# Supplementary material for: Global remodeling of the mouse DNA methylome during aging and in response to calorie restriction
Source: Aging Cell. 2018 Mar 25;17(3):e12738. doi: 10.1111/acel.12738 (PMC5946071; doi:10.1111/acel.12738)
Supplement: Supplementary file 2 [file ACEL-17-e12738-s002.xlsx]

## Sheet: Sheet1
Supplementary Table 3. Detailed sample list.
Sample Name	Strain/Condition	Age	Sex
M0301	C57BL/6	3	Male
M0302	C57BL/6	3	Male
M0303	C57BL/6	3	Male
M0304	C57BL/6	3	Male
M0305	C57BL/6	3	Male
M0306	C57BL/6	3	Male
M0308	C57BL/6	3	Male
M0309	C57BL/6	3	Male
M0310	C57BL/6	3	Male
M0401	C57BL/6	4	Male
M0402	C57BL/6	4	Male
M0403	C57BL/6	4	Male
M0404	C57BL/6	4	Male
M0405	C57BL/6	4	Male
M0406	C57BL/6	4	Male
M0407	C57BL/6	4	Male
M0409	C57BL/6	4	Male
M0410	C57BL/6	4	Male
M0601	C57BL/6	6	Male
M0603	C57BL/6	6	Male
M0604	C57BL/6	6	Male
M0605	C57BL/6	6	Male
M0606	C57BL/6	6	Male
M0607	C57BL/6	6	Male
M0608	C57BL/6	6	Male
M0609	C57BL/6	6	Male
M0610	C57BL/6	6	Male
M0801	C57BL/6	8	Male
M0802	C57BL/6	8	Male
M0803	C57BL/6	8	Male
M0804	C57BL/6	8	Male
M0805	C57BL/6	8	Male
M0806	C57BL/6	8	Male
M0807	C57BL/6	8	Male
M0808	C57BL/6	8	Male
M0810	C57BL/6	8	Male
M1001	C57BL/6	10	Male
M1002	C57BL/6	10	Male
M1004	C57BL/6	10	Male
M1005	C57BL/6	10	Male
M1006	C57BL/6	10	Male
M1007	C57BL/6	10	Male
M1008	C57BL/6	10	Male
M1009	C57BL/6	10	Male
M1010	C57BL/6	10	Male
M1201	C57BL/6	12	Male
M1202	C57BL/6	12	Male
M1203	C57BL/6	12	Male
M1204	C57BL/6	12	Male
M1205	C57BL/6	12	Male
M1206	C57BL/6	12	Male
M1207	C57BL/6	12	Male
M1208	C57BL/6	12	Male
M1209	C57BL/6	12	Male
M1210	C57BL/6	12	Male
M1601	C57BL/6	16	Male
M1602	C57BL/6	16	Male
M1603	C57BL/6	16	Male
M1605	C57BL/6	16	Male
M1606	C57BL/6	16	Male
M1607	C57BL/6	16	Male
M1608	C57BL/6	16	Male
M1609	C57BL/6	16	Male
M1610	C57BL/6	16	Male
M2001	C57BL/6	20	Male
M2003	C57BL/6	20	Male
M2004	C57BL/6	20	Male
M2005	C57BL/6	20	Male
M2006	C57BL/6	20	Male
M2007	C57BL/6	20	Male
M2008	C57BL/6	20	Male
M2009	C57BL/6	20	Male
M2010	C57BL/6	20	Male
M2201	C57BL/6	22	Male
M2202	C57BL/6	22	Male
M2203	C57BL/6	22	Male
M2204	C57BL/6	22	Male
M2205	C57BL/6	22	Male
M2206	C57BL/6	22	Male
M2208	C57BL/6	22	Male
M2209	C57BL/6	22	Male
M2210	C57BL/6	22	Male
M2401	C57BL/6	24	Male
M2402	C57BL/6	24	Male
M2403	C57BL/6	24	Male
M2404	C57BL/6	24	Male
M2405	C57BL/6	24	Male
M2407	C57BL/6	24	Male
M2408	C57BL/6	24	Male
M2409	C57BL/6	24	Male
M2411	C57BL/6	24	Male
M2601	C57BL/6	26	Male
M2602	C57BL/6	26	Male
M2603	C57BL/6	26	Male
M2604	C57BL/6	26	Male
M2605	C57BL/6	26	Male
M2606	C57BL/6	26	Male
M2607	C57BL/6	26	Male
M2608	C57BL/6	26	Male
M2609	C57BL/6	26	Male
M2610	C57BL/6	26	Male
M2801	C57BL/6	28	Male
M2802	C57BL/6	28	Male
M2804	C57BL/6	28	Male
M2805	C57BL/6	28	Male
M2806	C57BL/6	28	Male
M2807	C57BL/6	28	Male
M2808	C57BL/6	28	Male
M2809	C57BL/6	28	Male
M2810	C57BL/6	28	Male
M3001	C57BL/6	30	Male
M3002	C57BL/6	30	Male
M3003	C57BL/6	30	Male
M3004	C57BL/6	30	Male
M3005	C57BL/6	30	Male
M3006	C57BL/6	30	Male
M3007	C57BL/6	30	Male
M3009	C57BL/6	30	Male
M3010	C57BL/6	30	Male
M3204	C57BL/6	32	Male
M3205	C57BL/6	32	Male
M3206	C57BL/6	32	Male
M3207	C57BL/6	32	Male
M3208	C57BL/6	32	Male
M3209	C57BL/6	32	Male
M3210	C57BL/6	32	Male
M3401	C57BL/6	34	Male
M3402	C57BL/6	34	Male
M3403	C57BL/6	34	Male
M3404	C57BL/6	34	Male
M3405	C57BL/6	34	Male
M3406	C57BL/6	34	Male
M3408	C57BL/6	34	Male
M3409	C57BL/6	34	Male
M3410	C57BL/6	34	Male
M3501	C57BL/6	35	Male
M3502	C57BL/6	35	Male
M3503	C57BL/6	35	Male
M3504	C57BL/6	35	Male
M3505	C57BL/6	35	Male
M3506	C57BL/6	35	Male
B6_CR1001	C57BL/6 (Calorie Restricted)	10	Male
B6_CR1002	C57BL/6 (Calorie Restricted)	10	Male
B6_CR1003	C57BL/6 (Calorie Restricted)	10	Male
B6_CR1004	C57BL/6 (Calorie Restricted)	10	Male
B6_CR1005	C57BL/6 (Calorie Restricted)	10	Male
B6_CR1801	C57BL/6 (Calorie Restricted)	18	Male
B6_CR1802	C57BL/6 (Calorie Restricted)	18	Male
B6_CR1803	C57BL/6 (Calorie Restricted)	18	Male
B6_CR1804	C57BL/6 (Calorie Restricted)	18	Male
B6_CR1805	C57BL/6 (Calorie Restricted)	18	Male
B6_CR2301	C57BL/6 (Calorie Restricted)	23	Male
B6_CR2302	C57BL/6 (Calorie Restricted)	23	Male
B6_CR2303	C57BL/6 (Calorie Restricted)	23	Male
B6_CR2304	C57BL/6 (Calorie Restricted)	23	Male
B6_CR2305	C57BL/6 (Calorie Restricted)	23	Male
B6_CR2701	C57BL/6 (Calorie Restricted)	27	Male
B6_CR2702	C57BL/6 (Calorie Restricted)	27	Male
B6_CR2703	C57BL/6 (Calorie Restricted)	27	Male
B6_CR2704	C57BL/6 (Calorie Restricted)	27	Male
B6_CR2705	C57BL/6 (Calorie Restricted)	27	Male
B6D2F1_2001	B6D2F1	20	Male
B6D2F1_2002	B6D2F1	20	Male
B6D2F1_2003	B6D2F1	20	Male
B6D2F1_2004	B6D2F1	20	Male
B6D2F1_2005	B6D2F1	20	Male
B6D2F1_2701	B6D2F1	27	Male
B6D2F1_2702	B6D2F1	27	Male
B6D2F1_2703	B6D2F1	27	Male
B6D2F1_2704	B6D2F1	27	Male
B6D2F1_2705	B6D2F1	27	Male
B6D2F1_CR2101	B6D2F1(Calorie Restricted)	21	Male
B6D2F1_CR2102	B6D2F1(Calorie Restricted)	21	Male
B6D2F1_CR2103	B6D2F1(Calorie Restricted)	21	Male
B6D2F1_CR2104	B6D2F1(Calorie Restricted)	21	Male
B6D2F1_CR2105	B6D2F1(Calorie Restricted)	21	Male
b6d2f1_CR2106	B6D2F1(Calorie Restricted)	21	Male
b6d2f1_CR2107	B6D2F1(Calorie Restricted)	21	Male
B6D2F1_CR2701	B6D2F1(Calorie Restricted)	27	Male
B6D2F1_CR2702	B6D2F1(Calorie Restricted)	27	Male
B6D2F1_CR2703	B6D2F1(Calorie Restricted)	27	Male
B6D2F1_CR2704	B6D2F1(Calorie Restricted)	27	Male
B6D2F1_CR2705	B6D2F1(Calorie Restricted)	27	Male
