# Supplementary material for: Global remodeling of the mouse DNA methylome during aging and in response to calorie restriction
Source: Aging Cell. 2018 Mar 25;17(3):e12738. doi: 10.1111/acel.12738 (PMC5946071; doi:10.1111/acel.12738)
Supplement: Supplementary file 3 [file ACEL-17-e12738-s003.xlsx]

## Sheet: Sheet1
Supplementary Table 4. Significantly changing sites during aging in genomic repetative elements
Significantly increasing sites				Significantly decreasing sites
Repeat name	Repeat class	Number of sites	Percent	Repeat name	Repeat class	Number of sites	Percent
GC_rich	Low_complexity	571	23.9614	L1Md_F2	LINE	5282	21.415
L1Md_T	LINE	192	8.05707	L1Md_T	LINE	1786	7.24103
(CCG)n	Simple_repeat	97	4.0705	L1Md_A	LINE	1578	6.39773
(CGG)n	Simple_repeat	80	3.35711	L1Md_F3	LINE	1052	4.26515
G-rich	Low_complexity	79	3.31515	L1Md_F	LINE	508	2.0596
C-rich	Low_complexity	67	2.81158	B4A	SINE	468	1.89743
L1Md_A	LINE	54	2.26605	B1_Mus1	SINE	393	1.59335
L1Md_F2	LINE	52	2.18212	B3	SINE	368	1.49199
ID_B1	SINE	36	1.5107	B1_Mus2	SINE	361	1.46361
B4A	SINE	30	1.25892	ID_B1	SINE	339	1.37442
(CCCCG)n	Simple_repeat	29	1.21695	RLTR10-int	LTR	287	1.16359
MIRb	SINE	28	1.17499	IAPEz-int	LTR	285	1.15548
B3	SINE	25	1.0491	B4	SINE	243	0.985202
B1_Mus1	SINE	24	1.00713	B1_Mm	SINE	240	0.973039
L1Md_Gf	LINE	22	0.923206	RLTR10C	LTR	233	0.944658
(CGGGG)n	Simple_repeat	21	0.881242	L1_Mus1	LINE	232	0.940604
B1_Mus2	SINE	20	0.839278	RSINE1	SINE	218	0.883844
B3A	SINE	20	0.839278	B3A	SINE	200	0.810866
RSINE1	SINE	19	0.797314	RLTR27	LTR	191	0.774377
ORR1E	LTR	17	0.713386	RMER17B	LTR	191	0.774377
MIRc	SINE	15	0.629459	MMERVK10C-int	LTR	187	0.758159
B4	SINE	14	0.587495	MTD	LTR	181	0.733833
CT-rich	Low_complexity	14	0.587495	RMER13B	LTR	138	0.559497
L2a	LINE	14	0.587495	L1_Mus3	LINE	137	0.555443
MTD	LTR	14	0.587495	Lx8	LINE	136	0.551389
(CAG)n	Simple_repeat	13	0.545531	MIRb	SINE	129	0.523008
(CGCGG)n	Simple_repeat	13	0.545531	RLTR1B	LTR	125	0.506791
L1Md_F3	LINE	13	0.545531	IAPEY3_LTR	LTR	120	0.486519
L2	LINE	13	0.545531	Lx	LINE	119	0.482465
B1F	SINE	12	0.503567	MIR	SINE	119	0.482465
MIR	SINE	12	0.503567	RMER17A2	LTR	118	0.478411
B1_Mm	SINE	11	0.461603	L1Md_Gf	LINE	115	0.466248
(CCGCG)n	Simple_repeat	11	0.461603	PB1D10	SINE	112	0.454085
L1Md_F	LINE	11	0.461603	L1_Mus2	LINE	104	0.42165
(CTCG)n	Simple_repeat	10	0.419639	ORR1E	LTR	100	0.405433
L2b	LINE	10	0.419639	IAPEY2_LTR	LTR	98	0.397324
LSU-rRNA_Hsa	rRNA	10	0.419639	MTEa	LTR	91	0.368944
PB1D10	SINE	10	0.419639	B2_Mm2	SINE	87	0.352727
(CCCG)n	Simple_repeat	9	0.377675	L2a	LINE	86	0.348672
(CTG)n	Simple_repeat	9	0.377675	RLTR17	LTR	85	0.344618
L2c	LINE	9	0.377675	L2	LINE	82	0.332455
PB1D9	SINE	9	0.377675	B1F	SINE	81	0.328401
RMER17B	LTR	9	0.377675	L1VL1	LINE	81	0.328401
B1_Mur2	SINE	8	0.335711	IAPEY3-int	LTR	80	0.324346
B2_Mm2	SINE	8	0.335711	B1_Mur4	SINE	79	0.320292
GA-rich	Low_complexity	8	0.335711	RMER17D2	LTR	79	0.320292
Lx8	LINE	8	0.335711	GC_rich	Low_complexity	77	0.312183
RMER13B	LTR	8	0.335711	RLTR10A	LTR	71	0.287857
(TG)n	Simple_repeat	8	0.335711	IAP1-MM_LTR	LTR	69	0.279749
B1_Mur1	SINE	7	0.293747	B1_Mur1	SINE	67	0.27164
ID4	SINE	7	0.293747	Lx9	LINE	67	0.27164
MIR3	SINE	7	0.293747	IAPLTR2b	LTR	66	0.267586
MTE2b	LTR	7	0.293747	MTC	LTR	65	0.263531
(CA)n	Simple_repeat	6	0.251783	MIRc	SINE	64	0.259477
(CGAG)n	Simple_repeat	6	0.251783	RMER1B	Other	64	0.259477
IAPEz-int	LTR	6	0.251783	MTE2b	LTR	63	0.255423
L1_Mus3	LINE	6	0.251783	MMERGLN-int	LTR	62	0.251368
L3	LINE	6	0.251783	RMER17A	LTR	62	0.251368
B1F1	SINE	5	0.20982	ORR1F	LTR	59	0.239205
B1_Mur4	SINE	5	0.20982	RLTR9E	LTR	59	0.239205
(CGGG)n	Simple_repeat	5	0.20982	L2b	LINE	57	0.231097
IAPLTR2_Mm	LTR	5	0.20982	RMER15	LTR	57	0.231097
L1ME1	LINE	5	0.20982	B2_Mm1t	SINE	56	0.227042
L1VL1	LINE	5	0.20982	MIR3	SINE	55	0.222988
Lx	LINE	5	0.20982	ORR1D2	LTR	55	0.222988
MER5A	DNA	5	0.20982	RLTR10	LTR	54	0.218934
MMERGLN-int	LTR	5	0.20982	Lx3A	LINE	53	0.214879
MTEa	LTR	5	0.20982	PB1D7	SINE	52	0.210825
RLTR17	LTR	5	0.20982	MMERGLN_LTR	LTR	51	0.206771
RMER10A	LTR	5	0.20982	RLTR6B_Mm	LTR	51	0.206771
B1F2	SINE	4	0.167856	RLTR6-int	LTR	51	0.206771
B2_Mm1t	SINE	4	0.167856	Lx3_Mus	LINE	50	0.202716
(CCCCAG)n	Simple_repeat	4	0.167856	B2_Mm1a	SINE	49	0.198662
(CG)n	Simple_repeat	4	0.167856	Lx2	LINE	49	0.198662
(CTGGGG)n	Simple_repeat	4	0.167856	MuRRS-int	LTR	49	0.198662
(GGA)n	Simple_repeat	4	0.167856	B1_Mur2	SINE	47	0.190553
Lx9	LINE	4	0.167856	B1_Mur3	SINE	47	0.190553
MMSAT4	Satellite	4	0.167856	L2c	LINE	47	0.190553
MTE2a	LTR	4	0.167856	Lx7	LINE	47	0.190553
MTEb	LTR	4	0.167856	RMER17B2	LTR	47	0.190553
MuRRS-int	LTR	4	0.167856	MT2A	LTR	46	0.186499
ORR1D2	LTR	4	0.167856	PB1D9	SINE	45	0.182445
ORR1F	LTR	4	0.167856	IAP-d-int	LTR	44	0.17839
RLTR1B	LTR	4	0.167856	IAPEY5_LTR	LTR	44	0.17839
RMER13A2	LTR	4	0.167856	MMERVK9C_I-int	LTR	43	0.174336
RMER15	LTR	4	0.167856	MTE2a	LTR	43	0.174336
RMER5	LTR	4	0.167856	Lx8b	LINE	42	0.170282
(TCC)n	Simple_repeat	4	0.167856	MTEb	LTR	42	0.170282
B1_Mur3	SINE	3	0.125892	IAP1-MM_I-int	LTR	40	0.162173
(CACG)n	Simple_repeat	3	0.125892	IAPEY_LTR	LTR	40	0.162173
(CCCCCG)n	Simple_repeat	3	0.125892	RMER1A	Other	40	0.162173
(CGTG)n	Simple_repeat	3	0.125892	ID4	SINE	38	0.154064
HAL1	LINE	3	0.125892	L1VL2	LINE	38	0.154064
IAPEY4_I-int	LTR	3	0.125892	B1F2	SINE	37	0.15001
ID4_	SINE	3	0.125892	MLT1C	LTR	37	0.15001
L1MC3	LINE	3	0.125892	B1F1	SINE	36	0.145956
L1MDb	LINE	3	0.125892	IAPLTR4	LTR	36	0.145956
L3b	LINE	3	0.125892	Lx5	LINE	36	0.145956
LFSINE_Vert	SINE	3	0.125892	MMERVK10D3_I-int	LTR	36	0.145956
LTR16C	LTR	3	0.125892	L1_Mus4	LINE	35	0.141901
Lx3A	LINE	3	0.125892	MMETn-int	LTR	35	0.141901
MER3	DNA	3	0.125892	IAPEY3C_LTR	LTR	34	0.137847
MER45R	DNA	3	0.125892	ID4_	SINE	34	0.137847
MMERVK9C_I-int	LTR	3	0.125892	Lx3B	LINE	34	0.137847
MMVL30-int	LTR	3	0.125892	IAPLTR3-int	LTR	33	0.133793
RLTR10-int	LTR	3	0.125892	L1VL4	LINE	33	0.133793
RLTR14	LTR	3	0.125892	Lx5c	LINE	33	0.133793
RLTR23	LTR	3	0.125892	MLT1D	LTR	33	0.133793
RLTR27	LTR	3	0.125892	RLTR1D	LTR	33	0.133793
RLTR5_Mm	LTR	3	0.125892	RMER13A2	LTR	32	0.129738
RMER17A2	LTR	3	0.125892	RMER17D	LTR	32	0.129738
RMER17C	LTR	3	0.125892	RLTR26_Mus	LTR	30	0.12163
RMER17D2	LTR	3	0.125892	MMERVK9E_I-int	LTR	29	0.117576
AmnSINE1	SINE	2	0.0839278	RMER13A	LTR	29	0.117576
(CGA)n	Simple_repeat	2	0.0839278	ERVB7_2-LTR_MM	LTR	28	0.113521
Charlie1a	DNA	2	0.0839278	ETnERV-int	LTR	27	0.109467
(CTCCG)n	Simple_repeat	2	0.0839278	Lx6	LINE	27	0.109467
ERVB4_1C-LTR_Mm	LTR	2	0.0839278	MER5A	DNA	27	0.109467
ERVL-E-int	LTR	2	0.0839278	MT2B	LTR	27	0.109467
(G)n	Simple_repeat	2	0.0839278	IAPEy-int	LTR	26	0.105413
IAPEY2_LTR	LTR	2	0.0839278	Lx2B2	LINE	26	0.105413
IAPLTR2a	LTR	2	0.0839278	MER2	DNA	26	0.105413
IMPB_01	Satellite	2	0.0839278	MLT1B	LTR	26	0.105413
L1M2	LINE	2	0.0839278	MuRRS4-int	LTR	26	0.105413
L1M3	LINE	2	0.0839278	MURVY-LTR	LTR	26	0.105413
L1MC4	LINE	2	0.0839278	PB1D11	SINE	26	0.105413
L1MCa	LINE	2	0.0839278	RLTR1A2_MM	LTR	26	0.105413
L1MEc	LINE	2	0.0839278	URR1B	DNA	26	0.105413
LTR16A1	LTR	2	0.0839278	IAPLTR4_I	LTR	25	0.101358
LTR33	LTR	2	0.0839278	L1_Mur2	LINE	25	0.101358
LTR41	LTR	2	0.0839278	MLT1A0	LTR	25	0.101358
Lx3C	LINE	2	0.0839278	MLTR14	LTR	25	0.101358
Lx3_Mus	LINE	2	0.0839278	RLTR41	LTR	25	0.101358
Lx4A	LINE	2	0.0839278	RLTRETN_Mm	LTR	25	0.101358
Lx5	LINE	2	0.0839278	RMER13A1	LTR	25	0.101358
MamRep137	"MamRep137")	2	0.0839278	RMER19B	LTR	25	0.101358
MamTip2	DNA	2	0.0839278	L1M2	LINE	24	0.0973039
MER20	DNA	2	0.0839278	L1M5	LINE	24	0.0973039
MER5A1	DNA	2	0.0839278	Lx4A	LINE	24	0.0973039
MLT1B	LTR	2	0.0839278	RCHARR1	DNA	24	0.0973039
MLT1G	LTR	2	0.0839278	RMER10A	LTR	24	0.0973039
MLT1J	LTR	2	0.0839278	RMER20B	LTR	24	0.0973039
MLTR11B	LTR	2	0.0839278	L1_Mur3	LINE	23	0.0932495
MLTR14	LTR	2	0.0839278	L3	LINE	23	0.0932495
MMERGLN_LTR	LTR	2	0.0839278	ORR1D1	LTR	23	0.0932495
MMETn-int	LTR	2	0.0839278	RLTR13D5	LTR	23	0.0932495
MTC	LTR	2	0.0839278	RLTR9D	LTR	23	0.0932495
ORR1D1	LTR	2	0.0839278	RMER20C_Mm	LTR	23	0.0932495
PB1	SINE	2	0.0839278	ERVB4_1C-LTR_Mm	LTR	22	0.0891952
RLTR10C	LTR	2	0.0839278	ERVB4_2-I_MM-int	LTR	22	0.0891952
RLTR1A2_MM	LTR	2	0.0839278	IAPEY4_I-int	LTR	22	0.0891952
RLTR1B-int	LTR	2	0.0839278	MER20	DNA	22	0.0891952
RLTR1D	LTR	2	0.0839278	MLTR31FA_MM	LTR	22	0.0891952
RLTR20B1	LTR	2	0.0839278	PB1	SINE	22	0.0891952
RLTR46A2	LTR	2	0.0839278	RLTR10B2	LTR	22	0.0891952
RLTR6-int	LTR	2	0.0839278	ERVB4_1B-LTR_MM	LTR	21	0.0851409
RMER12C	LTR	2	0.0839278	Lx2B	LINE	21	0.0851409
RMER13A	LTR	2	0.0839278	MMVL30-int	LTR	21	0.0851409
RMER13A1	LTR	2	0.0839278	RLTR1B-int	LTR	21	0.0851409
RMER17A-int	LTR	2	0.0839278	RLTR1D2_MM	LTR	21	0.0851409
RMER17B2	LTR	2	0.0839278	RLTR44-int	LTR	21	0.0851409
RMER19B	LTR	2	0.0839278	G-rich	Low_complexity	20	0.0810866
RMER1B	Other	2	0.0839278	L1M4	LINE	20	0.0810866
RMER1C	Other	2	0.0839278	L1MC3	LINE	20	0.0810866
RodERV21-int	LTR	2	0.0839278	MER5B	DNA	20	0.0810866
(TCCG)n	Simple_repeat	2	0.0839278	MERV1_I-int	LTR	20	0.0810866
Tigger1	DNA	2	0.0839278	MTC-int	LTR	20	0.0810866
URR1A	DNA	2	0.0839278	MTE-int	LTR	20	0.0810866
URR1B	DNA	2	0.0839278	RLTR23	LTR	20	0.0810866
ZP3AR	Satellite	2	0.0839278	Lx5b	LINE	19	0.0770322
(AGCTG)n	Simple_repeat	1	0.0419639	MER5A1	DNA	19	0.0770322
A-rich	Low_complexity	1	0.0419639	RLTR5_Mm	LTR	19	0.0770322
B2_Mm1a	SINE	1	0.0419639	IAPLTR2a2_Mm	LTR	18	0.0729779
BC1_Mm	scRNA	1	0.0419639	IAPLTR2_Mm	LTR	18	0.0729779
BGLII_Mus	LTR	1	0.0419639	L1MB7	LINE	18	0.0729779
BLACKJACK	DNA	1	0.0419639	L1MB8	LINE	18	0.0729779
(CAAG)n	Simple_repeat	1	0.0419639	Lx3C	LINE	18	0.0729779
(CAGCC)n	Simple_repeat	1	0.0419639	RLTR15	LTR	18	0.0729779
(CAGCG)n	Simple_repeat	1	0.0419639	L1MB5	LINE	17	0.0689236
(CAGC)n	Simple_repeat	1	0.0419639	RLTR13C2	LTR	17	0.0689236
(CAGG)n	Simple_repeat	1	0.0419639	RodERV21-int	LTR	17	0.0689236
(CCCCCT)n	Simple_repeat	1	0.0419639	L1MC1	LINE	16	0.0648692
(CCCGAA)n	Simple_repeat	1	0.0419639	MLT1K	LTR	16	0.0648692
(CCCTG)n	Simple_repeat	1	0.0419639	RMER10B	LTR	16	0.0648692
(CCGAG)n	Simple_repeat	1	0.0419639	RMER15-int	LTR	16	0.0648692
(CCGGG)n	Simple_repeat	1	0.0419639	RMER1C	Other	16	0.0648692
(CCTG)n	Simple_repeat	1	0.0419639	RMER5	LTR	16	0.0648692
(CGAGG)n	Simple_repeat	1	0.0419639	4.5SRNA	scRNA	15	0.0608149
(CGGAG)n	Simple_repeat	1	0.0419639	L1MB3	LINE	15	0.0608149
(CGGA)n	Simple_repeat	1	0.0419639	Lx4B	LINE	15	0.0608149
(CGGGA)n	Simple_repeat	1	0.0419639	MER21C	LTR	15	0.0608149
Charlie13a	DNA	1	0.0419639	MLT1A1	LTR	15	0.0608149
Charlie15a	DNA	1	0.0419639	RLTR16B_MM	LTR	15	0.0608149
Charlie19a	DNA	1	0.0419639	RLTR1C	LTR	15	0.0608149
Charlie1b	DNA	1	0.0419639	URR1A	DNA	15	0.0608149
Charlie24	DNA	1	0.0419639	ERVB5_1-I_MM-int	LTR	14	0.0567606
Charlie2a	DNA	1	0.0419639	RLTR4_MM-int	LTR	14	0.0567606
Cheshire	DNA	1	0.0419639	C-rich	Low_complexity	13	0.0527063
CR1_Mam	LINE	1	0.0419639	ERVB4_1-I_MM-int	LTR	13	0.0527063
ERVB2_1A-I_MM-int	LTR	1	0.0419639	ERVB7_3-LTR_MM	LTR	13	0.0527063
ERVB4_1B-LTR_MM	LTR	1	0.0419639	ETnERV3-int	LTR	13	0.0527063
ERVB4_1-I_MM-int	LTR	1	0.0419639	MLTR11A	LTR	13	0.0527063
ERVB5_1-I_MM-int	LTR	1	0.0419639	MLTR31F_MM	LTR	13	0.0527063
ERVB7_2B-LTR_MM	LTR	1	0.0419639	MT2B1	LTR	13	0.0527063
ERVB7_3-LTR_MM	LTR	1	0.0419639	MTD-int	LTR	13	0.0527063
ERVB7_4-LTR_MM	LTR	1	0.0419639	ORR1G	LTR	13	0.0527063
Eulor12	DNA?	1	0.0419639	RLTR16C_MM	LTR	13	0.0527063
Eulor6D	DNA?	1	0.0419639	RMER17C	LTR	13	0.0527063
FordPrefect	DNA	1	0.0419639	ID2	SINE	12	0.0486519
(GGCTG)n	Simple_repeat	1	0.0419639	L1_Mm	LINE	12	0.0486519
(GGGGA)n	Simple_repeat	1	0.0419639	LTRIS_Mus	LTR	12	0.0486519
HAL1ME	LINE	1	0.0419639	Lx10	LINE	12	0.0486519
Helitron3Na_Mam	RC	1	0.0419639	MLT1A	LTR	12	0.0486519
IAPEY3-int	LTR	1	0.0419639	MURVY-int	LTR	12	0.0486519
IAPEy-int	LTR	1	0.0419639	ORR1B1	LTR	12	0.0486519
IAPEY_LTR	LTR	1	0.0419639	RLTR14	LTR	12	0.0486519
IAPLTR2a2_Mm	LTR	1	0.0419639	RLTR20B2	LTR	12	0.0486519
IAPLTR3-int	LTR	1	0.0419639	RLTR34C_MM	LTR	12	0.0486519
IAPLTR4	LTR	1	0.0419639	RLTR41A2	LTR	12	0.0486519
ID	SINE	1	0.0419639	RLTR50B	LTR	12	0.0486519
Kanga2_a	DNA	1	0.0419639	RMER4B	LTR	12	0.0486519
L1M4	LINE	1	0.0419639	RMER6A	LTR	12	0.0486519
L1M5	LINE	1	0.0419639	CT-rich	Low_complexity	11	0.0445976
L1MA5	LINE	1	0.0419639	ETnERV2-int	LTR	11	0.0445976
L1MA6	LINE	1	0.0419639	HAL1	LINE	11	0.0445976
L1MB3	LINE	1	0.0419639	L1MA6	LINE	11	0.0445976
L1MB4	LINE	1	0.0419639	L1MB2	LINE	11	0.0445976
L1MB7	LINE	1	0.0419639	L1ME1	LINE	11	0.0445976
L1MB8	LINE	1	0.0419639	L1_Rod	LINE	11	0.0445976
L1MC5a	LINE	1	0.0419639	LSU-rRNA_Hsa	rRNA	11	0.0445976
L1MD	LINE	1	0.0419639	Lx2A1	LINE	11	0.0445976
L1MD1	LINE	1	0.0419639	MER58A	DNA	11	0.0445976
L1MD2	LINE	1	0.0419639	MERVL-int	LTR	11	0.0445976
L1ME2	LINE	1	0.0419639	ORR1C1	LTR	11	0.0445976
L1ME2z	LINE	1	0.0419639	RLTR11A2	LTR	11	0.0445976
L1ME3Cz	LINE	1	0.0419639	RLTR12BD_Mm	LTR	11	0.0445976
L1ME4b	LINE	1	0.0419639	RLTR1F_Mm	LTR	11	0.0445976
L1ME5	LINE	1	0.0419639	RLTR20B1	LTR	11	0.0445976
L1MEd	LINE	1	0.0419639	RLTR26C_MM	LTR	11	0.0445976
L1MEg	LINE	1	0.0419639	RLTR9C	LTR	11	0.0445976
L1_Mm	LINE	1	0.0419639	RMER19C	LTR	11	0.0445976
L1_Mus1	LINE	1	0.0419639	RMER6C	LTR	11	0.0445976
L1_Mus4	LINE	1	0.0419639	BGLII	LTR	10	0.0405433
L1VL2	LINE	1	0.0419639	L1MA4	LINE	10	0.0405433
L4_A_Mam	LINE	1	0.0419639	L1MC4	LINE	10	0.0405433
LTR101_Mam	LTR	1	0.0419639	MLTR11B	LTR	10	0.0405433
LTR10_RN	LTR	1	0.0419639	MMSAT4	Satellite	10	0.0405433
LTR16A	LTR	1	0.0419639	RLTR10D2	LTR	10	0.0405433
LTR16A2	LTR	1	0.0419639	RLTR16	LTR	10	0.0405433
LTR41B	LTR	1	0.0419639	RLTR1E_MM	LTR	10	0.0405433
LTR48	LTR	1	0.0419639	RLTR20B3	LTR	10	0.0405433
LTR78B	LTR	1	0.0419639	RLTR34B_MM	LTR	10	0.0405433
LTR87	LTR	1	0.0419639	RLTR43C	LTR	10	0.0405433
Lx10	LINE	1	0.0419639	RLTR45	LTR	10	0.0405433
Lx2	LINE	1	0.0419639	RLTR53_Mm	LTR	10	0.0405433
Lx2B2	LINE	1	0.0419639	RLTR9F	LTR	10	0.0405433
Lx5c	LINE	1	0.0419639	RMER19A	LTR	10	0.0405433
MamGypLTR3	LTR	1	0.0419639	RMER20A	LTR	10	0.0405433
MamRep1879	DNA	1	0.0419639	ERVB7_2B-LTR_MM	LTR	9	0.036489
MamTip3	DNA	1	0.0419639	GA-rich	Low_complexity	9	0.036489
MER103C	DNA	1	0.0419639	L1MA5	LINE	9	0.036489
MER123	DNA	1	0.0419639	L1MEf	LINE	9	0.036489
MER135	DNA	1	0.0419639	MER21B	LTR	9	0.036489
MER21B	LTR	1	0.0419639	MLT1F1	LTR	9	0.036489
MER31A	LTR	1	0.0419639	MLT2B3	LTR	9	0.036489
MER31-int	LTR	1	0.0419639	MLTR31C_MM	LTR	9	0.036489
MER58B	DNA	1	0.0419639	RLTR46A	LTR	9	0.036489
MER63D	DNA	1	0.0419639	(CGG)n	Simple_repeat	8	0.0324346
MER67C	LTR	1	0.0419639	L1MB4	LINE	8	0.0324346
MER89-int	LTR	1	0.0419639	L1MD	LINE	8	0.0324346
MER92-int	LTR	1	0.0419639	L1MD3	LINE	8	0.0324346
MLT1B-int	LTR	1	0.0419639	LTR16C	LTR	8	0.0324346
MLT1C	LTR	1	0.0419639	LTRIS2	LTR	8	0.0324346
MLT1E1A	LTR	1	0.0419639	MLT1F2	LTR	8	0.0324346
MLT1E2	LTR	1	0.0419639	MLT2B2	LTR	8	0.0324346
MLT1F1	LTR	1	0.0419639	MTA_Mm	LTR	8	0.0324346
MLT1G3	LTR	1	0.0419639	MTEa-int	LTR	8	0.0324346
MLT1J1	LTR	1	0.0419639	ORR1B1-int	LTR	8	0.0324346
MLT1K	LTR	1	0.0419639	RLTR10E	LTR	8	0.0324346
MLT1N2	LTR	1	0.0419639	RLTR11A	LTR	8	0.0324346
MLT1O	LTR	1	0.0419639	RLTR13B4	LTR	8	0.0324346
MLT2B2	LTR	1	0.0419639	RLTR31B2	LTR	8	0.0324346
MLT2D	LTR	1	0.0419639	RLTR31D_MM	LTR	8	0.0324346
MLTR18C_MM	LTR	1	0.0419639	RLTR44B	LTR	8	0.0324346
MLTR18_MM	LTR	1	0.0419639	RLTR49	LTR	8	0.0324346
MLTR31C_MM	LTR	1	0.0419639	RMER17C-int	LTR	8	0.0324346
MMERVK10C-int	LTR	1	0.0419639	RMER19B2	LTR	8	0.0324346
MT2A	LTR	1	0.0419639	RMER2	LTR	8	0.0324346
MT2B1	LTR	1	0.0419639	(CA)n	Simple_repeat	7	0.0283803
MTB_Mm	LTR	1	0.0419639	(CGGGG)n	Simple_repeat	7	0.0283803
MTC-int	LTR	1	0.0419639	L1MA7	LINE	7	0.0283803
MTEb-int	LTR	1	0.0419639	L1MC	LINE	7	0.0283803
MuRRS4-int	LTR	1	0.0419639	L1MD1	LINE	7	0.0283803
MurSatRep1	Unknown	1	0.0419639	L1MEc	LINE	7	0.0283803
MURVY-int	LTR	1	0.0419639	L1_Mur1	LINE	7	0.0283803
MURVY-LTR	LTR	1	0.0419639	Lx2A	LINE	7	0.0283803
MYSERV-int	LTR	1	0.0419639	MLT1E2	LTR	7	0.0283803
ORR1G	LTR	1	0.0419639	MLT1F	LTR	7	0.0283803
PB1D11	SINE	1	0.0419639	MLT1I	LTR	7	0.0283803
PB1D7	SINE	1	0.0419639	MLT2D	LTR	7	0.0283803
polypurine	Low_complexity	1	0.0419639	MLTR25A	LTR	7	0.0283803
polypyrimidine	Low_complexity	1	0.0419639	ORR1A2	LTR	7	0.0283803
RCHARR1	DNA	1	0.0419639	ORR1A2-int	LTR	7	0.0283803
RLTR10	LTR	1	0.0419639	ORR1D1-int	LTR	7	0.0283803
RLTR10A	LTR	1	0.0419639	RLTR11C_MM	LTR	7	0.0283803
RLTR10E	LTR	1	0.0419639	RLTR12D	LTR	7	0.0283803
RLTR11C_MM	LTR	1	0.0419639	RLTR13D6	LTR	7	0.0283803
RLTR11D	LTR	1	0.0419639	RLTR20B3A_MM	LTR	7	0.0283803
RLTR12H	LTR	1	0.0419639	RLTR31M	LTR	7	0.0283803
RLTR13B4	LTR	1	0.0419639	RLTR34D_MM	LTR	7	0.0283803
RLTR13C2	LTR	1	0.0419639	RLTR42-int	LTR	7	0.0283803
RLTR13D3	LTR	1	0.0419639	RLTR44A	LTR	7	0.0283803
RLTR13D5	LTR	1	0.0419639	RLTR44E	LTR	7	0.0283803
RLTR14_RN	LTR	1	0.0419639	RLTR45-int	LTR	7	0.0283803
RLTR16C_MM	LTR	1	0.0419639	RMER12C	LTR	7	0.0283803
RLTR1E_MM	LTR	1	0.0419639	RMER16-int	LTR	7	0.0283803
RLTR20A2B_MM	LTR	1	0.0419639	RMER30	DNA	7	0.0283803
RLTR20A4	LTR	1	0.0419639	RMER4A	LTR	7	0.0283803
RLTR20B3	LTR	1	0.0419639	Tigger7	DNA	7	0.0283803
RLTR20B4_MM	LTR	1	0.0419639	ZP3AR	Satellite	7	0.0283803
RLTR26C_MM	LTR	1	0.0419639	BC1_Mm	scRNA	6	0.024326
RLTR26_Mus	LTR	1	0.0419639	IAPEY5_I-int	LTR	6	0.024326
RLTR28B	LTR	1	0.0419639	IAPLTR2a	LTR	6	0.024326
RLTR30E_MM	LTR	1	0.0419639	ID	SINE	6	0.024326
RLTR34D_MM	LTR	1	0.0419639	L1MB1	LINE	6	0.024326
RLTR41	LTR	1	0.0419639	L1MC4a	LINE	6	0.024326
RLTR41A2	LTR	1	0.0419639	L1MC5a	LINE	6	0.024326
RLTR42-int	LTR	1	0.0419639	L1MCa	LINE	6	0.024326
RLTR43C	LTR	1	0.0419639	L1MD2	LINE	6	0.024326
RLTR44C	LTR	1	0.0419639	L1ME2	LINE	6	0.024326
RLTR45	LTR	1	0.0419639	MERVK26-int	LTR	6	0.024326
RLTR46B	LTR	1	0.0419639	MERVL_2A-int	LTR	6	0.024326
RLTR48C	LTR	1	0.0419639	MLT1H1	LTR	6	0.024326
RLTR4_MM-int	LTR	1	0.0419639	MLT1J	LTR	6	0.024326
RLTR50B	LTR	1	0.0419639	MLT1L	LTR	6	0.024326
RLTR53_Mm	LTR	1	0.0419639	MT2_Mm	LTR	6	0.024326
RLTR9C	LTR	1	0.0419639	ORR1C2	LTR	6	0.024326
RLTR9D2	LTR	1	0.0419639	RLTR11B	LTR	6	0.024326
RLTRETN_Mm	LTR	1	0.0419639	RLTR13A3	LTR	6	0.024326
RMER10B	LTR	1	0.0419639	RLTR13D3A1	LTR	6	0.024326
RMER12B	LTR	1	0.0419639	RLTR18B	LTR	6	0.024326
RMER15-int	LTR	1	0.0419639	RLTR26D_MM	LTR	6	0.024326
RMER16-int	LTR	1	0.0419639	RLTR46	LTR	6	0.024326
RMER17A	LTR	1	0.0419639	RMER17C2	LTR	6	0.024326
RMER17C-int	LTR	1	0.0419639	RMER6D	LTR	6	0.024326
RMER19B2	LTR	1	0.0419639	(TG)n	Simple_repeat	6	0.024326
RMER19C	LTR	1	0.0419639	Tigger17a	DNA	6	0.024326
RMER1A	Other	1	0.0419639	Tigger5b	DNA	6	0.024326
RMER2	LTR	1	0.0419639	Arthur1	DNA	5	0.0202716
RMER30	DNA	1	0.0419639	(CCCCAG)n	Simple_repeat	5	0.0202716
RMER4A	LTR	1	0.0419639	Charlie1a	DNA	5	0.0202716
RMER6A	LTR	1	0.0419639	(CTGGGG)n	Simple_repeat	5	0.0202716
RMER6B	LTR	1	0.0419639	ERVL-E-int	LTR	5	0.0202716
RMER6D	LTR	1	0.0419639	IAPA_MM-int	LTR	5	0.0202716
SSU-rRNA_Hsa	rRNA	1	0.0419639	L1M4b	LINE	5	0.0202716
SUBTEL_sa	Satellite	1	0.0419639	L1MA8	LINE	5	0.0202716
(TCCCC)n	Simple_repeat	1	0.0419639	L1ME3	LINE	5	0.0202716
(TCCC)n	Simple_repeat	1	0.0419639	L1ME4b	LINE	5	0.0202716
(TCG)n	Simple_repeat	1	0.0419639	L1MEd	LINE	5	0.0202716
(TCTCTG)n	Simple_repeat	1	0.0419639	L1MEg	LINE	5	0.0202716
(TGGGGG)n	Simple_repeat	1	0.0419639	LTR16A	LTR	5	0.0202716
(TGG)n	Simple_repeat	1	0.0419639	LTR33	LTR	5	0.0202716
Tigger17c	DNA	1	0.0419639	LTR48	LTR	5	0.0202716
Tigger18a	DNA	1	0.0419639	MER121	DNA	5	0.0202716
Tigger5	DNA	1	0.0419639	MER31A	LTR	5	0.0202716
Tigger7	DNA	1	0.0419639	MER33	DNA	5	0.0202716
tRNA-Ala-GCG	tRNA	1	0.0419639	MLT1G	LTR	5	0.0202716
tRNA-Ala-GCY_	tRNA	1	0.0419639	MLT1H	LTR	5	0.0202716
tRNA-Asp-GAY	tRNA	1	0.0419639	MLT1H2	LTR	5	0.0202716
tRNA-Glu-GAA	tRNA	1	0.0419639	MLT1N2	LTR	5	0.0202716
tRNA-Glu-GAG_	tRNA	1	0.0419639	MLT2B4	LTR	5	0.0202716
tRNA-Ile-ATT	tRNA	1	0.0419639	MLTR73	LTR	5	0.0202716
tRNA-Leu-CTG	tRNA	1	0.0419639	MTB_Mm	LTR	5	0.0202716
tRNA-Pro-CCG	tRNA	1	0.0419639	MYSERV6-int	LTR	5	0.0202716
(TTCGGG)n	Simple_repeat	1	0.0419639	ORR1A3-int	LTR	5	0.0202716
U6	snRNA	1	0.0419639	ORR1A4	LTR	5	0.0202716
UCON4	Unknown	1	0.0419639	ORR1B2	LTR	5	0.0202716
5S	rRNA	1	0.0419639	RLTR10D	LTR	5	0.0202716
				RLTR11D	LTR	5	0.0202716
				RLTR13B1	LTR	5	0.0202716
				RLTR13B2	LTR	5	0.0202716
				RLTR14_RN	LTR	5	0.0202716
				RLTR18	LTR	5	0.0202716
				RLTR20B4_MM	LTR	5	0.0202716
				RLTR20C2_MM	LTR	5	0.0202716
				RLTR21	LTR	5	0.0202716
				RLTR26B_MM	LTR	5	0.0202716
				RLTR31A_Mm	LTR	5	0.0202716
				RLTR31C_MM	LTR	5	0.0202716
				RLTR33	LTR	5	0.0202716
				RLTR40	LTR	5	0.0202716
				RLTR48C	LTR	5	0.0202716
				RLTR6_Mm	LTR	5	0.0202716
				RLTR9D2	LTR	5	0.0202716
				RMER21A	LTR	5	0.0202716
				BGLII_B	LTR	4	0.0162173
				BGLII_Mus	LTR	4	0.0162173
				(CCCCG)n	Simple_repeat	4	0.0162173
				ERVB4_3-I_MM-int	LTR	4	0.0162173
				ERVL-B4-int	LTR	4	0.0162173
				(G)n	Simple_repeat	4	0.0162173
				HAL1b	LINE	4	0.0162173
				IAPLTR3	LTR	4	0.0162173
				IMPB_01	Satellite	4	0.0162173
				L1M3	LINE	4	0.0162173
				L1MA4A	LINE	4	0.0162173
				L1MA9	LINE	4	0.0162173
				L1MDa	LINE	4	0.0162173
				L1ME3A	LINE	4	0.0162173
				L3b	LINE	4	0.0162173
				LTR33A	LTR	4	0.0162173
				LTR72_RN	LTR	4	0.0162173
				MER54A	LTR	4	0.0162173
				MLT1E	LTR	4	0.0162173
				MLT1E1A	LTR	4	0.0162173
				MLT1E3	LTR	4	0.0162173
				MLT2B1	LTR	4	0.0162173
				MLTR31E_MM	LTR	4	0.0162173
				MT2B2	LTR	4	0.0162173
				MTA_Mm-int	LTR	4	0.0162173
				MTB	LTR	4	0.0162173
				MTEb-int	LTR	4	0.0162173
				MuLV-int	LTR	4	0.0162173
				ORR1A3	LTR	4	0.0162173
				ORR1A4-int	LTR	4	0.0162173
				ORR1C2-int	LTR	4	0.0162173
				ORR1E-int	LTR	4	0.0162173
				RLTR13B3	LTR	4	0.0162173
				RLTR13C3	LTR	4	0.0162173
				RLTR20A2B_MM	LTR	4	0.0162173
				RLTR20A4	LTR	4	0.0162173
				RLTR20B5_MM	LTR	4	0.0162173
				RLTR26	LTR	4	0.0162173
				RLTR28	LTR	4	0.0162173
				RLTR31B_Mm	LTR	4	0.0162173
				RLTR31_Mm	LTR	4	0.0162173
				RLTR31_Mur	LTR	4	0.0162173
				RLTR51A_Mm	LTR	4	0.0162173
				RLTR6C_Mm	LTR	4	0.0162173
				Tigger5	DNA	4	0.0162173
				Tigger6a	DNA	4	0.0162173
				tRNA-Ala-GCY_	tRNA	4	0.0162173
				tRNA-Phe-TTY	tRNA	4	0.0162173
				Arthur1B	DNA	3	0.012163
				BGLII_B2	LTR	3	0.012163
				(CAAAA)n	Simple_repeat	3	0.012163
				Charlie5	DNA	3	0.012163
				Cheshire	DNA	3	0.012163
				ERV3-16A3_I-int	LTR	3	0.012163
				ERV3-16A3_LTR	LTR	3	0.012163
				(GGGTG)n	Simple_repeat	3	0.012163
				HERV16-int	LTR	3	0.012163
				IAPLTR1a_Mm	LTR	3	0.012163
				L1M3e	LINE	3	0.012163
				L1M4c	LINE	3	0.012163
				L1M6	LINE	3	0.012163
				L1ME3Cz	LINE	3	0.012163
				L1ME4a	LINE	3	0.012163
				L4_A_Mam	LINE	3	0.012163
				LFSINE_Vert	SINE	3	0.012163
				LTR16A1	LTR	3	0.012163
				LTR16B1	LTR	3	0.012163
				LTR31	LTR	3	0.012163
				LTR33C	LTR	3	0.012163
				LTR78	LTR	3	0.012163
				LTRIS4	LTR	3	0.012163
				LTRIS4A	LTR	3	0.012163
				MER102b	DNA	3	0.012163
				MER125	DNA	3	0.012163
				MER20B	DNA	3	0.012163
				MER3	DNA	3	0.012163
				MER31B	LTR	3	0.012163
				MER34A	LTR	3	0.012163
				MER34A1	LTR	3	0.012163
				MER45B	DNA	3	0.012163
				MER58B	DNA	3	0.012163
				MER63A	DNA	3	0.012163
				MER74A	LTR	3	0.012163
				MER76	LTR	3	0.012163
				MER91A	DNA	3	0.012163
				MERV1_LTR	LTR	3	0.012163
				MLT1A0-int	LTR	3	0.012163
				MLT1E1	LTR	3	0.012163
				MLT1F-int	LTR	3	0.012163
				MLT1G3	LTR	3	0.012163
				MLT1J2	LTR	3	0.012163
				MLT2C2	LTR	3	0.012163
				MLT2F	LTR	3	0.012163
				MLTR18D_MM	LTR	3	0.012163
				MLTR31A_MM	LTR	3	0.012163
				MMAR1	DNA	3	0.012163
				MTB-int	LTR	3	0.012163
				MurERV4-int	LTR	3	0.012163
				MurSatRep1	Unknown	3	0.012163
				MYSERV-int	LTR	3	0.012163
				RLTR10F	LTR	3	0.012163
				RLTR12B	LTR	3	0.012163
				RLTR12E	LTR	3	0.012163
				RLTR13A	LTR	3	0.012163
				RLTR13D4	LTR	3	0.012163
				RLTR13E	LTR	3	0.012163
				RLTR13G	LTR	3	0.012163
				RLTR20A3_MM	LTR	3	0.012163
				RLTR20C1_MM	LTR	3	0.012163
				RLTR20D	LTR	3	0.012163
				RLTR22_Mur	LTR	3	0.012163
				RLTR25A	LTR	3	0.012163
				RLTR30B_MM	LTR	3	0.012163
				RLTR30E_MM	LTR	3	0.012163
				RLTR41B	LTR	3	0.012163
				RLTR47	LTR	3	0.012163
				RLTR51B_Mm	LTR	3	0.012163
				RMER21B	LTR	3	0.012163
				RMER3D-int	LTR	3	0.012163
				RMER6BA	LTR	3	0.012163
				(TGG)n	Simple_repeat	3	0.012163
				Tigger1	DNA	3	0.012163
				Tigger15a	DNA	3	0.012163
				Tigger19a	DNA	3	0.012163
				Tigger9b	DNA	3	0.012163
				tRNA-Ala-GCA	tRNA	3	0.012163
				7SLRNA	srpRNA	2	0.00810866
				AmnSINE1	SINE	2	0.00810866
				AmnSINE2	SINE	2	0.00810866
				AT_rich	Low_complexity	2	0.00810866
				BGLII_A	LTR	2	0.00810866
				(CAAA)n	Simple_repeat	2	0.00810866
				(CAGAGA)n	Simple_repeat	2	0.00810866
				(CCTG)n	Simple_repeat	2	0.00810866
				Charlie20a	DNA	2	0.00810866
				Charlie7	DNA	2	0.00810866
				Charlie8	DNA	2	0.00810866
				(C)n	Simple_repeat	2	0.00810866
				ERVB3_1-I_MM-int	LTR	2	0.00810866
				ERVB4_1B-I_MM-int	LTR	2	0.00810866
				ERVB7_4-LTR_MM	LTR	2	0.00810866
				ERVL-int	LTR	2	0.00810866
				(GGCTG)n	Simple_repeat	2	0.00810866
				HAL1ME	LINE	2	0.00810866
				Kanga1	DNA	2	0.00810866
				L1M2a	LINE	2	0.00810866
				L1M4a2	LINE	2	0.00810866
				L1MA5A	LINE	2	0.00810866
				L1MC2	LINE	2	0.00810866
				L1MDb	LINE	2	0.00810866
				L4_B_Mam	LINE	2	0.00810866
				LTR104_Mam	LTR	2	0.00810866
				LTR16A2	LTR	2	0.00810866
				LTR16B	LTR	2	0.00810866
				LTR16B2	LTR	2	0.00810866
				LTR16E1	LTR	2	0.00810866
				LTR33A_	LTR	2	0.00810866
				LTR37B	LTR	2	0.00810866
				LTR40b	LTR	2	0.00810866
				LTR48B	LTR	2	0.00810866
				LTR50	LTR	2	0.00810866
				LTR75	LTR	2	0.00810866
				LTR85b	LTR	2	0.00810866
				MamGypLTR1a	LTR	2	0.00810866
				MamGypLTR3	LTR	2	0.00810866
				MamSINE1	SINE	2	0.00810866
				MER102a	DNA	2	0.00810866
				MER113	DNA	2	0.00810866
				MER115	DNA	2	0.00810866
				MER117	DNA	2	0.00810866
				MER126	DNA	2	0.00810866
				MER131	SINE?	2	0.00810866
				MER2B	DNA	2	0.00810866
				MER44B	DNA	2	0.00810866
				MER44D	DNA	2	0.00810866
				MER45A	DNA	2	0.00810866
				MER47B	DNA	2	0.00810866
				MER63B	DNA	2	0.00810866
				MER63D	DNA	2	0.00810866
				MER67C	LTR	2	0.00810866
				MER81	DNA	2	0.00810866
				MER89	LTR	2	0.00810866
				MLT1C-int	LTR	2	0.00810866
				MLT1G1	LTR	2	0.00810866
				MLT1J1	LTR	2	0.00810866
				MLT1J-int	LTR	2	0.00810866
				MLT1O	LTR	2	0.00810866
				MLT2C1	LTR	2	0.00810866
				MLT-int	LTR	2	0.00810866
				MLTR18C_MM	LTR	2	0.00810866
				MMERVK10D3_LTR	LTR	2	0.00810866
				MT2C_Mm	LTR	2	0.00810866
				MusHAL1	LINE	2	0.00810866
				ORR1D2-int	LTR	2	0.00810866
				Plat_L3	LINE	2	0.00810866
				Ricksha_0	"Ricksha_0")	2	0.00810866
				RLTR1	LTR	2	0.00810866
				RLTR10B	LTR	2	0.00810866
				RLTR12G	LTR	2	0.00810866
				RLTR13D3	LTR	2	0.00810866
				RLTR14-int	LTR	2	0.00810866
				RLTR17B_Mm	LTR	2	0.00810866
				RLTR19C	LTR	2	0.00810866
				RLTR19-int	LTR	2	0.00810866
				RLTR20A	LTR	2	0.00810866
				RLTR25B	LTR	2	0.00810866
				RLTR28B	LTR	2	0.00810866
				RLTR30	LTR	2	0.00810866
				RLTR41C	LTR	2	0.00810866
				RLTR44C	LTR	2	0.00810866
				RLTR46A2	LTR	2	0.00810866
				RLTR4_Mm	LTR	2	0.00810866
				RLTR50A	LTR	2	0.00810866
				RLTR8	LTR	2	0.00810866
				RLTR9A	LTR	2	0.00810866
				(TCTG)n	Simple_repeat	2	0.00810866
				Tigger16a	DNA	2	0.00810866
				tRNA-Lys-AAG	tRNA	2	0.00810866
				(TTCA)n	Simple_repeat	2	0.00810866
				UCON29	DNA	2	0.00810866
				YREP_Mm	Unknown	2	0.00810866
				Zaphod	DNA	2	0.00810866
				Zaphod3	DNA	2	0.00810866
				5S	rRNA	1	0.00405433
				7SK	RNA	1	0.00405433
				A-rich	Low_complexity	1	0.00405433
				(ATG)n	Simple_repeat	1	0.00405433
				BGLII_Mur	LTR	1	0.00405433
				BLACKJACK	DNA	1	0.00405433
				(CAAAAA)n	Simple_repeat	1	0.00405433
				(CACAC)n	Simple_repeat	1	0.00405433
				(CACCAT)n	Simple_repeat	1	0.00405433
				(CACCC)n	Simple_repeat	1	0.00405433
				(CACG)n	Simple_repeat	1	0.00405433
				(CAGAC)n	Simple_repeat	1	0.00405433
				(CAGCC)n	Simple_repeat	1	0.00405433
				(CAG)n	Simple_repeat	1	0.00405433
				(CATCC)n	Simple_repeat	1	0.00405433
				(CCCA)n	Simple_repeat	1	0.00405433
				(CCCCAA)n	Simple_repeat	1	0.00405433
				(CCCCCG)n	Simple_repeat	1	0.00405433
				(CCGCG)n	Simple_repeat	1	0.00405433
				(CGAG)n	Simple_repeat	1	0.00405433
				(CGCGG)n	Simple_repeat	1	0.00405433
				(CG)n	Simple_repeat	1	0.00405433
				(CGTG)n	Simple_repeat	1	0.00405433
				Charlie1	DNA	1	0.00405433
				Charlie10	DNA	1	0.00405433
				Charlie12	DNA	1	0.00405433
				Charlie13a	DNA	1	0.00405433
				Charlie13b	DNA	1	0.00405433
				Charlie15a	DNA	1	0.00405433
				Charlie15b	DNA	1	0.00405433
				Charlie17b	DNA	1	0.00405433
				Charlie1b	DNA	1	0.00405433
				Charlie22a	DNA	1	0.00405433
				Charlie29a	DNA	1	0.00405433
				Charlie2a	DNA	1	0.00405433
				Charlie6	DNA	1	0.00405433
				(CTCG)n	Simple_repeat	1	0.00405433
				(CTG)n	Simple_repeat	1	0.00405433
				(CTTCG)n	Simple_repeat	1	0.00405433
				ERVB2_1A-I_MM-int	LTR	1	0.00405433
				ERVB2_1-I_MM-int	LTR	1	0.00405433
				ERVB4_2-LTR_MM	LTR	1	0.00405433
				ERVB5_2-LTR_MM	LTR	1	0.00405433
				ERVB7_1-LTR_MM	LTR	1	0.00405433
				Eulor1	DNA	1	0.00405433
				Eulor5A	DNA?	1	0.00405433
				Eulor9A	DNA	1	0.00405433
				FordPrefect_a	DNA	1	0.00405433
				(GAA)n	Simple_repeat	1	0.00405433
				(GA)n	Simple_repeat	1	0.00405433
				(GGA)n	Simple_repeat	1	0.00405433
				(GGGGA)n	Simple_repeat	1	0.00405433
				(GTGTG)n	Simple_repeat	1	0.00405433
				Helitron2Na_Mam	RC?	1	0.00405433
				Helitron3Na_Mam	RC	1	0.00405433
				HERVL74-int	LTR	1	0.00405433
				IAPLTR1_Mm	LTR	1	0.00405433
				Kanga1d	DNA	1	0.00405433
				Kanga2_a	DNA	1	0.00405433
				L1M1	LINE	1	0.00405433
				L1M3b	LINE	1	0.00405433
				L1M4a1	LINE	1	0.00405433
				L1MC5	LINE	1	0.00405433
				L1MCb	LINE	1	0.00405433
				L1ME2z	LINE	1	0.00405433
				L1ME3B	LINE	1	0.00405433
				L1ME3E	LINE	1	0.00405433
				L1ME3G	LINE	1	0.00405433
				L1ME4c	LINE	1	0.00405433
				L1MEa	LINE	1	0.00405433
				L1MEb	LINE	1	0.00405433
				L1MEg1	LINE	1	0.00405433
				L4_C_Mam	LINE	1	0.00405433
				LTR102_Mam	LTR	1	0.00405433
				LTR103_Mam	LTR	1	0.00405433
				LTR10_RN	LTR	1	0.00405433
				LTR16D	LTR	1	0.00405433
				LTR16E2	LTR	1	0.00405433
				LTR33B	LTR	1	0.00405433
				LTR37-int	LTR	1	0.00405433
				LTR41	LTR	1	0.00405433
				LTR41B	LTR	1	0.00405433
				LTR45C	LTR	1	0.00405433
				LTR55	LTR	1	0.00405433
				LTR65	LTR	1	0.00405433
				LTR73	LTR	1	0.00405433
				LTR78B	LTR	1	0.00405433
				LTR79	LTR	1	0.00405433
				LTR81B	LTR	1	0.00405433
				LTR81C	LTR	1	0.00405433
				LTR82A	LTR	1	0.00405433
				LTR83	LTR	1	0.00405433
				LTR86A1	LTR	1	0.00405433
				LTR88a	LTR	1	0.00405433
				LTR89	LTR	1	0.00405433
				LTR90B	LTR	1	0.00405433
				MamGyp-int	LTR	1	0.00405433
				Mam_R4	LINE	1	0.00405433
				MamRep1527	LTR	1	0.00405433
				MamRep605	LTR?	1	0.00405433
				MER102c	DNA	1	0.00405433
				MER112	DNA	1	0.00405433
				MER113A	DNA	1	0.00405433
				MER135	DNA	1	0.00405433
				MER31-int	LTR	1	0.00405433
				MER34	LTR	1	0.00405433
				MER44A	DNA	1	0.00405433
				MER45C	DNA	1	0.00405433
				MER45R	DNA	1	0.00405433
				MER46C	DNA	1	0.00405433
				MER4B-int	LTR	1	0.00405433
				MER53	DNA	1	0.00405433
				MER54B	LTR	1	0.00405433
				MER57C2	LTR	1	0.00405433
				MER57-int	LTR	1	0.00405433
				MER58D	DNA	1	0.00405433
				MER67B	LTR	1	0.00405433
				MER67D	LTR	1	0.00405433
				MER68	LTR	1	0.00405433
				MER68B	LTR	1	0.00405433
				MER70A	LTR	1	0.00405433
				MER70B	LTR	1	0.00405433
				MER74C	LTR	1	0.00405433
				MER77	LTR	1	0.00405433
				MER91B	DNA	1	0.00405433
				MER94	DNA	1	0.00405433
				MER96B	"MER96B")	1	0.00405433
				MER97b	DNA	1	0.00405433
				MER97c	DNA	1	0.00405433
				MLT1D-int	LTR	1	0.00405433
				MLT1F1-int	LTR	1	0.00405433
				MLT1H-int	LTR	1	0.00405433
				MLT2B5	LTR	1	0.00405433
				MLTR12	LTR	1	0.00405433
				MLTR13	LTR	1	0.00405433
				MLTR18A_MM	LTR	1	0.00405433
				MLTR18B_MM	LTR	1	0.00405433
				MLTR18_MM	LTR	1	0.00405433
				MLTR25C	LTR	1	0.00405433
				MLTR31D_MM	LTR	1	0.00405433
				MMTV-int	LTR	1	0.00405433
				MRLTR33	LTR	1	0.00405433
				MTE2b-int	LTR	1	0.00405433
				MurERV4_19-int	LTR	1	0.00405433
				MYSERV16_I-int	LTR	1	0.00405433
				ORR1A0	LTR	1	0.00405433
				ORR1C1-int	LTR	1	0.00405433
				ORR1F-int	LTR	1	0.00405433
				ORR1G-int	LTR	1	0.00405433
				ORSL	DNA	1	0.00405433
				RLTR12A	LTR	1	0.00405433
				RLTR12B2	LTR	1	0.00405433
				RLTR12C	LTR	1	0.00405433
				RLTR13C1	LTR	1	0.00405433
				RLTR13D1	LTR	1	0.00405433
				RLTR13D3A	LTR	1	0.00405433
				RLTR13F	LTR	1	0.00405433
				RLTR18-int	LTR	1	0.00405433
				RLTR19	LTR	1	0.00405433
				RLTR19B	LTR	1	0.00405433
				RLTR20A1	LTR	1	0.00405433
				RLTR22_Mus	LTR	1	0.00405433
				RLTR24	LTR	1	0.00405433
				RLTR30C_MM	LTR	1	0.00405433
				RLTR30D_MM	LTR	1	0.00405433
				RLTR35B_MM	LTR	1	0.00405433
				RLTR42	LTR	1	0.00405433
				RLTR46B	LTR	1	0.00405433
				RLTR48A	LTR	1	0.00405433
				RLTR48B	LTR	1	0.00405433
				RLTR53B_Mm	LTR	1	0.00405433
				RLTR9A2	LTR	1	0.00405433
				RLTR9A3	LTR	1	0.00405433
				RLTR9A3B	LTR	1	0.00405433
				RLTR9B	LTR	1	0.00405433
				RLTR9B2	LTR	1	0.00405433
				RMER12B	LTR	1	0.00405433
				RMER16_Mm	LTR	1	0.00405433
				RMER17A-int	LTR	1	0.00405433
				RMER6B	LTR	1	0.00405433
				SRV_MM-int	LTR	1	0.00405433
				SYNREP_MM	Satellite	1	0.00405433
				(TCCGG)n	Simple_repeat	1	0.00405433
				(TCC)n	Simple_repeat	1	0.00405433
				(TCG)n	Simple_repeat	1	0.00405433
				(TGAA)n	Simple_repeat	1	0.00405433
				(TGGG)n	Simple_repeat	1	0.00405433
				Tigger13a	DNA	1	0.00405433
				Tigger14a	DNA	1	0.00405433
				Tigger17	DNA	1	0.00405433
				Tigger20a	DNA	1	0.00405433
				Tigger2b	DNA	1	0.00405433
				Tigger6b	DNA	1	0.00405433
				Tigger9a	DNA	1	0.00405433
				tRNA-Ala-GCG	tRNA	1	0.00405433
				tRNA-Gly-GGA	tRNA	1	0.00405433
				tRNA-Gly-GGY	tRNA	1	0.00405433
				tRNA-Pro-CCY	tRNA	1	0.00405433
				tRNA-Tyr-TAC	tRNA	1	0.00405433
				(TTCG)n	Simple_repeat	1	0.00405433
				(TTC)n	Simple_repeat	1	0.00405433
				(TTG)n	Simple_repeat	1	0.00405433
				(TTTG)n	Simple_repeat	1	0.00405433
				U1	snRNA	1	0.00405433
				U17	snRNA	1	0.00405433
				U2	snRNA	1	0.00405433
				UCON1	Unknown	1	0.00405433
				UCON26	Unknown	1	0.00405433
				UCON28a	Unknown	1	0.00405433
				UCON31	Unknown	1	0.00405433
				X1_LINE	LINE	1	0.00405433
