# Supplementary material for: Global remodeling of the mouse DNA methylome during aging and in response to calorie restriction
Source: Aging Cell. 2018 Mar 25;17(3):e12738. doi: 10.1111/acel.12738 (PMC5946071; doi:10.1111/acel.12738)
Supplement: Supplementary file 4 [file ACEL-17-e12738-s004.xlsx]

## Sheet: Sheet1
Supplementary Table 5. Functional enrichment for promoters associated with age-related changes
Promoters gain methylation during aging					Promoters lose methylation during aging
Name of the pathway	Size (Number of Promoters)	P-Value	FDR Q-Value	FWER P-Value	Name of the pathway	Size (Number of Promoters)	P-Value	FDR Q-Value	FWER P-Value
GO_CELL_FATE_COMMITMENT	197	0	0	0	GO_RIBONUCLEOPROTEIN_COMPLEX_BIOGENESIS	393	0	0	0
GO_CELL_MORPHOGENESIS_INVOLVED_IN_NEURON_DIFFERENTIATION	307	0	0	0	GO_NCRNA_METABOLIC_PROCESS	465	0	0	0
GO_CELL_MORPHOGENESIS_INVOLVED_IN_DIFFERENTIATION	432	0	0	0	GO_DNA_REPAIR	395	0	0	0
GO_NEURON_PROJECTION_MORPHOGENESIS	334	0	0	0	GO_NCRNA_PROCESSING	338	0	0	0
GO_PATTERN_SPECIFICATION_PROCESS	374	0	0	0	GO_RIBOSOME_BIOGENESIS	279	0	0	0
GO_BEHAVIOR	420	0	0	0	GO_PROTEIN_CATABOLIC_PROCESS	478	0	0	0
GO_NEURON_PROJECTION_DEVELOPMENT	451	0	0	0	GO_RRNA_METABOLIC_PROCESS	233	0	0.000171086	0.002
GO_EMBRYONIC_MORPHOGENESIS	471	0	0	0	GO_AMIDE_BIOSYNTHETIC_PROCESS	438	0	0.000222532	0.003
GO_CENTRAL_NERVOUS_SYSTEM_NEURON_DIFFERENTIATION	157	0	0	0	GO_VACUOLE_ORGANIZATION	136	0	0.000641742	0.012
GO_REGULATION_OF_NEURON_DIFFERENTIATION	486	0	0	0	GO_MRNA_PROCESSING	366	0	0.000705917	0.012
GO_EMBRYONIC_ORGAN_MORPHOGENESIS	250	0	0	0	GO_NUCLEIC_ACID_PHOSPHODIESTER_BOND_HYDROLYSIS	202	0	0.000784352	0.012
GO_TISSUE_MORPHOGENESIS	456	0	0	0	GO_PEPTIDE_METABOLIC_PROCESS	470	0	0.00126412	0.027
GO_REGIONALIZATION	282	0	0	0	GO_RIBONUCLEOPROTEIN_COMPLEX_SUBUNIT_ORGANIZATION	171	0	0.00128861	0.032
GO_TUBE_DEVELOPMENT	497	0	0	0	GO_CHROMATIN_MODIFICATION	455	0	0.00129761	0.03
GO_SENSORY_ORGAN_DEVELOPMENT	404	0	0	0	GO_DNA_REPLICATION	180	0	0.0013211	0.026
GO_UROGENITAL_SYSTEM_DEVELOPMENT	256	0	0	0	GO_MITOCHONDRION_ORGANIZATION	467	0	0.00138996	0.037
GO_TAXIS	320	0	0	0	GO_PROTEASOMAL_PROTEIN_CATABOLIC_PROCESS	248	0	0.00139617	0.042
KEGG_NEUROACTIVE_LIGAND_RECEPTOR_INTERACTION	166	0	0	0	GO_NUCLEASE_ACTIVITY	162	0	0.00143101	0.048
GO_NEURON_PROJECTION_GUIDANCE	173	0	0	0	GO_RNA_SPLICING	315	0	0.0014454	0.046
GO_FOREBRAIN_DEVELOPMENT	313	0	0	0	GO_CELL_CYCLE_CHECKPOINT	170	0	0.0014783	0.042
GO_MORPHOGENESIS_OF_AN_EPITHELIUM	356	0	0	0	GO_POSTTRANSCRIPTIONAL_REGULATION_OF_GENE_EXPRESSION	386	0	0.00161291	0.057
GO_G_PROTEIN_COUPLED_RECEPTOR_ACTIVITY	237	0	0	0	GO_RNA_SPLICING_VIA_TRANSESTERIFICATION_REACTIONS	244	0	0.00241394	0.089
GO_EMBRYONIC_ORGAN_DEVELOPMENT	363	0	0	0	GO_VACUOLAR_TRANSPORT	203	0	0.00309765	0.133
GO_G_PROTEIN_COUPLED_RECEPTOR_SIGNALING_PATHWAY	442	0	0	0	GO_RESPONSE_TO_ENDOPLASMIC_RETICULUM_STRESS	203	0	0.0031123	0.123
GO_POSITIVE_REGULATION_OF_NERVOUS_SYSTEM_DEVELOPMENT	376	0	0	0	GO_PROTEIN_LOCALIZATION_TO_ORGANELLE	483	0	0.00312768	0.129
GO_NEPHRON_DEVELOPMENT	99	0	0	0	GO_DNA_RECOMBINATION	172	0	0.00313473	0.14
GO_EPITHELIAL_CELL_DIFFERENTIATION	374	0	0	0	GO_MITOTIC_NUCLEAR_DIVISION	319	0	0.00316824	0.145
GO_KIDNEY_EPITHELIUM_DEVELOPMENT	115	0	0	0	GO_ESTABLISHMENT_OF_PROTEIN_LOCALIZATION_TO_ORGANELLE	315	0	0.00324762	0.123
GO_CALCIUM_ION_BINDING	455	0	0	0	GO_ORGANELLE_FISSION	419	0	0.00330036	0.154
GO_CELL_CELL_ADHESION_VIA_PLASMA_MEMBRANE_ADHESION_MOLECULES	120	0	0	0	GO_RNA_CATABOLIC_PROCESS	206	0	0.00394568	0.188
GO_SYNAPTIC_SIGNALING	335	0	0	0	GO_NUCLEOTIDE_EXCISION_REPAIR	100	0	0.00447727	0.215
GO_PASSIVE_TRANSMEMBRANE_TRANSPORTER_ACTIVITY	334	0	0	0	GO_DEFENSE_RESPONSE_TO_VIRUS	79	0	0.0050847	0.248
GO_GATED_CHANNEL_ACTIVITY	234	0	0	0	GO_PROTEIN_TARGETING	358	0	0.00537064	0.269
GO_REGULATION_OF_SYSTEM_PROCESS	388	0	0	0	GO_DOUBLE_STRAND_BREAK_REPAIR	133	0	0.0068897	0.336
GO_SINGLE_ORGANISM_BEHAVIOR	319	0	0	0	GO_DNA_INTEGRITY_CHECKPOINT	127	0	0.00709279	0.35
GO_CELL_CELL_ADHESION	394	0	0	0	GO_VIRAL_LIFE_CYCLE	233	0	0.00773446	0.389
GO_TUBE_MORPHOGENESIS	306	0	0	0	GO_TRANSLATIONAL_INITIATION	129	0	0.00777588	0.396
GO_HOMOPHILIC_CELL_ADHESION_VIA_PLASMA_MEMBRANE_ADHESION_MOLECULES	88	0	0	0	GO_INOSITOL_PHOSPHATE_PHOSPHATASE_ACTIVITY	19	0	0.00788421	0.386
GO_LIMB_DEVELOPMENT	149	0	0	0	GO_CELL_DIVISION	403	0	0.00956704	0.48
GO_MORPHOGENESIS_OF_A_BRANCHING_STRUCTURE	154	0	0	0	GO_DNA_BIOSYNTHETIC_PROCESS	100	0	0.00964794	0.491
GO_NEURON_FATE_COMMITMENT	62	0	0	0	GO_STRUCTURAL_CONSTITUENT_OF_RIBOSOME	179	0	0.00979861	0.513
GO_EAR_DEVELOPMENT	168	0	0	0	GO_REGULATION_OF_TYPE_I_INTERFERON_PRODUCTION	89	0	0.00993753	0.508
GO_MESENCHYME_DEVELOPMENT	160	0	0	0	GO_MITOTIC_CELL_CYCLE_CHECKPOINT	121	0	0.0105738	0.565
GO_NEPHRON_EPITHELIUM_DEVELOPMENT	83	0	0	0	GO_MEMBRANE_BUDDING	95	0	0.0106008	0.557
GO_APPENDAGE_DEVELOPMENT	149	0	0	0	KEGG_RIG_I_LIKE_RECEPTOR_SIGNALING_PATHWAY	48	0	0.0106285	0.552
GO_ANTERIOR_POSTERIOR_PATTERN_SPECIFICATION	177	0	0	0	GO_ORGANELLE_ASSEMBLY	388	0	0.0106866	0.547
GO_SKELETAL_SYSTEM_DEVELOPMENT	380	0	0	0	GO_EXONUCLEASE_ACTIVITY	69	0.00206612	0.0129655	0.653
GO_MESONEPHROS_DEVELOPMENT	85	0	0	0	GO_REGULATION_OF_SIGNAL_TRANSDUCTION_BY_P53_CLASS_MEDIATOR	143	0.00190476	0.0130553	0.648
GO_NEURON_MIGRATION	100	0	0	0	GO_PEPTIDYL_LYSINE_MODIFICATION	259	0.002	0.0146882	0.704
GO_REGULATION_OF_ION_TRANSPORT	451	0	0	0	GO_DNA_DEPENDENT_DNA_REPLICATION	84	0	0.0172505	0.77
GO_SPINAL_CORD_DEVELOPMENT	96	0	0	0	GO_CELLULAR_RESPONSE_TO_TOPOLOGICALLY_INCORRECT_PROTEIN	105	0	0.0179306	0.791
GO_CELL_FATE_SPECIFICATION	62	0	0	0	GO_PROTEIN_POLYUBIQUITINATION	221	0	0.0190114	0.813
GO_REGULATION_OF_SYNAPSE_ORGANIZATION	96	0	0	0	GO_GOLGI_VESICLE_TRANSPORT	267	0	0.0193238	0.826
GO_CELL_DIFFERENTIATION_IN_SPINAL_CORD	49	0	0	0	GO_RIBONUCLEASE_ACTIVITY	76	0	0.0193241	0.82
GO_REGULATION_OF_SYNAPSE_STRUCTURE_OR_ACTIVITY	198	0	0	0	GO_REGULATION_OF_PROTEASOMAL_PROTEIN_CATABOLIC_PROCESS	168	0.002079	0.0195449	0.833
GO_SENSORY_ORGAN_MORPHOGENESIS	203	0	0	0	GO_REGULATION_OF_RNA_STABILITY	128	0	0.0210084	0.862
GO_RENAL_TUBULE_DEVELOPMENT	71	0	0	0	GO_TELOMERE_ORGANIZATION	79	0	0.0213732	0.862
GO_BRANCHING_MORPHOGENESIS_OF_AN_EPITHELIAL_TUBE	125	0	0	0	GO_REGULATION_OF_PROTEIN_MODIFICATION_BY_SMALL_PROTEIN_CONJUGATION_OR_REMOVAL	252	0.00205761	0.0242086	0.924
GO_NEURON_FATE_SPECIFICATION	31	0	0	0	GO_PHAGOSOME_ACIDIFICATION	19	0.00198807	0.0242517	0.922
GO_TRANSCRIPTIONAL_ACTIVATOR_ACTIVITY_RNA_POLYMERASE_II_TRANSCRIPTION_REGULATORY_REGION_SEQUENCE_SPECIFIC_BINDING	281	0	0	0	GO_COFACTOR_METABOLIC_PROCESS	253	0	0.0244858	0.922
GO_VASCULATURE_DEVELOPMENT	400	0	0	0	GO_TELOMERE_MAINTENANCE_VIA_RECOMBINATION	30	0	0.0245356	0.915
GO_REPRODUCTIVE_SYSTEM_DEVELOPMENT	330	0	0	0	GO_ACTIVATION_OF_INNATE_IMMUNE_RESPONSE	145	0.002079	0.0251834	0.937
GO_REGULATION_OF_NEURON_PROJECTION_DEVELOPMENT	358	0	0	0	GO_COFACTOR_BIOSYNTHETIC_PROCESS	137	0	0.0252408	0.932
GO_CATION_CHANNEL_ACTIVITY	223	0	0	0	GO_MULTI_ORGANISM_METABOLIC_PROCESS	128	0	0.0252485	0.934
GO_VOLTAGE_GATED_CATION_CHANNEL_ACTIVITY	106	0	0	0	GO_ENDOSOME_ORGANIZATION	54	0.0019685	0.0266912	0.95
GO_STEM_CELL_DIFFERENTIATION	160	0	0	0	GO_POLYUBIQUITIN_BINDING	38	0	0.0270744	0.95
GO_VOLTAGE_GATED_ION_CHANNEL_ACTIVITY	142	0	0	0	GO_NUCLEOTIDE_EXCISION_REPAIR_DNA_INCISION	34	0.00207039	0.0273915	0.955
GO_TELENCEPHALON_DEVELOPMENT	203	0	0	0	GO_PATTERN_RECOGNITION_RECEPTOR_SIGNALING_PATHWAY	70	0.00198807	0.0289679	0.961
GO_METANEPHROS_DEVELOPMENT	71	0	0	0	GO_RESPONSE_TO_TOPOLOGICALLY_INCORRECT_PROTEIN	142	0.00199203	0.0289792	0.962
GO_KIDNEY_MORPHOGENESIS	75	0	0	0	GO_MITOTIC_DNA_INTEGRITY_CHECKPOINT	86	0	0.0292325	0.964
GO_REGULATION_OF_MEMBRANE_POTENTIAL	275	0	0	0	GO_NECROTIC_CELL_DEATH	21	0.00204082	0.0296577	0.967
GO_REGULATION_OF_SECRETION	490	0	0	0	GO_POSTREPLICATION_REPAIR	45	0	0.0303778	0.974
GO_POSITIVE_REGULATION_OF_CELL_DEVELOPMENT	398	0	0	0	GO_VIRION_ASSEMBLY	33	0.00407332	0.0317478	0.982
GO_EAR_MORPHOGENESIS	100	0	0	0	GO_NUCLEOTIDYLTRANSFERASE_ACTIVITY	107	0.0019802	0.0330124	0.99
GO_METAL_ION_TRANSMEMBRANE_TRANSPORTER_ACTIVITY	313	0	0	0	GO_REGULATION_OF_MICROTUBULE_POLYMERIZATION_OR_DEPOLYMERIZATION	151	0	0.0330555	0.988
GO_BLOOD_VESSEL_MORPHOGENESIS	312	0	0	0	GO_RESPONSE_TO_VIRUS	149	0	0.0331227	0.991
GO_ENDOCRINE_SYSTEM_DEVELOPMENT	105	0	0	0	GO_NUCLEOTIDE_EXCISION_REPAIR_DNA_GAP_FILLING	22	0.00639659	0.0344575	0.995
GO_LOCOMOTORY_BEHAVIOR	151	0	0	0	GO_NEGATIVE_REGULATION_OF_ORGANELLE_ORGANIZATION	326	0.00389105	0.0357774	0.997
GO_HEART_DEVELOPMENT	398	0	0	0	KEGG_LYSOSOME	97	0	0.0359817	0.997
GO_REGULATION_OF_SYNAPSE_ASSEMBLY	68	0	0	0	GO_COVALENT_CHROMATIN_MODIFICATION	296	0	0.0360226	0.997
GO_MESONEPHRIC_TUBULE_MORPHOGENESIS	49	0	0	0	GO_REGULATION_OF_TELOMERE_MAINTENANCE	59	0.00391389	0.0361462	0.997
GO_POSITIVE_REGULATION_OF_NEURON_DIFFERENTIATION	274	0	0	0	GO_POSITIVE_REGULATION_OF_TYPE_I_INTERFERON_PRODUCTION	61	0.00191571	0.0369518	0.998
GO_VOLTAGE_GATED_POTASSIUM_CHANNEL_ACTIVITY	72	0	0	0	GO_MULTI_ORGANISM_ORGANELLE_ORGANIZATION	21	0.00201207	0.0370468	0.998
GO_EMBRYO_DEVELOPMENT_ENDING_IN_BIRTH_OR_EGG_HATCHING	495	0	0	0	GO_NUCLEAR_TRANSCRIBED_MRNA_CATABOLIC_PROCESS_NONSENSE_MEDIATED_DECAY	111	0.00201207	0.0379544	0.998
GO_POTASSIUM_CHANNEL_ACTIVITY	94	0	0	0	GO_REGULATION_OF_CELLULAR_AMIDE_METABOLIC_PROCESS	295	0.00204082	0.037982	0.998
GO_MESENCHYMAL_CELL_DIFFERENTIATION	116	0	0	0	GO_DNA_DAMAGE_RESPONSE_DETECTION_OF_DNA_DAMAGE	32	0.00188679	0.0380741	0.998
GO_EMBRYONIC_SKELETAL_SYSTEM_DEVELOPMENT	109	0	0	0	GO_CELL_CYCLE_PHASE_TRANSITION	234	0.00408163	0.0417879	0.999
GO_INNER_EAR_MORPHOGENESIS	80	0	0	0	GO_MULTI_ORGANISM_MEMBRANE_BUDDING	21	0	0.0425269	0.999
GO_VENTRAL_SPINAL_CORD_DEVELOPMENT	43	0	0	0	GO_REGULATION_OF_CELLULAR_PROTEIN_CATABOLIC_PROCESS	252	0.00618557	0.0426062	0.999
GO_SKELETAL_SYSTEM_MORPHOGENESIS	179	0	0	0	GO_DNA_SYNTHESIS_INVOLVED_IN_DNA_REPAIR	63	0	0.0428816	0.999
GO_DEVELOPMENTAL_PROCESS_INVOLVED_IN_REPRODUCTION	475	0	0	0	GO_UBIQUITIN_LIKE_PROTEIN_LIGASE_BINDING	234	0.00579151	0.044292	1
GO_DIGESTIVE_SYSTEM_DEVELOPMENT	125	0	0	0	GO_CATION_TRANSPORTING_ATPASE_ACTIVITY	43	0.00408163	0.0442985	0.999
GO_REGULATION_OF_CELL_PROJECTION_ORGANIZATION	482	0	0	0	GO_DNA_DEPENDENT_ATPASE_ACTIVITY	69	0	0.0471338	1
GO_GLAND_DEVELOPMENT	337	0	0	0	GO_PROTEIN_MODIFICATION_BY_SMALL_PROTEIN_REMOVAL	101	0.00207469	0.047163	1
GO_NEGATIVE_REGULATION_OF_CELL_DIFFERENTIATION	464	0	0	0	GO_PROTEIN_MONOUBIQUITINATION	44	0.00821355	0.0476169	1
GO_HEART_MORPHOGENESIS	186	0	0	0	GO_VIRAL_BUDDING	21	0	0.0481082	1
GO_EMBRYONIC_SKELETAL_SYSTEM_MORPHOGENESIS	83	0	0	0	GO_ESTABLISHMENT_OF_PROTEIN_LOCALIZATION_TO_ENDOPLASMIC_RETICULUM	93	0.00407332	0.0483051	1
GO_REGULATION_OF_TRANSMEMBRANE_TRANSPORT	322	0	0	0	KEGG_NUCLEOTIDE_EXCISION_REPAIR	39	0.00828157	0.0484551	1
GO_REGULATION_OF_BLOOD_CIRCULATION	231	0	0	0	GO_NEGATIVE_REGULATION_OF_PROTEIN_COMPLEX_DISASSEMBLY	138	0.00583658	0.0485753	1
GO_TRANSCRIPTIONAL_ACTIVATOR_ACTIVITY_RNA_POLYMERASE_II_CORE_PROMOTER_PROXIMAL_REGION_SEQUENCE_SPECIFIC_BINDING	201	0	0	0	GO_NUCLEOSIDE_TRIPHOSPHATE_METABOLIC_PROCESS	180	0.00829876	0.0486164	1
GO_LIGAND_GATED_CHANNEL_ACTIVITY	95	0	0	0	GO_TRANSCRIPTION_COUPLED_NUCLEOTIDE_EXCISION_REPAIR	67	0.00395257	0.0486916	1
GO_EXTRACELLULAR_STRUCTURE_ORGANIZATION	206	0	0	0	GO_ACTIVATION_OF_IMMUNE_RESPONSE	256	0.00589391	0.0487306	1
GO_GLYCOSAMINOGLYCAN_BINDING	120	0	0	0	GO_NUCLEAR_TRANSPORT	303	0.00207469	0.0519207	1
GO_POSITIVE_REGULATION_OF_SYNAPSE_ASSEMBLY	51	0	0	0	GO_REGULATION_OF_MICROTUBULE_BASED_PROCESS	208	0.00823045	0.0521332	1
GO_REGULATION_OF_MUSCLE_CONTRACTION	111	0	0	0	GO_REGULATION_OF_PROTEASOMAL_UBIQUITIN_DEPENDENT_PROTEIN_CATABOLIC_PROCESS	138	0.00581395	0.0548564	1
GO_FOREBRAIN_GENERATION_OF_NEURONS	63	0	0	0	GO_NON_RECOMBINATIONAL_REPAIR	54	0.00570342	0.0549399	1
GO_REGULATION_OF_CELL_MORPHOGENESIS_INVOLVED_IN_DIFFERENTIATION	284	0	0	0	GO_POSITIVE_REGULATION_OF_GENE_EXPRESSION_EPIGENETIC	53	0.00389864	0.0552332	1
GO_HEPARIN_BINDING	94	0	0	0	GO_RNA_PHOSPHODIESTER_BOND_HYDROLYSIS	96	0.00616016	0.0553514	1
GO_TRANSCRIPTION_FACTOR_ACTIVITY_RNA_POLYMERASE_II_CORE_PROMOTER_PROXIMAL_REGION_SEQUENCE_SPECIFIC_BINDING	289	0	0	0	KEGG_SPLICEOSOME	112	0.0039604	0.0555203	1
GO_POTASSIUM_ION_TRANSMEMBRANE_TRANSPORTER_ACTIVITY	113	0	0	0	GO_LYSOSOME_ORGANIZATION	44	0.004	0.057837	1
GO_CARDIAC_CHAMBER_MORPHOGENESIS	88	0	0	0	GO_SINGLE_STRANDED_DNA_BINDING	71	0.00198807	0.0578405	1
GO_G_PROTEIN_COUPLED_RECEPTOR_SIGNALING_PATHWAY_COUPLED_TO_CYCLIC_NUCLEOTIDE_SECOND_MESSENGER	118	0	0	0	GO_CHROMOSOME_SEGREGATION	228	0.00398406	0.0588258	1
GO_REGULATION_OF_TRANSMEMBRANE_RECEPTOR_PROTEIN_SERINE_THREONINE_KINASE_SIGNALING_PATHWAY	175	0	0	0	GO_VESICLE_TARGETING	64	0.0059761	0.059697	1
GO_COLUMNAR_CUBOIDAL_EPITHELIAL_CELL_DIFFERENTIATION	92	0	0	0	GO_CYSTEINE_TYPE_PEPTIDASE_ACTIVITY	129	0.0146444	0.0599068	1
GO_SENSORY_PERCEPTION	321	0	0	0	GO_TRNA_METABOLIC_PROCESS	152	0.00614754	0.0599412	1
GO_SECRETION	442	0	0	0	GO_MACROMOLECULAR_COMPLEX_DISASSEMBLY	162	0.00635593	0.0601707	1
GO_PEPTIDE_RECEPTOR_ACTIVITY	73	0	0	0	GO_POSITIVE_REGULATION_OF_PROTEIN_MODIFICATION_BY_SMALL_PROTEIN_CONJUGATION_OR_REMOVAL	178	0.00191939	0.0609686	1
GO_EYE_DEVELOPMENT	262	0	0	0	KEGG_HUNTINGTONS_DISEASE	145	0.00595238	0.0614964	1
GO_NEGATIVE_REGULATION_OF_NERVOUS_SYSTEM_DEVELOPMENT	224	0	0	0	GO_NEGATIVE_REGULATION_OF_CELL_CYCLE_PHASE_TRANSITION	123	0.00829876	0.0616672	1
GO_GLOMERULUS_DEVELOPMENT	38	0	0	0	GO_PROTEIN_ACETYLATION	105	0.00606061	0.0620587	1
GO_REGULATION_OF_HORMONE_LEVELS	335	0	0	0	GO_OXIDATIVE_PHOSPHORYLATION	70	0.00215517	0.0626192	1
GO_METANEPHRIC_NEPHRON_DEVELOPMENT	28	0	0	0	GO_PROTEIN_LOCALIZATION_TO_ENDOPLASMIC_RETICULUM	109	0.00589391	0.0630309	1
GO_MODULATION_OF_SYNAPTIC_TRANSMISSION	245	0	0	0	GO_DAMAGED_DNA_BINDING	56	0.00833333	0.0631253	1
GO_CIRCULATORY_SYSTEM_PROCESS	270	0	0	0	GO_REGULATION_OF_PROTEIN_COMPLEX_DISASSEMBLY	180	0.00398406	0.0632237	1
GO_ODONTOGENESIS	86	0	0	0	GO_INTRINSIC_APOPTOTIC_SIGNALING_PATHWAY_IN_RESPONSE_TO_ENDOPLASMIC_RETICULUM_STRESS	29	0.0101215	0.0634626	1
GO_REGULATION_OF_MUSCLE_SYSTEM_PROCESS	149	0	0	0	GO_PROTEIN_ACYLATION	133	0.00204918	0.0636899	1
GO_MUSCLE_STRUCTURE_DEVELOPMENT	352	0	0	0	GO_TRANSLATIONAL_TERMINATION	82	0.00392157	0.0636981	1
GO_SYNAPSE_ORGANIZATION	118	0	0	0	GO_NUCLEUS_ORGANIZATION	120	0.00787402	0.0637806	1
GO_HINDLIMB_MORPHOGENESIS	31	0	0	0	KEGG_RIBOSOME	80	0.0107066	0.0638327	1
GO_REGULATION_OF_EPITHELIAL_CELL_PROLIFERATION	232	0	0	0	KEGG_OXIDATIVE_PHOSPHORYLATION	94	0.00386847	0.0638738	1
GO_SPINAL_CORD_MOTOR_NEURON_DIFFERENTIATION	31	0	0	0	GO_LYTIC_VACUOLE_ORGANIZATION	44	0.00400802	0.0641259	1
GO_COGNITION	207	0	0	0	GO_REGULATION_OF_CHROMOSOME_SEGREGATION	74	0.00595238	0.0641977	1
GO_NEGATIVE_REGULATION_OF_CELL_DEVELOPMENT	251	0	0	0	GO_REGULATION_OF_CYTOKINESIS	52	0.010395	0.0642211	1
GO_DORSAL_VENTRAL_PATTERN_FORMATION	83	0	0	0	GO_CELLULAR_RESPIRATION	118	0.00793651	0.0654843	1
GO_BRANCHING_INVOLVED_IN_URETERIC_BUD_MORPHOGENESIS	41	0	0	0	GO_MITOCHONDRIAL_TRANSLATION	93	0.0115163	0.0657576	1
GO_OUTFLOW_TRACT_MORPHOGENESIS	50	0	0	0	GO_SISTER_CHROMATID_SEGREGATION	155	0.0118577	0.0658053	1
GO_PANCREAS_DEVELOPMENT	61	0	0	0	GO_PH_REDUCTION	27	0.00391389	0.0659903	1
GO_NEURAL_CREST_CELL_DIFFERENTIATION	66	0	0	0	GO_G1_DNA_DAMAGE_CHECKPOINT	62	0.00612245	0.0660483	1
GO_ANGIOGENESIS	248	0	0	0	GO_DNA_TEMPLATED_TRANSCRIPTION_ELONGATION	81	0.0135922	0.0661026	1
GO_INORGANIC_CATION_TRANSMEMBRANE_TRANSPORTER_ACTIVITY	390	0	0	0	GO_HYDRO_LYASE_ACTIVITY	29	0.0102249	0.0662082	1
GO_FEEDING_BEHAVIOR	69	0	0	0	GO_TOLL_LIKE_RECEPTOR_SIGNALING_PATHWAY	58	0.008	0.0663026	1
GO_REGULATION_OF_HORMONE_SECRETION	207	0	0	0	GO_NAD_ADP_RIBOSYLTRANSFERASE_ACTIVITY	24	0.00787402	0.0663542	1
GO_AUTONOMIC_NERVOUS_SYSTEM_DEVELOPMENT	37	0	0	0	GO_ATPASE_COUPLED_ION_TRANSMEMBRANE_TRANSPORTER_ACTIVITY	53	0.00809717	0.0667397	1
GO_POTASSIUM_ION_TRANSPORT	121	0	0	0	GO_TRNA_PROCESSING	93	0.0100604	0.0693366	1
GO_CARDIAC_CHAMBER_DEVELOPMENT	123	0	0	0	GO_ESTABLISHMENT_OF_PROTEIN_LOCALIZATION_TO_MEMBRANE	241	0.010395	0.0693407	1
GO_INORGANIC_ION_TRANSMEMBRANE_TRANSPORT	424	0	0	0	GO_REGULATION_OF_CELL_CYCLE_PHASE_TRANSITION	279	0.00835073	0.0712293	1
GO_DIENCEPHALON_DEVELOPMENT	63	0	0	0	GO_DNA_TEMPLATED_TRANSCRIPTION_TERMINATION	90	0.0175439	0.0723329	1
GO_LEARNING	108	0	0	0	GO_APOPTOTIC_SIGNALING_PATHWAY	222	0.00559702	0.0732423	1
GO_NEGATIVE_REGULATION_OF_NEURON_DIFFERENTIATION	163	0	0	0	GO_HISTONE_MONOUBIQUITINATION	21	0.00583658	0.0733199	1
GO_REGULATION_OF_CELL_MORPHOGENESIS	464	0	0	0	GO_ER_ASSOCIATED_UBIQUITIN_DEPENDENT_PROTEIN_CATABOLIC_PROCESS	57	0.0123711	0.074387	1
GO_SINGLE_ORGANISM_CELL_ADHESION	316	0	0	0	GO_REGULATION_OF_GENE_EXPRESSION_EPIGENETIC	174	0.00968992	0.0745947	1
GO_CARDIAC_VENTRICLE_DEVELOPMENT	90	0	0	0	GO_AUTOPHAGY	295	0.00790514	0.0758904	1
GO_RAS_GUANYL_NUCLEOTIDE_EXCHANGE_FACTOR_ACTIVITY	196	0	0	0	GO_NEGATIVE_REGULATION_OF_CYTOSKELETON_ORGANIZATION	184	0.00821355	0.0760924	1
KEGG_AXON_GUIDANCE	119	0	0	0	GO_SNRNA_BINDING	33	0.015534	0.076136	1
GO_CALCIUM_ION_REGULATED_EXOCYTOSIS_OF_NEUROTRANSMITTER	28	0	0	0	GO_CYTOPLASMIC_PATTERN_RECOGNITION_RECEPTOR_SIGNALING_PATHWAY	31	0.0197628	0.0761941	1
GO_REGULATION_OF_PEPTIDE_TRANSPORT	195	0	0	0	GO_ORGANIC_CYCLIC_COMPOUND_CATABOLIC_PROCESS	338	0.00630252	0.0764594	1
GO_CARDIAC_VENTRICLE_MORPHOGENESIS	50	0	0	0	GO_POSITIVE_REGULATION_OF_CHROMOSOME_SEGREGATION	25	0.0146751	0.0765542	1
GO_GROWTH	331	0	0	0	GO_GOLGI_TO_VACUOLE_TRANSPORT	22	0.0163934	0.0770577	1
GO_METAL_ION_TRANSPORT	425	0	0	0	GO_NEGATIVE_REGULATION_OF_CELL_CYCLE_PROCESS	182	0.0121457	0.0773476	1
GO_RETINAL_GANGLION_CELL_AXON_GUIDANCE	18	0	0	0	GO_NCRNA_TRANSCRIPTION	77	0.0117417	0.0777872	1
GO_TRANSMITTER_GATED_CHANNEL_ACTIVITY	20	0	0	0	GO_NEGATIVE_REGULATION_OF_INTERLEUKIN_6_PRODUCTION	22	0.0136986	0.0778186	1
GO_PITUITARY_GLAND_DEVELOPMENT	36	0	0	0	GO_RIBONUCLEOPROTEIN_COMPLEX_BINDING	84	0.016	0.0778987	1
GO_SEX_DIFFERENTIATION	208	0	0	0	GO_RESPONSE_TO_UV	104	0.0216963	0.0780425	1
GO_PROXIMAL_DISTAL_PATTERN_FORMATION	30	0	0	0	GO_REGULATION_OF_MITOPHAGY	38	0.00972763	0.078053	1
GO_CARDIAC_SEPTUM_MORPHOGENESIS	44	0	0	0	GO_GLYCOSYL_COMPOUND_METABOLIC_PROCESS	278	0.0102249	0.0782633	1
GO_CRANIAL_NERVE_DEVELOPMENT	37	0	0	0	GO_BASE_EXCISION_REPAIR	37	0.0141988	0.0784427	1
GO_REGULATION_OF_DEVELOPMENTAL_GROWTH	250	0	0	0	GO_NUCLEOTIDE_EXCISION_REPAIR_PREINCISION_COMPLEX_ASSEMBLY	27	0.00414938	0.0787898	1
GO_DEVELOPMENTAL_GROWTH	270	0	0	0	GO_POSITIVE_REGULATION_OF_INNATE_IMMUNE_RESPONSE	171	0.00992064	0.0788456	1
GO_POSITIVE_REGULATION_OF_EPITHELIAL_CELL_PROLIFERATION	122	0	0	0	GO_POSITIVE_REGULATION_OF_TELOMERE_MAINTENANCE	40	0.0170455	0.0802346	1
GO_GROWTH_FACTOR_ACTIVITY	108	0	0	0	GO_NEGATIVE_REGULATION_OF_MITOTIC_CELL_CYCLE	168	0.0163265	0.0808888	1
GO_REGULATION_OF_HEART_CONTRACTION	178	0	0	0	GO_DNA_POLYMERASE_ACTIVITY	30	0.00402414	0.0810077	1
GO_RESPONSE_TO_WOUNDING	401	0	0	0	GO_FATTY_ACID_CATABOLIC_PROCESS	60	0.0196464	0.0813447	1
GO_HINDBRAIN_DEVELOPMENT	127	0	0	0	KEGG_BASE_EXCISION_REPAIR	30	0.00795229	0.0814503	1
GO_EPITHELIAL_CELL_DEVELOPMENT	156	0	0	0	KEGG_RNA_DEGRADATION	57	0.00575816	0.0815191	1
GO_REGULATION_OF_CALCIUM_ION_DEPENDENT_EXOCYTOSIS	60	0	0	0	GO_REGULATION_OF_TELOMERE_MAINTENANCE_VIA_TELOMERE_LENGTHENING	46	0.0139721	0.0815868	1
GO_MULTICELLULAR_ORGANISMAL_SIGNALING	96	0	0	0	GO_UBIQUITIN_LIKE_PROTEIN_BINDING	107	0.00792079	0.0889586	1
GO_SIGNAL_RELEASE	147	0	0	0	GO_REGULATION_OF_SPINDLE_ORGANIZATION	19	0.00986193	0.0894523	1
GO_SKIN_DEVELOPMENT	139	0	0	0	GO_PROTEIN_SUMOYLATION	98	0.0149573	0.0899227	1
GO_REGULATION_OF_BLOOD_PRESSURE	119	0	0	0	GO_NUCLEAR_ENVELOPE_ORGANIZATION	71	0.0242915	0.089942	1
GO_FORELIMB_MORPHOGENESIS	34	0	0	0	GO_PHOTOTRANSDUCTION	20	0.0236686	0.0902332	1
GO_REGULATION_OF_ORGAN_MORPHOGENESIS	223	0	0	0	KEGG_TOLL_LIKE_RECEPTOR_SIGNALING_PATHWAY	66	0.0248963	0.0904304	1
GO_REGULATION_OF_ORGAN_FORMATION	29	0	0	0	GO_INTERSTRAND_CROSS_LINK_REPAIR	34	0.0160966	0.0905904	1
GO_EXTRACELLULAR_LIGAND_GATED_ION_CHANNEL_ACTIVITY	49	0	0	0	GO_NUCLEOSIDE_MONOPHOSPHATE_METABOLIC_PROCESS	190	0.00635593	0.0907446	1
GO_ADULT_BEHAVIOR	114	0	0	0	GO_HYDROGEN_EXPORTING_ATPASE_ACTIVITY	19	0.0157791	0.0917234	1
GO_NERVE_DEVELOPMENT	58	0	0	0	GO_MITOTIC_RECOMBINATION	39	0.0164609	0.0923669	1
GO_SECRETION_BY_CELL	373	0	0	0	GO_NUCLEAR_CHROMOSOME_SEGREGATION	189	0.02	0.0929711	1
GO_CELL_DIFFERENTIATION_INVOLVED_IN_KIDNEY_DEVELOPMENT	30	0	0	0	GO_SNRNA_METABOLIC_PROCESS	70	0.00817996	0.0930577	1
GO_CARTILAGE_DEVELOPMENT	123	0	0	0	GO_SIGNAL_TRANSDUCTION_BY_P53_CLASS_MEDIATOR	101	0.0156556	0.0931493	1
GO_REGULATION_OF_TRANSCRIPTION_INVOLVED_IN_CELL_FATE_COMMITMENT	17	0	0	0	GO_RNA_POLYMERASE_ACTIVITY	38	0.0159363	0.09315	1
GO_CARDIAC_SEPTUM_DEVELOPMENT	75	0	0	0	GO_REGULATION_OF_AUTOPHAGY	206	0.014433	0.0936507	1
GO_NEUROTRANSMITTER_TRANSPORT	135	0	0	0	GO_3_5_EXONUCLEASE_ACTIVITY	45	0.0140281	0.0959987	1
GO_ADENYLATE_CYCLASE_MODULATING_G_PROTEIN_COUPLED_RECEPTOR_SIGNALING_PATHWAY	105	0	0	0	GO_RESPONSE_TO_TYPE_I_INTERFERON	26	0.0143149	0.0962833	1
GO_NEUROPEPTIDE_SIGNALING_PATHWAY	54	0	0	0	GO_MITOCHONDRIAL_RESPIRATORY_CHAIN_COMPLEX_ASSEMBLY	56	0.00998004	0.0964223	1
GO_REGULATION_OF_PEPTIDE_SECRETION	163	0	0	0	GO_RRNA_BINDING	51	0.0201613	0.0968033	1
GO_CELLULAR_RESPONSE_TO_BMP_STIMULUS	77	0	0	0	GO_PROTEIN_COMPLEX_LOCALIZATION	45	0.0123203	0.0969015	1
GO_CARDIAC_CONDUCTION	67	0	0	0	GO_UBIQUITIN_LIKE_PROTEIN_SPECIFIC_PROTEASE_ACTIVITY	86	0.0119048	0.0970077	1
GO_EXTRACELLULAR_MATRIX_STRUCTURAL_CONSTITUENT	42	0	0	0	GO_INTRINSIC_APOPTOTIC_SIGNALING_PATHWAY	122	0.0181452	0.0971181	1
GO_ASSOCIATIVE_LEARNING	58	0	0	0	GO_THIOL_DEPENDENT_UBIQUITIN_SPECIFIC_PROTEASE_ACTIVITY	66	0.0243408	0.0971765	1
GO_MORPHOGENESIS_OF_EMBRYONIC_EPITHELIUM	123	0	0	0	GO_MULTI_ORGANISM_MEMBRANE_ORGANIZATION	25	0.024	0.0971774	1
GO_REGULATION_OF_EMBRYONIC_DEVELOPMENT	95	0	0	0	GO_PROTEIN_TARGETING_TO_MEMBRANE	144	0.0214844	0.0976673	1
GO_GLUTAMATE_RECEPTOR_ACTIVITY	22	0	0	0	GO_HYDROLASE_ACTIVITY_ACTING_ON_CARBON_NITROGEN_BUT_NOT_PEPTIDE_BONDS_IN_LINEAR_AMIDES	65	0.0214425	0.0981234	1
GO_FORMATION_OF_PRIMARY_GERM_LAYER	98	0	0	0	GO_PROTEIN_FOLDING	180	0.0195695	0.0983307	1
GO_REGULATION_OF_AXONOGENESIS	145	0	0	0	GO_DEFENSE_RESPONSE_TO_OTHER_ORGANISM	220	0.0184049	0.0998981	1
GO_GLUTAMATE_RECEPTOR_SIGNALING_PATHWAY	34	0	0	0	GO_ENDONUCLEASE_ACTIVITY	94	0.0209524	0.0999765	1
GO_CATION_TRANSMEMBRANE_TRANSPORTER_ACTIVITY	463	0	0	0	GO_POSITIVE_REGULATION_OF_CATABOLIC_PROCESS	343	0.00959693	0.100314	1
GO_NEUROTRANSMITTER_RECEPTOR_ACTIVITY	43	0	0	0	GO_POSITIVE_REGULATION_OF_LIGASE_ACTIVITY	99	0.0158416	0.10065	1
GO_NEUROMUSCULAR_PROCESS	82	0	0	0	GO_EXONUCLEASE_ACTIVITY_ACTIVE_WITH_EITHER_RIBO_OR_DEOXYRIBONUCLEIC_ACIDS_AND_PRODUCING_5_PHOSPHOMONOESTERS	41	0.0235756	0.102028	1
GO_POSITIVE_REGULATION_OF_LOCOMOTION	317	0	0	0	GO_ER_TO_GOLGI_VESICLE_MEDIATED_TRANSPORT	140	0.0192719	0.103021	1
GO_MONOVALENT_INORGANIC_CATION_TRANSMEMBRANE_TRANSPORTER_ACTIVITY	259	0	0	0	GO_G1_S_TRANSITION_OF_MITOTIC_CELL_CYCLE	103	0.0271318	0.103204	1
GO_EMBRYONIC_HINDLIMB_MORPHOGENESIS	24	0	0	0	GO_TRANSCRIPTION_ELONGATION_FROM_RNA_POLYMERASE_II_PROMOTER	68	0.0139721	0.103329	1
GO_REGULATION_OF_MORPHOGENESIS_OF_A_BRANCHING_STRUCTURE	45	0	0	0	GO_NEGATIVE_REGULATION_OF_PROTEIN_MODIFICATION_BY_SMALL_PROTEIN_CONJUGATION_OR_REMOVAL	124	0.0300601	0.103406	1
GO_TRANSCRIPTION_FACTOR_ACTIVITY_PROTEIN_BINDING	499	0	0	0	GO_ERAD_PATHWAY	69	0.0284553	0.103495	1
GO_MUSCLE_TISSUE_DEVELOPMENT	215	0	0	0	GO_REGULATION_OF_MITOTIC_CELL_CYCLE	408	0.00819672	0.103831	1
GO_NEGATIVE_CHEMOTAXIS	32	0	0	0	GO_REGULATION_OF_ORGANELLE_ASSEMBLY	130	0.0220884	0.105552	1
GO_REGULATION_OF_NEUROTRANSMITTER_LEVELS	161	0	0	0	GO_REGULATION_OF_PROTEIN_CATABOLIC_PROCESS	347	0.0252918	0.105901	1
GO_MESODERM_DEVELOPMENT	101	0	0	0	GO_PROTEIN_ADP_RIBOSYLATION	19	0.0224949	0.105971	1
GO_RESPONSE_TO_BMP	77	0	0	0	GO_CYTOKINESIS	74	0.0182186	0.106006	1
KEGG_ARRHYTHMOGENIC_RIGHT_VENTRICULAR_CARDIOMYOPATHY_ARVC	63	0	0	0	GO_GLOBAL_GENOME_NUCLEOTIDE_EXCISION_REPAIR	30	0.021611	0.106069	1
GO_RESPONSE_TO_GROWTH_FACTOR	396	0	0	0	GO_POSITIVE_REGULATION_OF_IMMUNE_RESPONSE	332	0.023622	0.106403	1
GO_SULFUR_COMPOUND_BINDING	157	0	0	0	GO_TRANSLATIONAL_ELONGATION	98	0.0207939	0.106504	1
GO_SPINAL_CORD_PATTERNING	23	0	0	0	GO_TOXIN_TRANSPORT	32	0.0156863	0.106531	1
GO_ADENYLATE_CYCLASE_ACTIVATING_G_PROTEIN_COUPLED_RECEPTOR_SIGNALING_PATHWAY	54	0	0	0	GO_RNA_PHOSPHODIESTER_BOND_HYDROLYSIS_EXONUCLEOLYTIC	34	0.0177165	0.106756	1
GO_REGULATION_OF_STEM_CELL_PROLIFERATION	76	0	0	0	GO_CELL_CYCLE_G1_S_PHASE_TRANSITION	103	0.0234375	0.10749	1
GO_RESPIRATORY_SYSTEM_DEVELOPMENT	173	0	0	0	GO_REGULATION_OF_IMMUNE_RESPONSE	488	0.0292398	0.11147	1
GO_GUANYL_NUCLEOTIDE_EXCHANGE_FACTOR_ACTIVITY	260	0	0	0	GO_ELECTRON_TRANSPORT_CHAIN	78	0.00804829	0.111564	1
GO_DORSAL_SPINAL_CORD_DEVELOPMENT	18	0	0	0	GO_PEPTIDE_N_ACETYLTRANSFERASE_ACTIVITY	56	0.0192308	0.113748	1
GO_REGULATION_OF_SYNAPTIC_TRANSMISSION_GLUTAMATERGIC	40	0	0	0	GO_REGULATION_OF_MITOCHONDRION_ORGANIZATION	171	0.027833	0.114025	1
GO_ADULT_LOCOMOTORY_BEHAVIOR	70	0	0	0	GO_CARBON_OXYGEN_LYASE_ACTIVITY	48	0.0212355	0.114093	1
GO_MUSCLE_CELL_DIFFERENTIATION	195	0	0	0	GO_SINGLE_ORGANISM_MEMBRANE_BUDDING	60	0.0203252	0.114197	1
GO_REGULATION_OF_CELLULAR_RESPONSE_TO_GROWTH_FACTOR_STIMULUS	190	0	0	0	GO_REGULATION_OF_MRNA_3_END_PROCESSING	25	0.0318471	0.11627	1
KEGG_CELL_ADHESION_MOLECULES_CAMS	68	0	0	0	GO_COENZYME_METABOLIC_PROCESS	205	0.0177515	0.116322	1
GO_POSITIVE_REGULATION_OF_OSSIFICATION	68	0	0	0	GO_RESPONSE_TO_REACTIVE_OXYGEN_SPECIES	145	0.0205761	0.11655	1
GO_CORE_PROMOTER_PROXIMAL_REGION_DNA_BINDING	280	0	0	0	GO_NUCLEAR_EXPORT	129	0.0277228	0.116982	1
GO_REGULATION_OF_SMOOTH_MUSCLE_CONTRACTION	51	0	0	0	GO_EXORIBONUCLEASE_ACTIVITY	33	0.0326531	0.117116	1
GO_POSITIVE_REGULATION_OF_NEURON_PROJECTION_DEVELOPMENT	208	0	0	0	GO_MULTIVESICULAR_BODY_ORGANIZATION	28	0.0179283	0.117211	1
GO_WOUND_HEALING	329	0	0	0	GO_NIK_NF_KAPPAB_SIGNALING	77	0.00831601	0.117487	1
GO_DEVELOPMENT_OF_PRIMARY_SEXUAL_CHARACTERISTICS	164	0	0	0	GO_CELL_REDOX_HOMEOSTASIS	50	0.0231214	0.117555	1
GO_REGULATION_OF_CYCLIC_NUCLEOTIDE_METABOLIC_PROCESS	111	0	0	0	GO_PHAGOSOME_MATURATION	27	0.0251572	0.117585	1
GO_EMBRYONIC_HEART_TUBE_DEVELOPMENT	66	0	0	0	GO_NUCLEOTIDE_EXCISION_REPAIR_DNA_DUPLEX_UNWINDING	21	0.0153846	0.117596	1
GO_EXTRACELLULAR_GLUTAMATE_GATED_ION_CHANNEL_ACTIVITY	17	0	0	0	GO_NEGATIVE_REGULATION_OF_CELL_CYCLE_G1_S_PHASE_TRANSITION	80	0.0286885	0.117709	1
GO_CONNECTIVE_TISSUE_DEVELOPMENT	160	0	0	0	GO_MONOCARBOXYLIC_ACID_CATABOLIC_PROCESS	77	0.0201613	0.117815	1
GO_REGULATION_OF_PHOSPHATIDYLINOSITOL_3_KINASE_SIGNALING	109	0	0	0	GO_MICROTUBULE_ORGANIZING_CENTER_ORGANIZATION	77	0.0237624	0.117899	1
GO_COCHLEA_DEVELOPMENT	36	0	0	0	GO_POSITIVE_REGULATION_OF_CELLULAR_PROTEIN_CATABOLIC_PROCESS	180	0.0220884	0.117934	1
GO_NEUROPEPTIDE_RECEPTOR_ACTIVITY	31	0	0	0	GO_LYSOSOMAL_TRANSPORT	61	0.0224949	0.117936	1
GO_PALATE_DEVELOPMENT	82	0	0	0	GO_TELOMERIC_DNA_BINDING	26	0.0305499	0.11855	1
GO_REGULATION_OF_CHEMOTAXIS	123	0	0	0	GO_HYDROLASE_ACTIVITY_HYDROLYZING_O_GLYCOSYL_COMPOUNDS	58	0.027897	0.118684	1
GO_CALCIUM_DEPENDENT_PHOSPHOLIPID_BINDING	40	0	0	0	GO_REGULATION_OF_CENTROSOME_CYCLE	36	0.016	0.118891	1
GO_GLIOGENESIS	147	0	0	0	GO_REGULATION_OF_CENTROSOME_DUPLICATION	29	0.0223577	0.119072	1
GO_MESODERM_MORPHOGENESIS	60	0	0	0	GO_TRANSLESION_SYNTHESIS	33	0.0335306	0.119152	1
GO_REGULATION_OF_CARTILAGE_DEVELOPMENT	54	0	0	0	GO_I_KAPPAB_KINASE_NF_KAPPAB_SIGNALING	57	0.0196078	0.119412	1
GO_NEURAL_TUBE_DEVELOPMENT	136	0	0	0	KEGG_GLYCOLYSIS_GLUCONEOGENESIS	35	0.0309478	0.119487	1
GO_REGULATION_OF_DENDRITE_DEVELOPMENT	109	0	0	0	GO_NUCLEOTIDE_BINDING_DOMAIN_LEUCINE_RICH_REPEAT_CONTAINING_RECEPTOR_SIGNALING_PATHWAY	27	0.0246407	0.119787	1
GO_ENDOCRINE_PANCREAS_DEVELOPMENT	34	0	0	0	GO_MITOCHONDRIAL_MEMBRANE_ORGANIZATION	76	0.030426	0.126122	1
GO_PRESYNAPTIC_PROCESS_INVOLVED_IN_SYNAPTIC_TRANSMISSION	102	0	0	0	GO_RETROGRADE_VESICLE_MEDIATED_TRANSPORT_GOLGI_TO_ER	69	0.0237154	0.127904	1
GO_REGULATION_OF_KIDNEY_DEVELOPMENT	45	0	0	0	GO_ANATOMICAL_STRUCTURE_HOMEOSTASIS	198	0.0255403	0.128003	1
GO_SYNAPSE_ASSEMBLY	49	0	0	0	GO_REGULATION_OF_INNATE_IMMUNE_RESPONSE	241	0.0182927	0.128235	1
GO_CARDIAC_RIGHT_VENTRICLE_MORPHOGENESIS	15	0	0	0	GO_ISOMERASE_ACTIVITY	127	0.037037	0.128332	1
GO_SPECIFICATION_OF_SYMMETRY	97	0	0	0	GO_HISTONE_UBIQUITINATION	32	0.0335306	0.128343	1
GO_REGULATION_OF_NUCLEOTIDE_METABOLIC_PROCESS	155	0	0	0	GO_ER_NUCLEUS_SIGNALING_PATHWAY	28	0.0307692	0.128911	1
GO_CENTRAL_NERVOUS_SYSTEM_NEURON_DEVELOPMENT	66	0	0	0	GO_ERROR_FREE_TRANSLESION_SYNTHESIS	17	0.0338645	0.12901	1
GO_EMBRYONIC_HEART_TUBE_MORPHOGENESIS	56	0	0	0	GO_MULTI_ORGANISM_TRANSPORT	57	0.0332681	0.130912	1
GO_DEVELOPMENTAL_GROWTH_INVOLVED_IN_MORPHOGENESIS	86	0	0	0	GO_REGULATION_OF_TELOMERE_CAPPING	21	0.0252632	0.132028	1
GO_LIMBIC_SYSTEM_DEVELOPMENT	86	0	0	0	GO_NECROPTOTIC_PROCESS	16	0.0377359	0.132241	1
GO_POSITIVE_REGULATION_OF_NEURAL_PRECURSOR_CELL_PROLIFERATION	35	0	0	0	GO_CELL_CYCLE_G2_M_PHASE_TRANSITION	127	0.0247423	0.132355	1
GO_REGULATION_OF_PROTEIN_SECRETION	258	0	0	0	KEGG_EPITHELIAL_CELL_SIGNALING_IN_HELICOBACTER_PYLORI_INFECTION	56	0.0282486	0.132614	1
GO_REGULATION_OF_AMINE_TRANSPORT	56	0	0	0	GO_FATTY_ACID_BETA_OXIDATION	44	0.0262626	0.133009	1
GO_NEPHRON_TUBULE_FORMATION	17	0	0	0	GO_MYD88_INDEPENDENT_TOLL_LIKE_RECEPTOR_SIGNALING_PATHWAY	25	0.0349515	0.133427	1
GO_POSITIVE_REGULATION_OF_ION_TRANSPORT	182	0	0	0	GO_MITOCHONDRIAL_RESPIRATORY_CHAIN_COMPLEX_I_ASSEMBLY	46	0.0268595	0.133867	1
GO_MUSCLE_ORGAN_DEVELOPMENT	214	0	0	0	GO_MITOCHONDRIAL_RESPIRATORY_CHAIN_COMPLEX_I_BIOGENESIS	46	0.032	0.134235	1
KEGG_BASAL_CELL_CARCINOMA	50	0	0	0	KEGG_PYRIMIDINE_METABOLISM	85	0.0358566	0.134272	1
GO_METANEPHROS_MORPHOGENESIS	25	0	0	0	GO_TRANSCRIPTION_FROM_RNA_POLYMERASE_I_PROMOTER	32	0.0449898	0.13467	1
GO_REGULATION_OF_KERATINOCYTE_PROLIFERATION	19	0	0	0	GO_ATPASE_ACTIVITY_COUPLED_TO_MOVEMENT_OF_SUBSTANCES	90	0.0307377	0.134803	1
GO_CELL_FATE_DETERMINATION	39	0	0	0	GO_REGULATION_OF_CELLULAR_RESPONSE_TO_HEAT	71	0.0316832	0.135059	1
GO_PALLIUM_DEVELOPMENT	136	0	0	0	GO_POSITIVE_REGULATION_OF_MITOCHONDRIAL_OUTER_MEMBRANE_PERMEABILIZATION_INVOLVED_IN_APOPTOTIC_SIGNALING_PATHWAY	29	0.0285714	0.135225	1
GO_REGULATION_OF_REGULATED_SECRETORY_PATHWAY	90	0	0	0	GO_MULTI_ORGANISM_LOCALIZATION	57	0.03125	0.135318	1
GO_NEURAL_CREST_CELL_MIGRATION	42	0	0	0	GO_ACETYLTRANSFERASE_ACTIVITY	84	0.0353635	0.135487	1
GO_CARDIOCYTE_DIFFERENTIATION	83	0	0	0	GO_SISTER_CHROMATID_COHESION	99	0.0357143	0.135586	1
GO_CELLULAR_RESPONSE_TO_ORGANIC_CYCLIC_COMPOUND	367	0	0	0	GO_RIBONUCLEOPROTEIN_COMPLEX_LOCALIZATION	103	0.0237624	0.136076	1
GO_REGULATION_OF_CELL_ADHESION	434	0	0	0	GO_FC_EPSILON_RECEPTOR_SIGNALING_PATHWAY	116	0.0402414	0.138318	1
GO_MOLTING_CYCLE	60	0	0	0	GO_POSITIVE_REGULATION_OF_RESPONSE_TO_BIOTIC_STIMULUS	24	0.0361446	0.138807	1
GO_IONOTROPIC_GLUTAMATE_RECEPTOR_SIGNALING_PATHWAY	22	0	0	0	GO_REGULATION_OF_TRANSLATIONAL_INITIATION	74	0.0368217	0.140036	1
GO_REGULATION_OF_POSTSYNAPTIC_MEMBRANE_POTENTIAL	43	0	0	0	GO_HYDROLASE_ACTIVITY_ACTING_ON_GLYCOSYL_BONDS	78	0.0425926	0.140344	1
GO_REGULATION_OF_BODY_FLUID_LEVELS	348	0	0	0	GO_S_ADENOSYLMETHIONINE_DEPENDENT_METHYLTRANSFERASE_ACTIVITY	107	0.0398482	0.140688	1
GO_REGULATION_OF_CHONDROCYTE_DIFFERENTIATION	39	0	0	0	GO_RECOMBINATIONAL_REPAIR	65	0.0335306	0.140774	1
GO_ARTERY_MORPHOGENESIS	44	0	0	0	GO_TRNA_BINDING	41	0.0320641	0.140942	1
GO_EPHRIN_RECEPTOR_ACTIVITY	19	0	0	0	GO_DNA_DIRECTED_DNA_POLYMERASE_ACTIVITY	24	0.0265849	0.146702	1
GO_HAIR_CYCLE	60	0	0	0	GO_POSITIVE_REGULATION_OF_TELOMERE_CAPPING	15	0.0348837	0.146878	1
GO_SULFOTRANSFERASE_ACTIVITY	37	0	4.80809e-06	0.001	GO_DOUBLE_STRANDED_RNA_BINDING	50	0.0317125	0.147687	1
KEGG_CALCIUM_SIGNALING_PATHWAY	135	0	4.79146e-06	0.001	GO_NEGATIVE_REGULATION_OF_DNA_REPLICATION	47	0.0448598	0.147772	1
GO_NEURON_RECOGNITION	29	0	4.77494e-06	0.001	GO_NADH_DEHYDROGENASE_COMPLEX_ASSEMBLY	46	0.0485437	0.148255	1
GO_GLANDULAR_EPITHELIAL_CELL_DIFFERENTIATION	32	0	4.75853e-06	0.001	GO_INNATE_IMMUNE_RESPONSE_ACTIVATING_CELL_SURFACE_RECEPTOR_SIGNALING_PATHWAY	88	0.0478088	0.148267	1
GO_REGULATION_OF_SYNAPTIC_PLASTICITY	119	0	4.74223e-06	0.001	GO_RESPONSE_TO_OXYGEN_RADICAL	15	0.0392562	0.148418	1
GO_REGULATION_OF_ANATOMICAL_STRUCTURE_SIZE	384	0	4.72604e-06	0.001	GO_MITOCHONDRIAL_ELECTRON_TRANSPORT_NADH_TO_UBIQUINONE	36	0.0346154	0.14842	1
GO_SECOND_MESSENGER_MEDIATED_SIGNALING	119	0	4.70997e-06	0.001	GO_RIBOSOME_ASSEMBLY	46	0.0284553	0.148665	1
GO_POSITIVE_REGULATION_OF_STEM_CELL_PROLIFERATION	52	0	4.694e-06	0.001	GO_SNAP_RECEPTOR_ACTIVITY	30	0.0335306	0.151889	1
GO_REGULATION_OF_METAL_ION_TRANSPORT	247	0	4.67815e-06	0.001	GO_TRIVALENT_INORGANIC_CATION_TRANSPORT	28	0.0387755	0.15373	1
GO_REGULATION_OF_ENDOTHELIAL_CELL_MIGRATION	94	0	1.42491e-05	0.003	GO_REGULATION_OF_UBIQUITIN_PROTEIN_LIGASE_ACTIVITY	17	0.027027	0.154881	1
KEGG_PATHWAYS_IN_CANCER	297	0	1.42013e-05	0.003	KEGG_VASOPRESSIN_REGULATED_WATER_REABSORPTION	35	0.0444444	0.155438	1
GO_NEURAL_PRECURSOR_CELL_PROLIFERATION	62	0	1.41538e-05	0.003	GO_RIBOSOMAL_LARGE_SUBUNIT_BIOGENESIS	45	0.0532151	0.157819	1
GO_VENTRAL_SPINAL_CORD_INTERNEURON_DIFFERENTIATION	17	0	1.41067e-05	0.003	GO_IMMUNE_EFFECTOR_PROCESS	249	0.0434783	0.159424	1
KEGG_ECM_RECEPTOR_INTERACTION	63	0	1.40598e-05	0.003	GO_N_TERMINAL_PROTEIN_AMINO_ACID_MODIFICATION	21	0.0364683	0.163582	1
GO_RESPONSE_TO_STEROID_HORMONE	372	0	1.40132e-05	0.003	GO_INNER_MITOCHONDRIAL_MEMBRANE_ORGANIZATION	15	0.0376984	0.163869	1
GO_DELAYED_RECTIFIER_POTASSIUM_CHANNEL_ACTIVITY	29	0	1.3967e-05	0.003	KEGG_PROTEIN_EXPORT	21	0.0389344	0.164413	1
GO_EYE_MORPHOGENESIS	111	0	1.3921e-05	0.003	GO_RETROGRADE_TRANSPORT_ENDOSOME_TO_GOLGI	55	0.05	0.165916	1
GO_SYMPATHETIC_NERVOUS_SYSTEM_DEVELOPMENT	18	0	1.38754e-05	0.003	GO_REGULATION_OF_SISTER_CHROMATID_SEGREGATION	59	0.0384615	0.166186	1
GO_POSITIVE_REGULATION_OF_BLOOD_CIRCULATION	69	0	1.38301e-05	0.003	GO_PHOSPHATIDYLINOSITOL_DEPHOSPHORYLATION	20	0.0381356	0.166571	1
GO_POSITIVE_REGULATION_OF_MUSCLE_CONTRACTION	37	0	1.3785e-05	0.003	GO_FC_RECEPTOR_SIGNALING_PATHWAY	163	0.0506073	0.167036	1
GO_REGULATION_OF_RHO_PROTEIN_SIGNAL_TRANSDUCTION	93	0	1.37402e-05	0.003	GO_POSITIVE_REGULATION_OF_TELOMERE_MAINTENANCE_VIA_TELOMERE_LENGTHENING	29	0.0413223	0.167783	1
GO_REGULATION_OF_HEART_RATE	69	0	1.36958e-05	0.003	GO_DISULFIDE_OXIDOREDUCTASE_ACTIVITY	25	0.029106	0.16821	1
GO_TRANSMEMBRANE_RECEPTOR_PROTEIN_TYROSINE_KINASE_ACTIVITY	61	0	1.36516e-05	0.003	GO_ADP_METABOLIC_PROCESS	34	0.0463158	0.168475	1
GO_ODONTOGENESIS_OF_DENTIN_CONTAINING_TOOTH	60	0	1.36077e-05	0.003	GO_FERRIC_IRON_TRANSPORT	28	0.0461847	0.169593	1
GO_VASCULAR_PROCESS_IN_CIRCULATORY_SYSTEM	121	0	1.35641e-05	0.003	GO_DNA_GEOMETRIC_CHANGE	69	0.0410959	0.170129	1
GO_REGULATION_OF_DENDRITE_MORPHOGENESIS	69	0	1.35208e-05	0.003	GO_PROTEIN_LOCALIZATION_TO_MITOCHONDRION	61	0.0464646	0.170153	1
GO_AXIS_ELONGATION	23	0	1.34777e-05	0.003	GO_ENDORIBONUCLEASE_ACTIVITY	37	0.0495868	0.170381	1
GO_WNT_PROTEIN_BINDING	28	0	1.34349e-05	0.003	GO_CARBOXYLIC_ACID_CATABOLIC_PROCESS	155	0.0375783	0.170532	1
GO_GLIAL_CELL_DIFFERENTIATION	116	0	1.33924e-05	0.003	GO_DETECTION_OF_LIGHT_STIMULUS	28	0.0505051	0.170707	1
GO_SENSORY_PERCEPTION_OF_MECHANICAL_STIMULUS	118	0	1.33501e-05	0.003	GO_TELOMERE_MAINTENANCE_VIA_TELOMERE_LENGTHENING	23	0.0464217	0.171075	1
GO_POSITIVE_REGULATION_OF_OSTEOBLAST_DIFFERENTIATION	48	0	1.33082e-05	0.003	GO_MODIFICATION_BY_SYMBIONT_OF_HOST_MORPHOLOGY_OR_PHYSIOLOGY	33	0.0547667	0.17131	1
GO_WALKING_BEHAVIOR	29	0	1.32664e-05	0.003	GO_METAL_CLUSTER_BINDING	55	0.039916	0.173361	1
GO_REGULATION_OF_AXON_GUIDANCE	34	0	1.3225e-05	0.003	GO_SOMATIC_DIVERSIFICATION_OF_IMMUNOGLOBULINS	25	0.0538302	0.173782	1
GO_HINDBRAIN_MORPHOGENESIS	40	0	1.31838e-05	0.003	GO_CYTOPLASMIC_TRANSLATION	38	0.0594059	0.173785	1
GO_CELL_SURFACE_RECEPTOR_SIGNALING_PATHWAY_INVOLVED_IN_CELL_CELL_SIGNALING	50	0	1.31428e-05	0.003	GO_IRE1_MEDIATED_UNFOLDED_PROTEIN_RESPONSE	49	0.0527383	0.173808	1
GO_MULTI_MULTICELLULAR_ORGANISM_PROCESS	153	0	1.31022e-05	0.003	GO_RNA_PHOSPHODIESTER_BOND_HYDROLYSIS_ENDONUCLEOLYTIC	46	0.0383142	0.17407	1
GO_POSITIVE_REGULATION_OF_GROWTH	200	0	1.74322e-05	0.004	GO_GENERATION_OF_PRECURSOR_METABOLITES_AND_ENERGY	234	0.0545073	0.174083	1
GO_SMOOTH_MUSCLE_CELL_DIFFERENTIATION	27	0	1.73785e-05	0.004	GO_TERMINATION_OF_RNA_POLYMERASE_II_TRANSCRIPTION	57	0.0609756	0.174212	1
GO_MEMORY	84	0	1.73252e-05	0.004	GO_NUCLEOTIDE_EXCISION_REPAIR_DNA_DAMAGE_RECOGNITION	22	0.0348837	0.174997	1
GO_ADULT_WALKING_BEHAVIOR	29	0	1.72722e-05	0.004	GO_NUCLEOTIDE_EXCISION_REPAIR_PREINCISION_COMPLEX_STABILIZATION	20	0.0528455	0.176908	1
GO_REGULATION_OF_GLIOGENESIS	74	0	1.72196e-05	0.004	GO_ANTIGEN_PROCESSING_AND_PRESENTATION_OF_EXOGENOUS_PEPTIDE_ANTIGEN_VIA_MHC_CLASS_I	48	0.0400763	0.177031	1
GO_ENDODERM_DEVELOPMENT	62	0	1.71672e-05	0.004	GO_PHOTORECEPTOR_CELL_DEVELOPMENT	25	0.0394477	0.177402	1
GO_TRANSMEMBRANE_RECEPTOR_PROTEIN_KINASE_ACTIVITY	76	0	2.15008e-05	0.005	GO_CELL_SEPARATION_AFTER_CYTOKINESIS	16	0.0489796	0.177517	1
GO_MESENCHYME_MORPHOGENESIS	34	0	2.14358e-05	0.005	GO_ENDOSOME_TO_LYSOSOME_TRANSPORT	36	0.0430108	0.180413	1
GO_NEUROEPITHELIAL_CELL_DIFFERENTIATION	52	0	2.13713e-05	0.005	GO_ATPASE_ACTIVITY_COUPLED_TO_TRANSMEMBRANE_MOVEMENT_OF_IONS_PHOSPHORYLATIVE_MECHANISM	25	0.0525292	0.180699	1
GO_REGULATION_OF_CAMP_METABOLIC_PROCESS	96	0	2.13071e-05	0.005	GO_N_ACETYLTRANSFERASE_ACTIVITY	71	0.0591837	0.182815	1
GO_SODIUM_ION_TRANSMEMBRANE_TRANSPORTER_ACTIVITY	87	0	2.12433e-05	0.005	GO__DE_NOVO_PROTEIN_FOLDING	18	0.0736434	0.183065	1
GO_ACTION_POTENTIAL	76	0	2.11799e-05	0.005	GO_ORGANIC_ACID_CATABOLIC_PROCESS	155	0.0421456	0.183076	1
GO_EMBRYONIC_FORELIMB_MORPHOGENESIS	28	0	2.11169e-05	0.005	GO_REGULATION_OF_RESPONSE_TO_EXTRACELLULAR_STIMULUS	146	0.0714286	0.18327	1
GO_PHOSPHOLIPASE_C_ACTIVATING_G_PROTEIN_COUPLED_RECEPTOR_SIGNALING_PATHWAY	54	0	2.10542e-05	0.005	GO_MITOTIC_SPINDLE_ORGANIZATION	58	0.042735	0.185219	1
GO_RHO_GUANYL_NUCLEOTIDE_EXCHANGE_FACTOR_ACTIVITY	67	0	2.09919e-05	0.005	KEGG_VALINE_LEUCINE_AND_ISOLEUCINE_DEGRADATION	38	0.0595238	0.185985	1
GO_RENAL_SYSTEM_PROCESS	73	0	2.093e-05	0.005	GO_TETRAPYRROLE_BIOSYNTHETIC_PROCESS	23	0.0564516	0.188575	1
GO_PEPTIDE_HORMONE_BINDING	28	0	2.08684e-05	0.005	GO_NUCLEOTIDE_EXCISION_REPAIR_DNA_INCISION_3_TO_LESION	20	0.0629921	0.191203	1
GO_MOTOR_NEURON_AXON_GUIDANCE	24	0	2.08072e-05	0.005	GO_REGULATION_OF_LIGASE_ACTIVITY	119	0.0653061	0.195431	1
GO_REGULATION_OF_MESONEPHROS_DEVELOPMENT	21	0	2.07464e-05	0.005	GO_MITOTIC_SISTER_CHROMATID_SEGREGATION	79	0.0585938	0.195585	1
GO_REGULATION_OF_OSSIFICATION	141	0	2.06859e-05	0.005	GO_REGULATION_OF_RESPONSE_TO_NUTRIENT_LEVELS	146	0.0604288	0.195611	1
GO_REGULATION_OF_CELL_GROWTH	324	0	2.06258e-05	0.005	GO_TRANSFERASE_ACTIVITY_TRANSFERRING_ACYL_GROUPS	184	0.082397	0.200004	1
GO_TRANSCRIPTION_FACTOR_BINDING	456	0	2.0566e-05	0.005	GO_SPINDLE_ASSEMBLY	57	0.0656064	0.20006	1
GO_METANEPHRIC_NEPHRON_MORPHOGENESIS	19	0	2.05065e-05	0.005	GO_OXIDOREDUCTASE_ACTIVITY_ACTING_ON_NAD_P_H_QUINONE_OR_SIMILAR_COMPOUND_AS_ACCEPTOR	39	0.0475248	0.202212	1
GO_CARDIAC_MUSCLE_TISSUE_DEVELOPMENT	113	0	2.84492e-05	0.007	GO_DNA_DEPENDENT_DNA_REPLICATION_MAINTENANCE_OF_FIDELITY	17	0.0706861	0.202589	1
GO_ARTERY_DEVELOPMENT	64	0	2.83675e-05	0.007	GO_RESPONSE_TO_TUMOR_NECROSIS_FACTOR	166	0.0626223	0.203975	1
GO_FOREBRAIN_REGIONALIZATION	23	0	2.82862e-05	0.007	GO_LIPOPROTEIN_BIOSYNTHETIC_PROCESS	75	0.0721649	0.204047	1
GO_SENSORY_PERCEPTION_OF_PAIN	55	0	2.82054e-05	0.007	GO_NEGATIVE_REGULATION_OF_TELOMERE_MAINTENANCE	25	0.0683919	0.204111	1
GO_CAMERA_TYPE_EYE_MORPHOGENESIS	87	0	2.8125e-05	0.007	GO_SIGNAL_TRANSDUCTION_IN_RESPONSE_TO_DNA_DAMAGE	83	0.0729614	0.204569	1
GO_G_PROTEIN_COUPLED_RECEPTOR_BINDING	183	0	2.80451e-05	0.007	KEGG_MISMATCH_REPAIR	20	0.0783505	0.207859	1
GO_DIVALENT_INORGANIC_CATION_HOMEOSTASIS	244	0	2.79657e-05	0.007	GO_TRANSFERASE_ACTIVITY_TRANSFERRING_ACYL_GROUPS_OTHER_THAN_AMINO_ACYL_GROUPS	167	0.0839844	0.209421	1
GO_TUBE_FORMATION	119	0	2.78867e-05	0.007	GO_TRANSLATION_INITIATION_FACTOR_ACTIVITY	43	0.0538922	0.210079	1
GO_BRAIN_MORPHOGENESIS	32	0	2.78081e-05	0.007	GO_P53_BINDING	53	0.0606061	0.210094	1
GO_POSITIVE_REGULATION_OF_SECRETION	249	0	2.773e-05	0.007	GO_REGULATION_OF_PROTEIN_UBIQUITINATION_INVOLVED_IN_UBIQUITIN_DEPENDENT_PROTEIN_CATABOLIC_PROCESS	98	0.0592885	0.210128	1
GO_POSITIVE_REGULATION_OF_SMOOTH_MUSCLE_CONTRACTION	26	0	2.76523e-05	0.007	GO_CALMODULIN_DEPENDENT_PROTEIN_KINASE_ACTIVITY	23	0.0722892	0.210378	1
GO_EMBRYONIC_DIGESTIVE_TRACT_DEVELOPMENT	30	0	2.75751e-05	0.007	GO_VESICLE_COATING	61	0.0698152	0.210643	1
GO_EPHRIN_RECEPTOR_SIGNALING_PATHWAY	83	0	3.14125e-05	0.008	GO_DNA_SECONDARY_STRUCTURE_BINDING	21	0.0669291	0.211204	1
GO_EPITHELIAL_CELL_DIFFERENTIATION_INVOLVED_IN_KIDNEY_DEVELOPMENT	19	0	3.52892e-05	0.009	KEGG_SNARE_INTERACTIONS_IN_VESICULAR_TRANSPORT	30	0.0665281	0.211562	1
GO_POSITIVE_REGULATION_OF_CELL_PROJECTION_ORGANIZATION	268	0	3.51914e-05	0.009	GO_CHAPERONE_MEDIATED_PROTEIN_FOLDING	41	0.0763209	0.212986	1
GO_REGULATION_OF_NEURAL_PRECURSOR_CELL_PROLIFERATION	64	0	3.90733e-05	0.01	GO_CELLULAR_PROTEIN_COMPLEX_DISASSEMBLY	106	0.0588235	0.213152	1
GO_GLAND_MORPHOGENESIS	84	0	3.89657e-05	0.01	GO_PLASMA_MEMBRANE_FUSION	16	0.0654762	0.213305	1
GO_REGULATION_OF_CYTOSOLIC_CALCIUM_ION_CONCENTRATION	137	0	3.88586e-05	0.01	GO_COENZYME_BINDING	143	0.072549	0.213984	1
GO_REGULATION_OF_RAS_PROTEIN_SIGNAL_TRANSDUCTION	158	0	4.65554e-05	0.012	GO_ACYL_COA_DEHYDROGENASE_ACTIVITY	15	0.0739958	0.214268	1
GO_REGULATION_OF_WNT_SIGNALING_PATHWAY	283	0	4.64282e-05	0.012	GO_TRANSCRIPTION_FROM_RNA_POLYMERASE_III_PROMOTER	34	0.072549	0.214375	1
GO_PHOSPHOLIPID_BINDING	273	0	4.63017e-05	0.012	GO_HISTONE_H3_K4_METHYLATION	23	0.0757576	0.216602	1
GO_MONOVALENT_INORGANIC_CATION_TRANSPORT	317	0	4.99578e-05	0.013	GO_POSITIVE_REGULATION_OF_NIK_NF_KAPPAB_SIGNALING	24	0.0679612	0.216817	1
GO_REGULATION_OF_SYSTEMIC_ARTERIAL_BLOOD_PRESSURE	53	0	4.98224e-05	0.013	GO_CELLULAR_RESPONSE_TO_REACTIVE_OXYGEN_SPECIES	82	0.0769231	0.2181	1
GO_TRANSCRIPTION_FACTOR_ACTIVITY_RNA_POLYMERASE_II_DISTAL_ENHANCER_SEQUENCE_SPECIFIC_BINDING	80	0	4.96877e-05	0.013	GO_NCRNA_3_END_PROCESSING	20	0.0754717	0.219389	1
GO_G_PROTEIN_COUPLED_AMINE_RECEPTOR_ACTIVITY	27	0	4.95538e-05	0.013	GO_POSITIVE_REGULATION_OF_PROTEIN_CATABOLIC_PROCESS	237	0.0813008	0.21988	1
GO_CELLULAR_RESPONSE_TO_RETINOIC_ACID	53	0	4.94206e-05	0.013	GO_N_METHYLTRANSFERASE_ACTIVITY	71	0.0564516	0.2203	1
GO_DENDRITE_DEVELOPMENT	72	0	5.30496e-05	0.014	GO_CHEMOKINE_ACTIVITY	16	0.0557769	0.220427	1
GO_CELLULAR_RESPONSE_TO_LIPID	350	0	5.29078e-05	0.014	GO_ATP_DEPENDENT_CHROMATIN_REMODELING	57	0.0851927	0.220956	1
GO_DENDRITE_MORPHOGENESIS	40	0	5.27667e-05	0.014	GO_LYASE_ACTIVITY	125	0.0708502	0.221494	1
GO_POSITIVE_REGULATION_OF_DEVELOPMENTAL_GROWTH	139	0	5.63924e-05	0.015	GO_CYSTEINE_TYPE_ENDOPEPTIDASE_ACTIVITY	61	0.0555556	0.221509	1
GO_REGULATION_OF_OSTEOBLAST_DIFFERENTIATION	93	0	6.00556e-05	0.016	GO_UNFOLDED_PROTEIN_BINDING	81	0.0746888	0.222035	1
GO_DOPAMINERGIC_NEURON_DIFFERENTIATION	26	0	5.98968e-05	0.016	GO_NADH_DEHYDROGENASE_ACTIVITY	32	0.0745342	0.222182	1
GO_REGULATION_OF_MUSCLE_ORGAN_DEVELOPMENT	90	0	5.97387e-05	0.016	GO_IMMUNE_RESPONSE_REGULATING_CELL_SURFACE_RECEPTOR_SIGNALING_PATHWAY	215	0.0721443	0.22243	1
GO_FATTY_ACID_BIOSYNTHETIC_PROCESS	79	0	5.95815e-05	0.016	GO_HEME_METABOLIC_PROCESS	23	0.0614754	0.222508	1
GO_EPIDERMIS_DEVELOPMENT	157	0	6.31039e-05	0.017	GO_NUCLEAR_TRANSCRIBED_MRNA_CATABOLIC_PROCESS_DEADENYLATION_DEPENDENT_DECAY	54	0.0652174	0.222865	1
GO_CHROMATIN_BINDING	383	0	6.29387e-05	0.017	GO_ANAPHASE_PROMOTING_COMPLEX_DEPENDENT_CATABOLIC_PROCESS	73	0.0641283	0.224037	1
GO_EXCITATORY_EXTRACELLULAR_LIGAND_GATED_ION_CHANNEL_ACTIVITY	37	0	6.27744e-05	0.017	GO_REGULATION_OF_MITOCHONDRIAL_OUTER_MEMBRANE_PERMEABILIZATION_INVOLVED_IN_APOPTOTIC_SIGNALING_PATHWAY	34	0.0775194	0.225145	1
KEGG_FOCAL_ADHESION	173	0	6.26109e-05	0.017	GO_FATTY_ACYL_COA_BINDING	28	0.0712871	0.226332	1
GO_REGULATION_OF_SMALL_GTPASE_MEDIATED_SIGNAL_TRANSDUCTION	238	0	6.60871e-05	0.018	GO_CELLULAR_RESPONSE_TO_OXIDATIVE_STRESS	142	0.072549	0.226621	1
GO_POSITIVE_REGULATION_OF_TRANSMEMBRANE_RECEPTOR_PROTEIN_SERINE_THREONINE_KINASE_SIGNALING_PATHWAY	84	0	6.59159e-05	0.018	GO_METAPHASE_PLATE_CONGRESSION	37	0.0786749	0.226735	1
GO_REGULATION_OF_TRANSPORTER_ACTIVITY	160	0	7.30882e-05	0.02	GO_REGULATION_OF_VACUOLE_ORGANIZATION	35	0.0909091	0.22677	1
GO_CELLULAR_CHEMICAL_HOMEOSTASIS	403	0	7.28999e-05	0.02	GO_POST_GOLGI_VESICLE_MEDIATED_TRANSPORT	73	0.0708661	0.229581	1
GO_REGULATION_OF_VASCULATURE_DEVELOPMENT	175	0	7.27125e-05	0.02	GO_RESPONSE_TO_DSRNA	49	0.0958904	0.23018	1
GO_PROSTATE_GLAND_MORPHOGENESIS	18	0	7.2526e-05	0.02	GO_ENDONUCLEASE_ACTIVITY_ACTIVE_WITH_EITHER_RIBO_OR_DEOXYRIBONUCLEIC_ACIDS_AND_PRODUCING_5_PHOSPHOMONOESTERS	29	0.0610236	0.230259	1
GO_POSITIVE_REGULATION_OF_PURINE_NUCLEOTIDE_METABOLIC_PROCESS	98	0	7.59845e-05	0.021	GO_HEME_BIOSYNTHETIC_PROCESS	18	0.0866935	0.23045	1
GO_FOREBRAIN_CELL_MIGRATION	56	0	7.57907e-05	0.021	GO_INTRACILIARY_TRANSPORT	23	0.0881764	0.230557	1
GO_POSITIVE_REGULATION_OF_MAPK_CASCADE	347	0	7.92102e-05	0.022	GO_RIBOSOMAL_SMALL_SUBUNIT_BIOGENESIS	51	0.0755102	0.230819	1
GO_VISUAL_BEHAVIOR	41	0	7.90092e-05	0.022	GO_TUMOR_NECROSIS_FACTOR_MEDIATED_SIGNALING_PATHWAY	97	0.0766129	0.231614	1
GO_LIPID_BINDING	459	0	7.88092e-05	0.022	GO_MITOCHONDRIAL_TRANSMEMBRANE_TRANSPORT	49	0.0782443	0.232146	1
GO_CELLULAR_RESPONSE_TO_HORMONE_STIMULUS	430	0	7.86102e-05	0.022	GO_INTRAMOLECULAR_OXIDOREDUCTASE_ACTIVITY	44	0.0690377	0.233352	1
GO_REGULATION_OF_CATION_TRANSMEMBRANE_TRANSPORT	162	0	7.84121e-05	0.022	GO_OXIDOREDUCTASE_ACTIVITY_ACTING_ON_NAD_P_H	68	0.0772358	0.23352	1
GO_ENDODERM_FORMATION	43	0	7.82151e-05	0.022	KEGG_PROTEASOME	43	0.0931174	0.234717	1
GO_REGULATION_OF_STEM_CELL_DIFFERENTIATION	91	0	7.80191e-05	0.022	GO_MUSCLE_FILAMENT_SLIDING	22	0.0962343	0.235718	1
GO_RESPONSE_TO_PURINE_CONTAINING_COMPOUND	121	0	7.78241e-05	0.022	GO_POSITIVE_REGULATION_OF_DNA_REPAIR	32	0.0720165	0.237179	1
GO_EMBRYONIC_DIGIT_MORPHOGENESIS	53	0	8.11776e-05	0.023	GO_PROTEIN_TRANSPORT_ALONG_MICROTUBULE	23	0.0901961	0.237801	1
KEGG_MATURITY_ONSET_DIABETES_OF_THE_YOUNG	19	0	8.09757e-05	0.023	GO_REGULATION_OF_TRANSCRIPTION_ELONGATION_FROM_RNA_POLYMERASE_II_PROMOTER	17	0.0794297	0.238174	1
GO_SKIN_EPIDERMIS_DEVELOPMENT	54	0	8.07748e-05	0.023	GO_RNA_3_END_PROCESSING	90	0.0865385	0.242069	1
GO_REGULATION_OF_BMP_SIGNALING_PATHWAY	66	0	8.05748e-05	0.023	GO_MODULATION_BY_VIRUS_OF_HOST_MORPHOLOGY_OR_PHYSIOLOGY	30	0.0910891	0.242644	1
GO_PHENOL_CONTAINING_COMPOUND_METABOLIC_PROCESS	49	0	8.03759e-05	0.023	GO_PROTEIN_DEACETYLASE_ACTIVITY	42	0.0883534	0.247456	1
GO_REGULATION_OF_EXOCYTOSIS	138	0	8.01779e-05	0.023	GO_HISTONE_H3_DEACETYLATION	21	0.0885827	0.247545	1
GO_CALCIUM_ION_REGULATED_EXOCYTOSIS	65	0	8.34335e-05	0.024	GO_POSITIVE_REGULATION_OF_CELL_CYCLE_ARREST	75	0.0976096	0.250098	1
GO_OLFACTORY_BULB_INTERNEURON_DIFFERENTIATION	15	0	8.3229e-05	0.024	KEGG_PARKINSONS_DISEASE	98	0.0897959	0.250677	1
GO_REGULATION_OF_ADENYLATE_CYCLASE_ACTIVITY	53	0	8.30255e-05	0.024	GO_REGULATION_OF_CELL_CYCLE_CHECKPOINT	26	0.0983607	0.252109	1
GO_MESODERMAL_CELL_DIFFERENTIATION	22	0	8.2823e-05	0.024	GO_NEGATIVE_REGULATION_OF_GENE_SILENCING	17	0.0894942	0.254961	1
KEGG_HEDGEHOG_SIGNALING_PATHWAY	49	0	8.26215e-05	0.024	GO_VACUOLE_FUSION	20	0.0852713	0.256124	1
GO_POSITIVE_REGULATION_OF_ORGAN_GROWTH	34	0	9.61584e-05	0.028	GO_IRON_SULFUR_CLUSTER_ASSEMBLY	16	0.096	0.258262	1
GO_TRANSFERASE_ACTIVITY_TRANSFERRING_SULFUR_CONTAINING_GROUPS	49	0	9.59256e-05	0.028	GO_REGULATION_OF_ENDOPLASMIC_RETICULUM_UNFOLDED_PROTEIN_RESPONSE	26	0.0943775	0.25881	1
GO_MULTICELLULAR_ORGANISM_METABOLIC_PROCESS	63	0	9.90657e-05	0.029	GO_MITOCHONDRIAL_RNA_METABOLIC_PROCESS	21	0.0886793	0.258915	1
GO_SEGMENTATION	80	0	9.8827e-05	0.029	GO_NUCLEOBASE_CONTAINING_SMALL_MOLECULE_METABOLIC_PROCESS	401	0.088	0.259116	1
GO_PLACENTA_DEVELOPMENT	120	0	0.000102038	0.03	GO_POSITIVE_REGULATION_OF_CHROMOSOME_ORGANIZATION	131	0.107784	0.260068	1
GO_CEREBRAL_CORTEX_NEURON_DIFFERENTIATION	20	0	0.000115408	0.034	GO_AMINO_ACID_ACTIVATION	50	0.0948617	0.261591	1
GO_CELL_ADHESION_MOLECULE_BINDING	135	0	0.00012547	0.037	GO_STRAND_DISPLACEMENT	25	0.102669	0.261899	1
GO_CHEMOREPELLENT_ACTIVITY	21	0	0.000125171	0.037	GO_REGULATION_OF_PROTEIN_STABILITY	183	0.0931677	0.262459	1
GO_METANEPHRIC_EPITHELIUM_DEVELOPMENT	16	0	0.000131556	0.038	GO_RNA_POLYMERASE_III_ACTIVITY	18	0.0887097	0.262883	1
GO_POSITIVE_REGULATION_OF_NUCLEOTIDE_METABOLIC_PROCESS	98	0	0.000131243	0.038	GO_NEGATIVE_REGULATION_OF_CELLULAR_AMIDE_METABOLIC_PROCESS	112	0.11976	0.263127	1
GO_REGULATION_OF_HEART_MORPHOGENESIS	26	0	0.000134356	0.039	GO_CENTROSOME_CYCLE	43	0.106509	0.263167	1
GO_METENCEPHALON_DEVELOPMENT	91	0	0.000137487	0.04	GO_CELLULAR_LIPID_CATABOLIC_PROCESS	111	0.0946502	0.263284	1
GO_REGULATION_OF_MUSCLE_TISSUE_DEVELOPMENT	88	0	0.000137163	0.04	GO_PHOSPHATIDYLINOSITOL_PHOSPHATE_PHOSPHATASE_ACTIVITY	25	0.122807	0.263387	1
GO_STARTLE_RESPONSE	21	0	0.000150269	0.042	KEGG_N_GLYCAN_BIOSYNTHESIS	42	0.0869565	0.265474	1
GO_CELL_RECOGNITION	84	0	0.000149916	0.042	GO_METALLO_SULFUR_CLUSTER_ASSEMBLY	16	0.116371	0.267317	1
GO_VENTRICULAR_SEPTUM_DEVELOPMENT	49	0	0.000149565	0.042	GO_REGULATION_OF_RECEPTOR_RECYCLING	18	0.0929293	0.271181	1
GO_AXONAL_FASCICULATION	18	0	0.000159225	0.043	GO_ACTIN_MYOSIN_FILAMENT_SLIDING	22	0.125	0.271568	1
GO_POSITIVE_REGULATION_OF_AMINE_TRANSPORT	25	0	0.000158854	0.043	GO_SPLICEOSOMAL_COMPLEX_ASSEMBLY	48	0.103516	0.272258	1
GO_DIGESTIVE_TRACT_MORPHOGENESIS	40	0.00197628	0.000165063	0.045	GO_REGULATION_OF_INTRINSIC_APOPTOTIC_SIGNALING_PATHWAY	120	0.088	0.272698	1
GO_PROTEOGLYCAN_BINDING	19	0	0.00016468	0.045	GO_LIPID_OXIDATION	56	0.0985626	0.275585	1
GO_REGULATED_EXOCYTOSIS	160	0	0.000180461	0.05	GO_TRNA_AMINOACYLATION	50	0.108481	0.276441	1
GO_OLFACTORY_LOBE_DEVELOPMENT	35	0	0.000180045	0.05	GO_GENE_SILENCING	158	0.105263	0.278934	1
GO_AMEBOIDAL_TYPE_CELL_MIGRATION	128	0	0.00017963	0.05	GO_ANTIGEN_PROCESSING_AND_PRESENTATION_OF_PEPTIDE_ANTIGEN_VIA_MHC_CLASS_I	66	0.115538	0.280394	1
GO_FOREBRAIN_NEURON_DEVELOPMENT	32	0	0.000182489	0.051	KEGG_DNA_REPLICATION	33	0.0863724	0.280546	1
GO_MUSCLE_ORGAN_MORPHOGENESIS	53	0	0.00018207	0.051	GO_PROTEIN_AUTOUBIQUITINATION	45	0.101545	0.282527	1
GO_POSITIVE_REGULATION_OF_MESONEPHROS_DEVELOPMENT	19	0	0.000184916	0.052	GO_ELECTRON_CARRIER_ACTIVITY	88	0.0976096	0.285264	1
GO_POSITIVE_REGULATION_OF_REPRODUCTIVE_PROCESS	43	0	0.00020069	0.057	GO_REGULATION_OF_T_CELL_RECEPTOR_SIGNALING_PATHWAY	17	0.118577	0.285523	1
GO_MONOCARBOXYLIC_ACID_BIOSYNTHETIC_PROCESS	114	0	0.000200233	0.057	GO_LIPOPROTEIN_METABOLIC_PROCESS	98	0.114519	0.286263	1
GO_POSITIVE_REGULATION_OF_CHONDROCYTE_DIFFERENTIATION	17	0	0.000199777	0.057	GO_REGULATION_OF_TRANSLATION_IN_RESPONSE_TO_STRESS	18	0.117764	0.290831	1
GO_MULTICELLULAR_ORGANISMAL_RESPONSE_TO_STRESS	58	0	0.0002025	0.058	KEGG_PROPANOATE_METABOLISM	26	0.116803	0.294462	1
GO_MULTICELLULAR_ORGANISMAL_MACROMOLECULE_METABOLIC_PROCESS	53	0	0.000208443	0.06	GO_PURINE_NTP_DEPENDENT_HELICASE_ACTIVITY	88	0.124481	0.295109	1
GO_SIGNAL_TRANSDUCTION_INVOLVED_IN_REGULATION_OF_GENE_EXPRESSION	17	0	0.000207972	0.06	KEGG_GLYCOSYLPHOSPHATIDYLINOSITOL_GPI_ANCHOR_BIOSYNTHESIS	23	0.113772	0.295452	1
GO_GASTRULATION	135	0	0.000217077	0.063	GO_REGULATION_OF_TRIGLYCERIDE_METABOLIC_PROCESS	25	0.116832	0.296457	1
GO_POSITIVE_REGULATION_OF_SYNAPTIC_TRANSMISSION	85	0	0.000216589	0.063	GO_MYD88_DEPENDENT_TOLL_LIKE_RECEPTOR_SIGNALING_PATHWAY	21	0.124248	0.297199	1
GO_CRANIAL_NERVE_MORPHOGENESIS	19	0	0.000228871	0.067	GO_TRANSFERASE_ACTIVITY_TRANSFERRING_PENTOSYL_GROUPS	44	0.118712	0.297473	1
GO_REGULATION_OF_EPITHELIAL_CELL_MIGRATION	138	0	0.000231506	0.068	GO_ATP_DEPENDENT_DNA_HELICASE_ACTIVITY	31	0.119048	0.297532	1
GO_NEGATIVE_REGULATION_OF_SECRETION	137	0	0.000230989	0.068	GO_COFACTOR_BINDING	201	0.102612	0.298019	1
GO_NEGATIVE_REGULATION_OF_STEM_CELL_DIFFERENTIATION	34	0	0.000230475	0.068	KEGG_B_CELL_RECEPTOR_SIGNALING_PATHWAY	61	0.0976096	0.299165	1
GO_REGULATION_OF_CATECHOLAMINE_SECRETION	34	0	0.000236216	0.07	GO_AUTOPHAGOSOME_ORGANIZATION	31	0.119835	0.303478	1
GO_TRANSMEMBRANE_RECEPTOR_PROTEIN_TYROSINE_KINASE_SIGNALING_PATHWAY	426	0	0.000245015	0.073	GO_OXIDOREDUCTASE_ACTIVITY_ACTING_ON_THE_CH_CH_GROUP_OF_DONORS	45	0.121807	0.303546	1
GO_GAMMA_AMINOBUTYRIC_ACID_SIGNALING_PATHWAY	17	0	0.000250736	0.075	GO_DEOXYRIBONUCLEASE_ACTIVITY	54	0.124506	0.303733	1
GO_CELL_AGGREGATION	18	0	0.000250182	0.075	GO_ORGANOPHOSPHATE_ESTER_TRANSMEMBRANE_TRANSPORTER_ACTIVITY	20	0.115619	0.30388	1
GO_SYNAPTIC_VESICLE_CYCLE	76	0	0.000249631	0.075	GO_MODULATION_BY_SYMBIONT_OF_HOST_CELLULAR_PROCESS	23	0.121514	0.303904	1
GO_ENDODERMAL_CELL_DIFFERENTIATION	33	0	0.000271133	0.081	GO_RUFFLE_ORGANIZATION	17	0.123732	0.304033	1
GO_SOMITE_DEVELOPMENT	71	0	0.000276755	0.083	GO_GLYCOSYL_COMPOUND_BIOSYNTHETIC_PROCESS	94	0.116371	0.304431	1
GO_FIBROBLAST_GROWTH_FACTOR_RECEPTOR_BINDING	22	0	0.00027925	0.084	GO_EXTRINSIC_APOPTOTIC_SIGNALING_PATHWAY	80	0.116232	0.304792	1
GO_FEMALE_SEX_DIFFERENTIATION	92	0	0.000287878	0.086	KEGG_ANTIGEN_PROCESSING_AND_PRESENTATION	25	0.12233	0.305206	1
GO_DIVALENT_INORGANIC_CATION_TRANSPORT	201	0	0.000287251	0.086	GO_DNA_LIGATION	15	0.122244	0.30557	1
GO_POSITIVE_REGULATION_OF_ENDOTHELIAL_CELL_MIGRATION	59	0	0.000292966	0.088	GO_MITOTIC_CYTOKINESIS	27	0.117647	0.306081	1
GO_ENDOCARDIAL_CUSHION_DEVELOPMENT	29	0	0.00029835	0.09	GO_ANTIGEN_PROCESSING_AND_PRESENTATION_OF_PEPTIDE_ANTIGEN	121	0.11284	0.30647	1
GO_EMBRYONIC_CRANIAL_SKELETON_MORPHOGENESIS	42	0	0.000322377	0.096	GO_REGULATION_OF_MEMBRANE_PERMEABILITY	57	0.127701	0.308517	1
GO_NEGATIVE_REGULATION_OF_TRANSPORT	346	0	0.000321681	0.096	GO_RRNA_CATABOLIC_PROCESS	16	0.116935	0.308708	1
GO_AXIS_SPECIFICATION	82	0	0.0003241	0.097	KEGG_BASAL_TRANSCRIPTION_FACTORS	33	0.130693	0.312126	1
GO_TRANSCRIPTIONAL_REPRESSOR_ACTIVITY_RNA_POLYMERASE_II_TRANSCRIPTION_REGULATORY_REGION_SEQUENCE_SPECIFIC_BINDING	141	0	0.000332569	0.1	GO_CELLULAR_KETONE_METABOLIC_PROCESS	42	0.115308	0.313956	1
GO_NEUROMUSCULAR_PROCESS_CONTROLLING_BALANCE	45	0	0.0003349	0.101	GO_INTRINSIC_APOPTOTIC_SIGNALING_PATHWAY_IN_RESPONSE_TO_DNA_DAMAGE	58	0.115079	0.314597	1
GO_POSITIVE_REGULATION_OF_CARTILAGE_DEVELOPMENT	24	0	0.000334183	0.101	GO_PROTEIN_TRANSMEMBRANE_TRANSPORT	45	0.132554	0.317233	1
GO_ION_HOMEOSTASIS	409	0	0.00033657	0.102	GO_IMMUNOGLOBULIN_PRODUCTION	30	0.136735	0.317699	1
GO_ENDOPLASMIC_RETICULUM_TO_CYTOSOL_TRANSPORT	17	0	0.000341797	0.104	GO_RNA_DEPENDENT_DNA_BIOSYNTHETIC_PROCESS	19	0.148374	0.3186	1
GO_STEM_CELL_PROLIFERATION	52	0	0.000356328	0.108	GO_CELLULAR_MODIFIED_AMINO_ACID_BIOSYNTHETIC_PROCESS	43	0.133065	0.318752	1
GO_POSITIVE_REGULATION_OF_NEUROBLAST_PROLIFERATION	16	0	0.000355572	0.108	GO_LIGASE_ACTIVITY_FORMING_CARBON_OXYGEN_BONDS	43	0.136364	0.319649	1
GO_RECEPTOR_REGULATOR_ACTIVITY	35	0	0.000378833	0.115	GO_S_ACYLTRANSFERASE_ACTIVITY	25	0.138943	0.320373	1
GO_REGULATION_OF_LYASE_ACTIVITY	63	0	0.000383896	0.118	GO_INTRINSIC_APOPTOTIC_SIGNALING_PATHWAY_IN_RESPONSE_TO_DNA_DAMAGE_BY_P53_CLASS_MEDIATOR	22	0.123529	0.322436	1
GO_POSITIVE_REGULATION_OF_HORMONE_SECRETION	95	0	0.000391911	0.121	GO_ERROR_PRONE_TRANSLESION_SYNTHESIS	18	0.130693	0.322542	1
GO_EMBRYONIC_DIGESTIVE_TRACT_MORPHOGENESIS	15	0	0.000391086	0.121	GO_CHROMOSOME_LOCALIZATION	52	0.146667	0.328567	1
GO_DEVELOPMENTAL_INDUCTION	26	0	0.000390264	0.121	GO_REGULATION_OF_OXIDATIVE_STRESS_INDUCED_INTRINSIC_APOPTOTIC_SIGNALING_PATHWAY	23	0.136986	0.32874	1
GO_WNT_ACTIVATED_RECEPTOR_ACTIVITY	21	0	0.000389446	0.121	KEGG_REGULATION_OF_AUTOPHAGY	19	0.138996	0.329281	1
GO_PHARYNGEAL_SYSTEM_DEVELOPMENT	16	0	0.000388631	0.121	GO_ASPARTATE_FAMILY_AMINO_ACID_METABOLIC_PROCESS	46	0.130435	0.330877	1
GO_CARTILAGE_CONDENSATION	18	0	0.00038782	0.121	GO_NUCLEOBASE_CONTAINING_COMPOUND_TRANSMEMBRANE_TRANSPORTER_ACTIVITY	25	0.143426	0.332333	1
GO_NEGATIVE_REGULATION_OF_AXON_GUIDANCE	22	0	0.000387012	0.121	GO_GENE_SILENCING_BY_RNA	107	0.135246	0.332897	1
GO_POSITIVE_REGULATION_OF_TRANSPORTER_ACTIVITY	61	0	0.000395013	0.124	GO_N_ACYLTRANSFERASE_ACTIVITY	79	0.166329	0.333551	1
GO_COLLAGEN_BINDING	45	0	0.000394193	0.124	GO_ENDODEOXYRIBONUCLEASE_ACTIVITY	41	0.135081	0.335138	1
GO_POSITIVE_REGULATION_OF_CYCLIC_NUCLEOTIDE_METABOLIC_PROCESS	80	0	0.000393377	0.124	GO_RNA_MODIFICATION	97	0.14053	0.335679	1
GO_REGULATION_OF_VASOCONSTRICTION	47	0	0.000392564	0.124	GO_REGULATION_OF_DNA_TEMPLATED_TRANSCRIPTION_IN_RESPONSE_TO_STRESS	60	0.132924	0.335785	1
GO_ADRENERGIC_RECEPTOR_SIGNALING_PATHWAY	16	0	0.00039749	0.126	GO_TRANSLATION_FACTOR_ACTIVITY_RNA_BINDING	77	0.143725	0.336502	1
GO_HIPPOCAMPUS_DEVELOPMENT	65	0	0.000402411	0.128	KEGG_SELENOAMINO_ACID_METABOLISM	23	0.152305	0.337141	1
GO_MAMMARY_GLAND_DEVELOPMENT	103	0	0.000401585	0.128	GO_AEROBIC_RESPIRATION	44	0.152047	0.337252	1
GO_REGULATION_OF_VESICLE_MEDIATED_TRANSPORT	353	0	0.000400762	0.128	GO_NUCLEAR_TRANSCRIBED_MRNA_CATABOLIC_PROCESS_EXONUCLEOLYTIC	30	0.145492	0.337674	1
GO_NEGATIVE_REGULATION_OF_PHOSPHATE_METABOLIC_PROCESS	442	0	0.000408636	0.131	GO_MAINTENANCE_OF_LOCATION_IN_CELL	85	0.144898	0.338686	1
GO_REGULATION_OF_GLIAL_CELL_DIFFERENTIATION	50	0	0.000439519	0.141	GO_AROMATIC_AMINO_ACID_FAMILY_METABOLIC_PROCESS	16	0.139165	0.33945	1
GO_EMBRYONIC_CAMERA_TYPE_EYE_DEVELOPMENT	34	0	0.000438624	0.141	GO_PROTEIN_TRANSPORTER_ACTIVITY	91	0.163673	0.339738	1
GO_BONE_MORPHOGENESIS	69	0	0.000437732	0.141	KEGG_AMINO_SUGAR_AND_NUCLEOTIDE_SUGAR_METABOLISM	34	0.144898	0.339804	1
GO_HETEROPHILIC_CELL_CELL_ADHESION_VIA_PLASMA_MEMBRANE_CELL_ADHESION_MOLECULES	28	0	0.000436844	0.141	GO_SOMATIC_RECOMBINATION_OF_IMMUNOGLOBULIN_GENE_SEGMENTS	20	0.157371	0.34007	1
GO_RESPONSE_TO_ALCOHOL	277	0	0.00043596	0.141	GO_NUCLEOBASE_CONTAINING_COMPOUND_TRANSPORT	163	0.13347	0.340398	1
GO_ADENYLATE_CYCLASE_INHIBITING_G_PROTEIN_COUPLED_RECEPTOR_SIGNALING_PATHWAY	53	0	0.000443596	0.142	GO_CYTOKINE_MEDIATED_SIGNALING_PATHWAY	267	0.129524	0.342119	1
GO_NEGATIVE_REGULATION_OF_CHEMOTAXIS	34	0	0.000442701	0.142	GO_REGULATION_OF_INTERLEUKIN_6_PRODUCTION	63	0.147573	0.342864	1
GO_POSITIVE_REGULATION_OF_KIDNEY_DEVELOPMENT	32	0	0.000441811	0.142	GO_SINGLE_STRANDED_RNA_BINDING	52	0.142857	0.343355	1
GO_POSITIVE_REGULATION_OF_GLIOGENESIS	38	0	0.000440923	0.142	GO_ALPHA_AMINO_ACID_BIOSYNTHETIC_PROCESS	62	0.1417	0.343983	1
GO_POSITIVE_REGULATION_OF_KINASE_ACTIVITY	402	0	0.00044004	0.142	GO_MRNA_3_END_PROCESSING	65	0.144033	0.344306	1
GO_MATERNAL_PROCESS_INVOLVED_IN_FEMALE_PREGNANCY	47	0	0.000461625	0.148	GO_UBIQUITIN_LIKE_PROTEIN_LIGASE_ACTIVITY	174	0.157791	0.34556	1
GO_TRANSMISSION_OF_NERVE_IMPULSE	39	0	0.000471895	0.15	GO_CYTOPLASMIC_SEQUESTERING_OF_PROTEIN	38	0.156504	0.347029	1
GO_NEURAL_TUBE_PATTERNING	31	0	0.000476576	0.152	GO_TETRAPYRROLE_METABOLIC_PROCESS	39	0.150198	0.347501	1
GO_CELL_CHEMOTAXIS	94	0	0.000495346	0.158	GO_LYSINE_N_METHYLTRANSFERASE_ACTIVITY	44	0.17418	0.347564	1
GO_NEGATIVE_REGULATION_OF_CELL_MORPHOGENESIS_INVOLVED_IN_DIFFERENTIATION	95	0	0.000494364	0.158	GO_NAD_DEPENDENT_PROTEIN_DEACETYLASE_ACTIVITY	16	0.185547	0.347813	1
GO_NEGATIVE_REGULATION_OF_PHOSPHORUS_METABOLIC_PROCESS	442	0	0.000510162	0.162	GO_NUCLEOTIDE_TRANSMEMBRANE_TRANSPORTER_ACTIVITY	16	0.143701	0.347872	1
GO_REGULATION_OF_BEHAVIOR	50	0	0.000509154	0.162	GO_LRR_DOMAIN_BINDING	15	0.177481	0.348227	1
GO_EPITHELIAL_TUBE_BRANCHING_INVOLVED_IN_LUNG_MORPHOGENESIS	22	0	0.00050815	0.162	GO_MICROTUBULE_NUCLEATION	18	0.158317	0.348427	1
GO_PROSTATE_GLAND_DEVELOPMENT	32	0	0.000518483	0.166	GO_REGULATION_OF_VIRAL_RELEASE_FROM_HOST_CELL	24	0.183468	0.349461	1
KEGG_REGULATION_OF_ACTIN_CYTOSKELETON	187	0	0.000520271	0.167	GO_REGULATION_OF_CELLULAR_AMINO_ACID_METABOLIC_PROCESS	56	0.160784	0.35059	1
GO_BONE_DEVELOPMENT	131	0	0.000522103	0.168	GO_CYTOSKELETON_DEPENDENT_CYTOKINESIS	34	0.156863	0.352284	1
GO_NEGATIVE_REGULATION_OF_CELLULAR_RESPONSE_TO_GROWTH_FACTOR_STIMULUS	99	0	0.000521081	0.168	GO_DYNEIN_BINDING	25	0.161677	0.354214	1
GO_UTERUS_DEVELOPMENT	18	0	0.000528321	0.171	GO_REGULATION_OF_PROTEIN_EXPORT_FROM_NUCLEUS	26	0.178794	0.35459	1
GO_CELL_PROLIFERATION_IN_FOREBRAIN	25	0	0.000535594	0.173	GO_CHAPERONE_BINDING	66	0.136986	0.355255	1
GO_ENDOCARDIAL_CUSHION_MORPHOGENESIS	20	0	0.000545556	0.177	GO_PEPTIDYL_LYSINE_METHYLATION	60	0.164241	0.355922	1
GO_POSITIVE_REGULATION_OF_BLOOD_PRESSURE	27	0	0.000550058	0.179	GO_COPPER_ION_BINDING	32	0.148073	0.355982	1
GO_EXOCRINE_SYSTEM_DEVELOPMENT	38	0	0.000568287	0.185	GO_CYCLIN_DEPENDENT_PROTEIN_KINASE_ACTIVITY	29	0.166324	0.357505	1
GO_CELLULAR_RESPONSE_TO_STEROID_HORMONE_STIMULUS	171	0	0.000586517	0.191	GO_SPLICEOSOMAL_SNRNP_ASSEMBLY	34	0.154599	0.357794	1
GO_CRANIAL_SKELETAL_SYSTEM_DEVELOPMENT	50	0	0.000585385	0.191	GO_2_IRON_2_SULFUR_CLUSTER_BINDING	20	0.160542	0.362412	1
GO_POSITIVE_REGULATION_OF_TRANSMEMBRANE_TRANSPORT	99	0	0.00060338	0.197	GO_EXECUTION_PHASE_OF_APOPTOSIS	49	0.165669	0.362793	1
GO_BRANCH_ELONGATION_OF_AN_EPITHELIUM	15	0	0.00060222	0.197	GO_GOLGI_ORGANIZATION	74	0.152401	0.363428	1
GO_MAMMARY_GLAND_EPITHELIUM_DEVELOPMENT	49	0	0.000606596	0.199	GO_7_METHYLGUANOSINE_RNA_CAPPING	32	0.169355	0.366271	1
GO_NEGATIVE_REGULATION_OF_LOCOMOTION	191	0	0.000605434	0.199	GO_DEACETYLASE_ACTIVITY	49	0.167984	0.366853	1
GO_NEGATIVE_REGULATION_OF_EMBRYONIC_DEVELOPMENT	23	0	0.00060692	0.2	KEGG_COLORECTAL_CANCER	60	0.16441	0.366921	1
GO_REGULATION_OF_ALPHA_AMINO_3_HYDROXY_5_METHYL_4_ISOXAZOLE_PROPIONATE_SELECTIVE_GLUTAMATE_RECEPTOR_ACTIVITY	16	0	0.000646012	0.212	KEGG_PEROXISOME	68	0.164329	0.36697	1
GO_REGULATION_OF_CELL_CELL_ADHESION	239	0	0.000669139	0.216	KEGG_PENTOSE_PHOSPHATE_PATHWAY	19	0.179688	0.367247	1
GO_VENTRICULAR_SEPTUM_MORPHOGENESIS	25	0	0.000678534	0.219	GO_GPI_ANCHOR_METABOLIC_PROCESS	30	0.178431	0.367294	1
GO_CLATHRIN_BINDING	52	0	0.00068276	0.221	GO_PROTEIN_IMPORT	138	0.182952	0.367466	1
GO_VOLTAGE_GATED_CALCIUM_CHANNEL_ACTIVITY	32	0	0.000700221	0.226	GO_NUCLEOTIDE_PHOSPHORYLATION	44	0.165385	0.367616	1
GO_CELLULAR_RESPONSE_TO_CAMP	38	0	0.000712387	0.231	GO_NUCLEAR_IMPORT	115	0.166667	0.367715	1
GO_CEREBRAL_CORTEX_DEVELOPMENT	96	0	0.000716367	0.231	GO_POSITIVE_REGULATION_OF_INTERFERON_BETA_PRODUCTION	25	0.185185	0.36822	1
GO_LUNG_MORPHOGENESIS	40	0	0.000725884	0.234	GO_PIGMENT_GRANULE_LOCALIZATION	19	0.166016	0.368823	1
GO_REGULATION_OF_STRIATED_MUSCLE_CONTRACTION	57	0	0.000727222	0.235	GO_CELLULAR_RESPONSE_TO_STARVATION	96	0.179541	0.370522	1
GO_CALCIUM_ION_TRANSPORT	165	0	0.000733889	0.238	GO_HISTONE_MRNA_METABOLIC_PROCESS	26	0.174089	0.371424	1
GO_REGULATION_OF_EXTENT_OF_CELL_GROWTH	90	0.00205761	0.000753804	0.245	KEGG_PORPHYRIN_AND_CHLOROPHYLL_METABOLISM	20	0.180657	0.371438	1
GO_POSITIVE_REGULATION_OF_VASOCONSTRICTION	23	0	0.000762765	0.247	GO_T_CELL_RECEPTOR_SIGNALING_PATHWAY	113	0.179245	0.371669	1
GO_PDZ_DOMAIN_BINDING	83	0	0.000795894	0.257	GO_SNRNA_PROCESSING	20	0.168317	0.371675	1
GO_RESPONSE_TO_RETINOIC_ACID	87	0	0.000797065	0.257	GO_TELOMERE_MAINTENANCE_VIA_TELOMERASE	16	0.168317	0.371815	1
GO_POSITIVE_REGULATION_OF_ADENYLATE_CYCLASE_ACTIVITY	39	0	0.000803462	0.259	GO_DETECTION_OF_VISIBLE_LIGHT	19	0.159136	0.371854	1
GO_SYNAPTIC_VESICLE_LOCALIZATION	90	0	0.000823002	0.266	GO_REGULATION_OF_IMMUNE_EFFECTOR_PROCESS	252	0.178862	0.371925	1
GO_CARDIAC_ATRIUM_DEVELOPMENT	27	0	0.000845247	0.273	GO_REGULATION_OF_ESTABLISHMENT_OF_PROTEIN_LOCALIZATION_TO_MITOCHONDRION	104	0.17004	0.372052	1
GO_CALCIUM_ION_TRANSMEMBRANE_TRANSPORTER_ACTIVITY	101	0	0.00093759	0.3	GO_MACROMOLECULE_DEACYLATION	62	0.153535	0.372109	1
GO_PROTEIN_HETERODIMERIZATION_ACTIVITY	364	0	0.000941046	0.302	KEGG_RNA_POLYMERASE	25	0.172211	0.372141	1
GO_EXCRETION	33	0	0.000952272	0.306	GO_NEGATIVE_REGULATION_OF_TELOMERE_MAINTENANCE_VIA_TELOMERE_LENGTHENING	16	0.182171	0.372231	1
GO_REGULATION_OF_NEUROBLAST_PROLIFERATION	23	0	0.000950522	0.306	GO_REGULATION_OF_GLYCOPROTEIN_METABOLIC_PROCESS	30	0.186992	0.372309	1
GO_REGULATION_OF_CARDIAC_MUSCLE_TISSUE_DEVELOPMENT	44	0	0.000956493	0.307	GO_REGULATION_OF_AUTOPHAGOSOME_ASSEMBLY	30	0.17357	0.372454	1
GO_REFLEX	17	0	0.00103479	0.326	GO_PREASSEMBLY_OF_GPI_ANCHOR_IN_ER_MEMBRANE	15	0.178926	0.372623	1
GO_STRIATED_MUSCLE_CELL_DIFFERENTIATION	139	0	0.00104333	0.329	GO_G2_DNA_DAMAGE_CHECKPOINT	33	0.191147	0.372712	1
GO_REGULATION_OF_NEUROTRANSMITTER_RECEPTOR_ACTIVITY	24	0	0.00104404	0.33	GO_FLAVIN_ADENINE_DINUCLEOTIDE_BINDING	57	0.188976	0.372743	1
GO_CELLULAR_RESPONSE_TO_NITROGEN_COMPOUND	391	0	0.00104214	0.33	GO_POSITIVE_REGULATION_OF_MRNA_3_END_PROCESSING	16	0.198444	0.372761	1
GO_KIDNEY_MESENCHYME_DEVELOPMENT	15	0	0.00106624	0.336	KEGG_CYTOSOLIC_DNA_SENSING_PATHWAY	30	0.170825	0.372855	1
GO_ORGAN_FORMATION	27	0	0.00107972	0.34	GO_RNA_CAPPING	32	0.17	0.372867	1
GO_ENTEROENDOCRINE_CELL_DIFFERENTIATION	17	0	0.0011264	0.349	GO_DNA_STRAND_ELONGATION_INVOLVED_IN_DNA_REPLICATION	22	0.178499	0.373489	1
GO_LIPID_BIOSYNTHETIC_PROCESS	407	0	0.00114489	0.356	GO_CIS_TRANS_ISOMERASE_ACTIVITY	35	0.188641	0.373585	1
KEGG_DILATED_CARDIOMYOPATHY	70	0	0.00117327	0.361	GO_CELLULAR_AMINO_ACID_METABOLIC_PROCESS	266	0.184261	0.377614	1
GO_NEGATIVE_REGULATION_OF_EPITHELIAL_CELL_PROLIFERATION	95	0	0.00119933	0.37	GO_PROTEIN_LOCALIZATION_TO_CILIUM	22	0.194882	0.379077	1
GO_REGULATION_OF_HOMEOSTATIC_PROCESS	349	0	0.00120735	0.374	GO_POSITIVE_REGULATION_OF_EXTRINSIC_APOPTOTIC_SIGNALING_PATHWAY	42	0.178218	0.379175	1
GO_POSITIVE_REGULATION_OF_BIOMINERAL_TISSUE_DEVELOPMENT	30	0	0.00120518	0.374	GO_NEGATIVE_REGULATION_OF_EXTRINSIC_APOPTOTIC_SIGNALING_PATHWAY_VIA_DEATH_DOMAIN_RECEPTORS	27	0.179704	0.379327	1
GO_CYCLIC_NUCLEOTIDE_METABOLIC_PROCESS	43	0	0.00126432	0.39	KEGG_NOD_LIKE_RECEPTOR_SIGNALING_PATHWAY	42	0.190574	0.379564	1
GO_NEGATIVE_REGULATION_OF_CELL_PROJECTION_ORGANIZATION	118	0	0.00131997	0.405	GO_RESPONSE_TO_OXIDATIVE_STRESS	266	0.173913	0.379697	1
GO_RESPONSE_TO_CORTICOSTEROID	128	0	0.00132518	0.406	GO_REPRESSING_TRANSCRIPTION_FACTOR_BINDING	52	0.196532	0.379825	1
GO_REGULATION_OF_FIBROBLAST_GROWTH_FACTOR_RECEPTOR_SIGNALING_PATHWAY	24	0.0019685	0.00133042	0.408	GO_NEGATIVE_REGULATION_OF_CHROMOSOME_ORGANIZATION	82	0.17623	0.380106	1
GO_SUBPALLIUM_DEVELOPMENT	20	0.00202429	0.00134827	0.412	GO_NEGATIVE_REGULATION_OF_MITOCHONDRION_ORGANIZATION	33	0.181644	0.380185	1
GO_ENDOTHELIUM_DEVELOPMENT	81	0	0.00147198	0.432	GO_REGULATION_OF_EXOSOMAL_SECRETION	16	0.179842	0.380381	1
GO_OLIGODENDROCYTE_DIFFERENTIATION	53	0	0.00149488	0.437	GO_REGULATION_OF_PROTEIN_SUMOYLATION	18	0.202783	0.380469	1
GO_CEREBELLAR_CORTEX_MORPHOGENESIS	30	0	0.00153002	0.446	GO_POSITIVE_REGULATION_OF_PROTEIN_EXPORT_FROM_NUCLEUS	15	0.180527	0.382669	1
GO_ORGAN_INDUCTION	15	0	0.00153966	0.449	GO_MAINTENANCE_OF_LOCATION	114	0.185263	0.38303	1
GO_BODY_MORPHOGENESIS	37	0	0.00163446	0.468	GO_RAN_GTPASE_BINDING	30	0.188755	0.386096	1
GO_TONGUE_DEVELOPMENT	16	0	0.00163403	0.469	GO_NUCLEAR_LOCALIZATION_SEQUENCE_BINDING	20	0.2079	0.388487	1
GO_CELLULAR_RESPONSE_TO_ACID_CHEMICAL	133	0	0.00163364	0.47	KEGG_AMINOACYL_TRNA_BIOSYNTHESIS	40	0.19877	0.388607	1
GO_MORPHOGENESIS_OF_A_POLARIZED_EPITHELIUM	24	0	0.00167061	0.479	GO_ANTIGEN_PROCESSING_AND_PRESENTATION	142	0.180039	0.388824	1
GO_HEAD_MORPHOGENESIS	32	0	0.00171722	0.487	GO_SMALL_MOLECULE_CATABOLIC_PROCESS	247	0.19434	0.388866	1
GO_POST_ANAL_TAIL_MORPHOGENESIS	16	0	0.00171676	0.487	GO_CELLULAR_DEFENSE_RESPONSE	17	0.205761	0.397753	1
GO_INTEGRIN_BINDING	77	0	0.0017235	0.49	GO_PHOSPHATE_TRANSMEMBRANE_TRANSPORTER_ACTIVITY	24	0.208678	0.398016	1
GO_POSITIVE_REGULATION_OF_LYASE_ACTIVITY	47	0	0.00173757	0.496	GO_NEGATIVE_REGULATION_OF_GENE_EXPRESSION_EPIGENETIC	70	0.188017	0.401165	1
GO_NEGATIVE_REGULATION_OF_ION_TRANSPORT	96	0	0.00176165	0.503	GO_CELLULAR_RESPONSE_TO_DSRNA	32	0.197531	0.401348	1
GO_REGULATION_OF_CARBOHYDRATE_METABOLIC_PROCESS	136	0.00191571	0.00177587	0.506	GO_FATTY_ACID_BETA_OXIDATION_USING_ACYL_COA_DEHYDROGENASE	15	0.212302	0.402359	1
GO_POSITIVE_REGULATION_OF_EPITHELIAL_CELL_MIGRATION	91	0	0.00178006	0.508	GO_PROTEIN_SELF_ASSOCIATION	31	0.203125	0.402616	1
GO_REGULATION_OF_ION_HOMEOSTASIS	149	0	0.00181141	0.512	GO_REGULATION_OF_DNA_RECOMBINATION	46	0.200828	0.402654	1
GO_POSITIVE_REGULATION_OF_PHOSPHATIDYLINOSITOL_3_KINASE_SIGNALING	42	0	0.0018745	0.523	GO_REGULATION_OF_SISTER_CHROMATID_COHESION	15	0.210526	0.402786	1
GO_PHOSPHOLIPASE_C_ACTIVITY	21	0.00204918	0.00190053	0.528	GO_REGULATION_OF_CHROMATIN_SILENCING	18	0.211577	0.403958	1
GO_MYELOID_LEUKOCYTE_MIGRATION	53	0	0.00194848	0.539	KEGG_FATTY_ACID_METABOLISM	30	0.187629	0.40406	1
GO_HORMONE_BINDING	48	0	0.00195489	0.539	GO_THREONINE_TYPE_PEPTIDASE_ACTIVITY	20	0.195266	0.405379	1
GO_RESPONSE_TO_ORGANOPHOSPHORUS	103	0	0.00197109	0.542	GO_REGULATION_OF_NIK_NF_KAPPAB_SIGNALING	33	0.211268	0.406707	1
GO_NEGATIVE_REGULATION_OF_TRANSMEMBRANE_RECEPTOR_PROTEIN_SERINE_THREONINE_KINASE_SIGNALING_PATHWAY	89	0	0.00196772	0.542	GO_HYDROGEN_ION_TRANSMEMBRANE_TRANSPORTER_ACTIVITY	72	0.206122	0.408132	1
GO_CARBOHYDRATE_HOMEOSTASIS	129	0	0.0019668	0.543	GO_LIPID_CATABOLIC_PROCESS	170	0.225352	0.408566	1
GO_HEART_VALVE_DEVELOPMENT	30	0	0.00196344	0.543	GO_HISTONE_EXCHANGE	38	0.221116	0.409047	1
GO_OXIDOREDUCTASE_ACTIVITY_ACTING_ON_SINGLE_DONORS_WITH_INCORPORATION_OF_MOLECULAR_OXYGEN	16	0.00200401	0.00196734	0.543	GO_MITOCHONDRION_MORPHOGENESIS	19	0.231068	0.409125	1
GO_REGULATION_OF_PATHWAY_RESTRICTED_SMAD_PROTEIN_PHOSPHORYLATION	48	0	0.00198339	0.547	GO_CYCLIN_DEPENDENT_PROTEIN_SERINE_THREONINE_KINASE_REGULATOR_ACTIVITY	25	0.221532	0.410531	1
GO_REGULATION_OF_ORGAN_GROWTH	65	0	0.00199448	0.549	GO_NUCLEOTIDE_KINASE_ACTIVITY	21	0.180124	0.415275	1
GO_REGULATION_OF_RECEPTOR_ACTIVITY	101	0	0.00199592	0.55	GO_TRANSFERASE_ACTIVITY_TRANSFERRING_NITROGENOUS_GROUPS	15	0.210309	0.416693	1
GO_GROWTH_FACTOR_RECEPTOR_BINDING	94	0	0.00200208	0.551	GO_HISTONE_DEMETHYLASE_ACTIVITY	20	0.214859	0.417462	1
GO_POSITIVE_REGULATION_OF_ESTABLISHMENT_OF_PROTEIN_LOCALIZATION	364	0	0.0019987	0.551	GO_PURINE_RIBONUCLEOSIDE_BIOSYNTHETIC_PROCESS	69	0.233533	0.418122	1
GO_METALLOENDOPEPTIDASE_ACTIVITY	74	0	0.00200483	0.554	GO_RIBONUCLEOSIDE_DIPHOSPHATE_METABOLIC_PROCESS	48	0.21124	0.418123	1
GO_RESPONSE_TO_AUDITORY_STIMULUS	20	0	0.0020565	0.564	GO_NEGATIVE_REGULATION_OF_CELL_CYCLE_G2_M_PHASE_TRANSITION	23	0.236253	0.418149	1
GO_CHONDROCYTE_DIFFERENTIATION	50	0.00198413	0.00205537	0.565	KEGG_APOPTOSIS	73	0.234694	0.418377	1
GO_GLOMERULAR_EPITHELIUM_DEVELOPMENT	15	0	0.00207335	0.568	GO_POSITIVE_REGULATION_OF_INTERFERON_GAMMA_PRODUCTION	31	0.210216	0.418491	1
GO_REGULATION_OF_REPRODUCTIVE_PROCESS	89	0	0.0020769	0.568	GO_ENTRAINMENT_OF_CIRCADIAN_CLOCK_BY_PHOTOPERIOD	18	0.210736	0.419263	1
GO_CELL_DIFFERENTIATION_IN_HINDBRAIN	21	0	0.00211136	0.574	GO_DEFENSE_RESPONSE_TO_BACTERIUM	72	0.225207	0.420055	1
GO_POSITIVE_REGULATION_OF_MUSCLE_TISSUE_DEVELOPMENT	49	0	0.00211736	0.575	GO_PROTEIN_LOCALIZATION_TO_GOLGI_APPARATUS	23	0.245436	0.420109	1
GO_REGULATION_OF_INSULIN_SECRETION_INVOLVED_IN_CELLULAR_RESPONSE_TO_GLUCOSE_STIMULUS	42	0	0.0021209	0.578	GO_SUPEROXIDE_METABOLIC_PROCESS	21	0.205645	0.4204	1
GO_CYCLIC_NUCLEOTIDE_MEDIATED_SIGNALING	40	0	0.0021197	0.578	GO_DNA_STRAND_ELONGATION	27	0.227364	0.420692	1
GO_EXOCYTOSIS	236	0	0.00213969	0.581	GO_PHOSPHATIDYLETHANOLAMINE_METABOLIC_PROCESS	15	0.232604	0.422734	1
GO_REGULATION_OF_HEART_RATE_BY_CARDIAC_CONDUCTION	26	0	0.00213614	0.581	GO_RESPONSE_TO_ARSENIC_CONTAINING_SUBSTANCE	26	0.218623	0.423095	1
GO_CARDIAC_MUSCLE_CELL_DIFFERENTIATION	64	0	0.0021396	0.584	GO_HYDROGEN_ION_TRANSMEMBRANE_TRANSPORT	74	0.232	0.424733	1
GO_LEUKOCYTE_CHEMOTAXIS	62	0.00395257	0.00216188	0.588	GO_DNA_REPLICATION_INDEPENDENT_NUCLEOSOME_ASSEMBLY	36	0.228145	0.427335	1
GO_EPITHELIAL_CELL_MORPHOGENESIS	37	0	0.00220275	0.595	GO_MONOSACCHARIDE_METABOLIC_PROCESS	143	0.247012	0.428159	1
GO_POSITIVE_REGULATION_OF_CELL_ADHESION	245	0	0.00220144	0.595	GO_PROTEIN_PEPTIDYL_PROLYL_ISOMERIZATION	34	0.21627	0.429411	1
GO_CELL_FATE_COMMITMENT_INVOLVED_IN_FORMATION_OF_PRIMARY_GERM_LAYER	23	0	0.00220255	0.595	GO_INNATE_IMMUNE_RESPONSE	258	0.219608	0.430469	1
GO_PROTEIN_BINDING_INVOLVED_IN_CELL_ADHESION	15	0	0.00219894	0.595	GO_PURINE_NUCLEOSIDE_BIOSYNTHETIC_PROCESS	69	0.241309	0.433586	1
GO_INTRACELLULAR_LIGAND_GATED_ION_CHANNEL_ACTIVITY	20	0	0.00222544	0.604	GO_PHOSPHATASE_BINDING	146	0.217742	0.434987	1
GO_MALE_SEX_DIFFERENTIATION	117	0	0.00222635	0.605	GO_TRNA_TRANSPORT	31	0.226667	0.436003	1
GO_ORGAN_GROWTH	49	0	0.00227145	0.613	GO_CELLULAR_RESPONSE_TO_GLUCOSE_STARVATION	26	0.234086	0.43634	1
GO_RECEPTOR_ACTIVATOR_ACTIVITY	29	0.00195312	0.00226774	0.613	GO_ATP_HYDROLYSIS_COUPLED_TRANSMEMBRANE_TRANSPORT	25	0.23506	0.436993	1
GO_ANTERIOR_POSTERIOR_AXIS_SPECIFICATION	43	0	0.00228028	0.615	GO_RIBOSOME_BINDING	44	0.235412	0.439532	1
GO_TRANSCRIPTIONAL_REPRESSOR_ACTIVITY_RNA_POLYMERASE_II_TRANSCRIPTION_FACTOR_BINDING	75	0	0.00233414	0.621	GO_REGULATION_OF_LAMELLIPODIUM_ASSEMBLY	23	0.255952	0.440182	1
GO_REGULATION_OF_ENDOTHELIAL_CELL_PROLIFERATION	80	0	0.00236263	0.626	GO_FAT_CELL_DIFFERENTIATION	88	0.228457	0.441513	1
GO_MAMMARY_GLAND_LOBULE_DEVELOPMENT	16	0	0.00242771	0.636	GO_PROTEIN_DEALKYLATION	23	0.246988	0.442301	1
GO_POSITIVE_REGULATION_OF_CYCLASE_ACTIVITY	47	0	0.00242834	0.637	GO_MATURATION_OF_5_8S_RRNA	28	0.243902	0.442597	1
GO_INWARD_RECTIFIER_POTASSIUM_CHANNEL_ACTIVITY	16	0	0.002429	0.637	GO_APOPTOTIC_MITOCHONDRIAL_CHANGES	48	0.247967	0.442902	1
GO_RESPONSE_TO_OXYGEN_LEVELS	259	0	0.0024297	0.638	GO_REGULATION_OF_IMMUNOGLOBULIN_PRODUCTION	30	0.245726	0.443304	1
GO_REGULATION_OF_CARDIAC_MUSCLE_CONTRACTION	54	0.00210526	0.0024349	0.638	GO_METHYLATED_HISTONE_BINDING	40	0.251938	0.444115	1
GO_REGULATION_OF_ACTIN_FILAMENT_BASED_PROCESS	257	0	0.00246516	0.641	GO_POSITIVE_REGULATION_OF_DEFENSE_RESPONSE	230	0.246493	0.444364	1
GO_NEGATIVE_REGULATION_OF_NUCLEOTIDE_METABOLIC_PROCESS	47	0	0.0024635	0.641	GO_NEGATIVE_REGULATION_OF_TRANSLATIONAL_INITIATION	19	0.252588	0.446255	1
GO_SOMITOGENESIS	57	0	0.00246625	0.642	GO_HISTONE_LYSINE_N_METHYLTRANSFERASE_ACTIVITY	36	0.225941	0.446392	1
GO_PROTEIN_SERINE_THREONINE_KINASE_ACTIVITY	387	0.00398406	0.00246687	0.642	GO_RESPONSE_TO_STARVATION	121	0.247934	0.447637	1
GO_E_BOX_BINDING	29	0	0.00249223	0.648	GO_DNA_REPLICATION_INITIATION	27	0.24375	0.448794	1
GO_PROTEOGLYCAN_METABOLIC_PROCESS	70	0	0.00249054	0.648	GO_GLYOXYLATE_METABOLIC_PROCESS	25	0.236791	0.451366	1
GO_GLUCOSE_HOMEOSTASIS	129	0	0.00251346	0.656	GO_LIPOPOLYSACCHARIDE_MEDIATED_SIGNALING_PATHWAY	22	0.262156	0.451796	1
GO_CHEMOATTRACTANT_ACTIVITY	18	0.00208333	0.00252522	0.659	GO_REGULATION_OF_INTERFERON_BETA_PRODUCTION	34	0.254697	0.452071	1
GO_PROTEIN_KINASE_C_ACTIVATING_G_PROTEIN_COUPLED_RECEPTOR_SIGNALING_PATHWAY	23	0	0.00256838	0.666	GO_PORPHYRIN_CONTAINING_COMPOUND_METABOLIC_PROCESS	27	0.253465	0.452215	1
KEGG_MAPK_SIGNALING_PATHWAY	227	0.00211416	0.00256655	0.666	GO_REGULATION_OF_TYROSINE_PHOSPHORYLATION_OF_STAT3_PROTEIN	31	0.25567	0.452501	1
GO_REGULATION_OF_SMOOTHENED_SIGNALING_PATHWAY	58	0	0.00256471	0.666	GO_ENDORIBONUCLEASE_ACTIVITY_PRODUCING_5_PHOSPHOMONOESTERS	24	0.276342	0.452749	1
GO_NEGATIVE_REGULATION_OF_CYCLIC_NUCLEOTIDE_METABOLIC_PROCESS	30	0	0.00256516	0.666	GO_REGULATION_OF_TOLL_LIKE_RECEPTOR_SIGNALING_PATHWAY	35	0.237052	0.456485	1
GO_CELL_JUNCTION_ORGANIZATION	158	0	0.00256562	0.666	GO_PRE_MRNA_BINDING	23	0.247601	0.456579	1
GO_ACID_SECRETION	50	0	0.00257507	0.666	GO_RIBONUCLEOSIDE_BISPHOSPHATE_BIOSYNTHETIC_PROCESS	16	0.25355	0.456751	1
GO_UNSATURATED_FATTY_ACID_METABOLIC_PROCESS	58	0	0.00257769	0.667	GO_TUMOR_NECROSIS_FACTOR_RECEPTOR_BINDING	26	0.250965	0.457134	1
GO_IN_UTERO_EMBRYONIC_DEVELOPMENT	279	0.00211416	0.00257585	0.668	GO_NEGATIVE_REGULATION_OF_LIPID_STORAGE	16	0.25502	0.458622	1
GO_MIDBRAIN_DEVELOPMENT	78	0	0.00257406	0.669	GO_OXIDOREDUCTION_COENZYME_METABOLIC_PROCESS	75	0.263265	0.459188	1
GO_REGULATION_OF_ERK1_AND_ERK2_CASCADE	161	0	0.00259221	0.67	GO_DNA_REPLICATION_INDEPENDENT_NUCLEOSOME_ORGANIZATION	36	0.262646	0.459273	1
GO_CELL_COMMUNICATION_INVOLVED_IN_CARDIAC_CONDUCTION	31	0	0.00265879	0.68	GO_POSTTRANSCRIPTIONAL_GENE_SILENCING	37	0.232179	0.45963	1
KEGG_MELANOMA	63	0	0.00271417	0.691	GO_POSITIVE_REGULATION_OF_TELOMERASE_ACTIVITY	26	0.241736	0.462962	1
GO_RESPONSE_TO_DRUG	330	0	0.00274299	0.697	GO_HYDROLASE_ACTIVITY_ACTING_ON_CARBON_NITROGEN_BUT_NOT_PEPTIDE_BONDS	103	0.257752	0.463161	1
GO_VENTRICULAR_CARDIAC_MUSCLE_CELL_DIFFERENTIATION	18	0	0.00280952	0.704	GO_PTERIDINE_CONTAINING_COMPOUND_METABOLIC_PROCESS	29	0.279261	0.463447	1
GO_POSITIVE_REGULATION_OF_CAMP_METABOLIC_PROCESS	68	0	0.00281176	0.705	GO_PIGMENT_METABOLIC_PROCESS	39	0.240166	0.463751	1
GO_POSITIVE_REGULATION_OF_ERK1_AND_ERK2_CASCADE	105	0	0.00285121	0.71	GO_TRANSITION_METAL_ION_HOMEOSTASIS	78	0.27163	0.463811	1
GO_GROWTH_FACTOR_BINDING	99	0	0.00287317	0.711	KEGG_FC_EPSILON_RI_SIGNALING_PATHWAY	63	0.280412	0.463974	1
GO_ION_CHANNEL_BINDING	101	0.00192678	0.00288403	0.713	GO_PEROXISOME_ORGANIZATION	32	0.242485	0.463992	1
GO_NEGATIVE_REGULATION_OF_CELL_ADHESION	147	0.00206612	0.00288184	0.713	KEGG_TYROSINE_METABOLISM	19	0.283673	0.46416	1
GO_MAMMARY_GLAND_ALVEOLUS_DEVELOPMENT	16	0.002	0.00289042	0.714	GO_ONE_CARBON_METABOLIC_PROCESS	21	0.272727	0.466914	1
GO_SECONDARY_ACTIVE_TRANSMEMBRANE_TRANSPORTER_ACTIVITY	160	0	0.0028949	0.717	GO_TUMOR_NECROSIS_FACTOR_RECEPTOR_SUPERFAMILY_BINDING	40	0.262136	0.467033	1
GO_CAMP_METABOLIC_PROCESS	29	0	0.00291889	0.723	GO_PROTEIN_DEMETHYLATION	23	0.254132	0.46749	1
GO_CANONICAL_WNT_SIGNALING_PATHWAY	87	0	0.00293166	0.726	GO_PROTEIN_EXPORT_FROM_NUCLEUS	28	0.257545	0.468035	1
GO_MULTI_ORGANISM_BEHAVIOR	64	0	0.00293792	0.727	GO_MATURATION_OF_SSU_RRNA	39	0.27767	0.468286	1
GO_RESPONSE_TO_CAMP	78	0	0.00302022	0.731	GO_RESPONSE_TO_CADMIUM_ION	26	0.27907	0.468298	1
GO_DIVALENT_INORGANIC_CATION_TRANSMEMBRANE_TRANSPORTER_ACTIVITY	135	0	0.00301561	0.731	GO_PROTEIN_DISULFIDE_OXIDOREDUCTASE_ACTIVITY	19	0.265748	0.468309	1
GO_CENTRAL_NERVOUS_SYSTEM_PROJECTION_NEURON_AXONOGENESIS	22	0	0.00306514	0.737	GO_NUCLEOSIDE_BISPHOSPHATE_BIOSYNTHETIC_PROCESS	16	0.257202	0.468348	1
GO_TRANSMEMBRANE_RECEPTOR_PROTEIN_SERINE_THREONINE_KINASE_SIGNALING_PATHWAY	157	0	0.00307134	0.737	GO_REGULATION_OF_GENE_SILENCING	41	0.28	0.468429	1
GO_CAMP_MEDIATED_SIGNALING	35	0.00198413	0.0031099	0.741	GO_UBIQUITIN_DEPENDENT_PROTEIN_CATABOLIC_PROCESS_VIA_THE_MULTIVESICULAR_BODY_SORTING_PATHWAY	15	0.282105	0.468822	1
GO_AMIDE_BINDING	181	0	0.0031526	0.746	GO_CHEMOKINE_RECEPTOR_BINDING	23	0.283133	0.469413	1
GO_REGULATION_OF_NON_CANONICAL_WNT_SIGNALING_PATHWAY	19	0.00397614	0.00324885	0.758	GO_REGULATION_OF_OXIDATIVE_STRESS_INDUCED_CELL_DEATH	38	0.279159	0.470485	1
GO_NEGATIVE_REGULATION_OF_DEVELOPMENTAL_GROWTH	69	0.00204499	0.00332545	0.763	GO_MUSCULOSKELETAL_MOVEMENT	25	0.269151	0.471938	1
GO_SEMAPHORIN_PLEXIN_SIGNALING_PATHWAY	29	0	0.00333327	0.765	GO_CELLULAR_RESPONSE_TO_INTERFERON_GAMMA	54	0.270707	0.472278	1
GO_LEUKOCYTE_MIGRATION	162	0	0.00336889	0.77	GO_REGULATION_OF_ESTABLISHMENT_OR_MAINTENANCE_OF_CELL_POLARITY	20	0.278	0.475832	1
GO_AMINO_ACID_TRANSPORT	101	0.00375235	0.00341297	0.775	GO_POSITIVE_REGULATION_OF_TRANSCRIPTION_FROM_RNA_POLYMERASE_II_PROMOTER_IN_RESPONSE_TO_STRESS	21	0.27957	0.475957	1
GO_RESPONSE_TO_ACID_CHEMICAL	238	0	0.00343994	0.778	GO_DOLICHOL_LINKED_OLIGOSACCHARIDE_BIOSYNTHETIC_PROCESS	16	0.293886	0.476125	1
GO_CARDIAC_MUSCLE_TISSUE_MORPHOGENESIS	41	0	0.0034433	0.779	GO_MULTICELLULAR_ORGANISMAL_MOVEMENT	25	0.27767	0.481175	1
GO_EPITHELIAL_TO_MESENCHYMAL_TRANSITION	49	0.00200401	0.0034808	0.785	GO_RESPONSE_TO_ANTIBIOTIC	36	0.305882	0.481181	1
GO_CYCLIC_NUCLEOTIDE_BIOSYNTHETIC_PROCESS	22	0.00203252	0.00352637	0.789	GO_RESPONSE_TO_GAMMA_RADIATION	39	0.284254	0.481375	1
GO_REGULATION_OF_CANONICAL_WNT_SIGNALING_PATHWAY	216	0	0.00356759	0.796	GO_COFACTOR_TRANSPORT	18	0.288462	0.481678	1
GO_REGULATION_OF_CATENIN_IMPORT_INTO_NUCLEUS	27	0.00203666	0.00356865	0.797	GO_QUINONE_METABOLIC_PROCESS	20	0.293033	0.481853	1
GO_FRIZZLED_BINDING	31	0	0.00357792	0.797	GO_MISFOLDED_OR_INCOMPLETELY_SYNTHESIZED_PROTEIN_CATABOLIC_PROCESS	16	0.313525	0.481992	1
GO_REGULATION_OF_ODONTOGENESIS	17	0	0.00362119	0.799	GO_DNA_MODIFICATION	60	0.266529	0.482015	1
GO_NEURAL_RETINA_DEVELOPMENT	38	0	0.0036179	0.799	KEGG_GALACTOSE_METABOLISM	18	0.293763	0.482183	1
GO_VASOCONSTRICTION	23	0.00408163	0.00363347	0.801	GO_CELLULAR_TRANSITION_METAL_ION_HOMEOSTASIS	53	0.274949	0.482226	1
GO_FEAR_RESPONSE	25	0	0.00364913	0.806	GO_S_ADENOSYLMETHIONINE_METABOLIC_PROCESS	18	0.300195	0.482298	1
GO_OSSIFICATION	201	0	0.00368344	0.809	GO_GLUCOSE_CATABOLIC_PROCESS	21	0.295082	0.487237	1
GO_PHOSPHATIDYLINOSITOL_3_KINASE_ACTIVITY	58	0	0.00370945	0.812	KEGG_COMPLEMENT_AND_COAGULATION_CASCADES	21	0.28	0.488211	1
GO_INNERVATION	18	0	0.00373946	0.815	GO_CHROMATIN_SILENCING	53	0.279693	0.490511	1
GO_CEREBELLAR_CORTEX_DEVELOPMENT	45	0	0.00375878	0.817	GO_POSITIVE_REGULATION_OF_ADAPTIVE_IMMUNE_RESPONSE	43	0.298969	0.491043	1
GO_SODIUM_ION_TRANSMEMBRANE_TRANSPORT	56	0.00191571	0.00376155	0.818	GO_PROTEIN_LOCALIZATION_TO_CHROMOSOME	40	0.287645	0.491059	1
GO_MUSCLE_SYSTEM_PROCESS	212	0.00196078	0.00383299	0.819	GO_PROTEIN_PALMITOYLATION	21	0.315589	0.491402	1
GO_POSITIVE_REGULATION_OF_ORGANELLE_ORGANIZATION	471	0.00190114	0.00385233	0.821	GO_PURINE_NUCLEOSIDE_BISPHOSPHATE_BIOSYNTHETIC_PROCESS	16	0.28629	0.491781	1
GO_POSITIVE_REGULATION_OF_ENDOTHELIAL_CELL_PROLIFERATION	56	0	0.00389455	0.824	GO_RECEPTOR_CATABOLIC_PROCESS	15	0.31185	0.491914	1
GO_SOMATIC_STEM_CELL_POPULATION_MAINTENANCE	62	0	0.00388886	0.824	GO_SOMATIC_DIVERSIFICATION_OF_IMMUNE_RECEPTORS	37	0.294466	0.492041	1
GO_ATRIOVENTRICULAR_VALVE_DEVELOPMENT	17	0	0.00391827	0.828	GO_PHOSPHOTRANSFERASE_ACTIVITY_FOR_OTHER_SUBSTITUTED_PHOSPHATE_GROUPS	17	0.299228	0.493043	1
GO_REGULATION_OF_POTASSIUM_ION_TRANSMEMBRANE_TRANSPORT	52	0	0.00391661	0.828	GO_CENTROMERE_COMPLEX_ASSEMBLY	33	0.312625	0.493069	1
GO_RETINA_LAYER_FORMATION	19	0.00408163	0.0039254	0.828	GO_MONOSACCHARIDE_BIOSYNTHETIC_PROCESS	40	0.296371	0.493463	1
GO_POSITIVE_REGULATION_OF_CALCIUM_ION_DEPENDENT_EXOCYTOSIS	19	0	0.0039464	0.831	GO_NAD_METABOLIC_PROCESS	36	0.310559	0.494226	1
GO_SALIVARY_GLAND_DEVELOPMENT	28	0	0.00398775	0.836	GO_IRON_ION_TRANSPORT	39	0.332031	0.497308	1
GO_EMBRYO_IMPLANTATION	29	0	0.00400658	0.837	GO_ATP_GENERATION_FROM_ADP	27	0.317554	0.497511	1
GO_HORMONE_ACTIVITY	62	0	0.00401925	0.84	GO_PEPTIDYL_ASPARAGINE_MODIFICATION	36	0.311284	0.498825	1
GO_ORGANIC_ACID_TRANSMEMBRANE_TRANSPORTER_ACTIVITY	98	0	0.00407278	0.843	GO_REGULATION_OF_CLATHRIN_MEDIATED_ENDOCYTOSIS	15	0.284569	0.498848	1
GO_HORMONE_RECEPTOR_BINDING	134	0	0.00407729	0.843	GO_POSITIVE_REGULATION_OF_PROTEIN_INSERTION_INTO_MITOCHONDRIAL_MEMBRANE_INVOLVED_IN_APOPTOTIC_SIGNALING_PATHWAY	23	0.322266	0.499191	1
GO_POSITIVE_REGULATION_OF_CATION_TRANSMEMBRANE_TRANSPORT	74	0	0.00407546	0.843	GO_4_IRON_4_SULFUR_CLUSTER_BINDING	35	0.299803	0.499196	1
GO_RETINA_MORPHOGENESIS_IN_CAMERA_TYPE_EYE	36	0.00196464	0.00408586	0.844	GO_NEGATIVE_REGULATION_OF_LIPID_CATABOLIC_PROCESS	15	0.305556	0.499541	1
GO_ACTIVATION_OF_ADENYLATE_CYCLASE_ACTIVITY	32	0.00193424	0.00412297	0.85	GO_CHROMATIN_REMODELING	121	0.314402	0.500936	1
GO_PROTEIN_TYROSINE_KINASE_ACTIVITY	162	0	0.00424934	0.859	GO_PROTEIN_PHOSPHATASE_TYPE_2A_REGULATOR_ACTIVITY	20	0.319527	0.503031	1
GO_LYMPH_VESSEL_DEVELOPMENT	19	0	0.00426949	0.862	GO_NADH_METABOLIC_PROCESS	27	0.313373	0.504379	1
KEGG_GAP_JUNCTION	73	0.00214592	0.00431406	0.865	GO_OLIGOSACCHARIDE_LIPID_INTERMEDIATE_BIOSYNTHETIC_PROCESS	16	0.297405	0.504695	1
GO_ATRIAL_SEPTUM_DEVELOPMENT	17	0.0020202	0.00432198	0.865	GO_OXIDOREDUCTASE_ACTIVITY_ACTING_ON_A_SULFUR_GROUP_OF_DONORS	40	0.286837	0.514493	1
GO_FAT_SOLUBLE_VITAMIN_METABOLIC_PROCESS	22	0.00414079	0.00432387	0.867	GO_NEGATIVE_REGULATION_OF_TYPE_I_INTERFERON_PRODUCTION	30	0.324034	0.51626	1
GO_LIGASE_ACTIVITY	343	0	0.00432784	0.867	GO_PROTEIN_IMPORT_INTO_NUCLEUS_TRANSLOCATION	25	0.328094	0.516626	1
GO_REGULATION_OF_SYSTEMIC_ARTERIAL_BLOOD_PRESSURE_MEDIATED_BY_A_CHEMICAL_SIGNAL	30	0.00625	0.00441045	0.872	GO_REGULATION_OF_PROTEIN_INSERTION_INTO_MITOCHONDRIAL_MEMBRANE_INVOLVED_IN_APOPTOTIC_SIGNALING_PATHWAY	23	0.327869	0.518745	1
GO_ESTABLISHMENT_OF_MITOCHONDRION_LOCALIZATION	16	0.00208768	0.00441828	0.873	GO_RESPONSE_TO_EXOGENOUS_DSRNA	26	0.321905	0.519022	1
GO_POSITIVE_REGULATION_OF_GLIAL_CELL_DIFFERENTIATION	26	0.00392927	0.00441808	0.874	GO_NEURON_APOPTOTIC_PROCESS	28	0.335317	0.520244	1
GO_LENS_DEVELOPMENT_IN_CAMERA_TYPE_EYE	55	0	0.00444821	0.875	GO_NCRNA_CATABOLIC_PROCESS	21	0.31323	0.521866	1
GO_MULTICELLULAR_ORGANISM_GROWTH	69	0.00198413	0.0044841	0.877	GO_RNA_POLYADENYLATION	27	0.32613	0.523395	1
GO_EMBRYONIC_PLACENTA_DEVELOPMENT	75	0	0.00448171	0.878	GO_POSITIVE_REGULATION_OF_LAMELLIPODIUM_ASSEMBLY	15	0.331992	0.523528	1
GO_REGULATION_OF_CYTOPLASMIC_TRANSPORT	390	0	0.00456754	0.883	GO_RRNA_MODIFICATION	24	0.32449	0.523704	1
GO_POSITIVE_REGULATION_OF_CARDIAC_MUSCLE_TISSUE_DEVELOPMENT	26	0.00201207	0.00467273	0.891	GO_SOMATIC_RECOMBINATION_OF_IMMUNOGLOBULIN_GENES_INVOLVED_IN_IMMUNE_RESPONSE	15	0.315011	0.524541	1
GO_TRANSCRIPTION_COACTIVATOR_ACTIVITY	263	0	0.00476935	0.896	GO_POSITIVE_REGULATION_OF_MYELOID_LEUKOCYTE_DIFFERENTIATION	32	0.320866	0.524979	1
GO_NEURAL_TUBE_FORMATION	88	0.00196464	0.00486996	0.901	GO_REGULATION_OF_NUCLEASE_ACTIVITY	19	0.336798	0.525325	1
GO_HMG_BOX_DOMAIN_BINDING	15	0	0.00497462	0.905	GO_OXIDOREDUCTASE_ACTIVITY_ACTING_ON_THE_CH_OH_GROUP_OF_DONORS_NAD_OR_NADP_AS_ACCEPTOR	70	0.313765	0.525704	1
GO_POSITIVE_REGULATION_OF_EMBRYONIC_DEVELOPMENT	28	0.00197628	0.00497152	0.905	GO_POSITIVE_REGULATION_OF_T_CELL_MEDIATED_IMMUNITY	20	0.332061	0.525909	1
GO_REGULATION_OF_CATION_CHANNEL_ACTIVITY	70	0.00193424	0.00499431	0.907	GO_INTRACELLULAR_LIPID_TRANSPORT	19	0.330097	0.526125	1
GO_NEGATIVE_REGULATION_OF_PROTEIN_SECRETION	74	0.0019685	0.00499128	0.907	GO_REGULATION_OF_SYMBIOSIS_ENCOMPASSING_MUTUALISM_THROUGH_PARASITISM	134	0.33002	0.533982	1
GO_RESPONSE_TO_TRANSFORMING_GROWTH_FACTOR_BETA	120	0	0.00499222	0.907	GO_DEFENSE_RESPONSE_TO_GRAM_POSITIVE_BACTERIUM	33	0.332024	0.534996	1
GO_NEURON_NEURON_SYNAPTIC_TRANSMISSION	46	0.00212766	0.004997	0.908	GO_NAD_BINDING	48	0.339869	0.53513	1
GO_AORTA_DEVELOPMENT	36	0	0.00503919	0.908	GO_RIBOSOMAL_LARGE_SUBUNIT_ASSEMBLY	22	0.341085	0.53521	1
GO_IMMUNE_SYSTEM_DEVELOPMENT	447	0.00191205	0.00519386	0.911	GO_OXIDOREDUCTASE_ACTIVITY_ACTING_ON_A_HEME_GROUP_OF_DONORS	20	0.362319	0.53524	1
GO_REGULATION_OF_DENDRITIC_SPINE_DEVELOPMENT	51	0.00203666	0.00520814	0.914	GO_REGULATION_OF_PROTEIN_TARGETING_TO_MITOCHONDRION	80	0.328657	0.535289	1
GO_REGULATION_OF_SKELETAL_MUSCLE_TISSUE_DEVELOPMENT	41	0.00199203	0.00521277	0.914	GO_REGULATION_OF_VIRAL_GENOME_REPLICATION	47	0.343811	0.535891	1
GO_POSITIVE_REGULATION_OF_VASCULATURE_DEVELOPMENT	95	0.00194175	0.00526249	0.916	GO_SOMATIC_DIVERSIFICATION_OF_IMMUNOGLOBULINS_INVOLVED_IN_IMMUNE_RESPONSE	15	0.327416	0.536672	1
GO_REGULATION_OF_CALCIUM_ION_TRANSMEMBRANE_TRANSPORT	85	0	0.00529607	0.917	GO_REGULATION_OF_NUCLEAR_DIVISION	141	0.332008	0.537273	1
GO_POSITIVE_REGULATION_OF_CELLULAR_PROTEIN_LOCALIZATION	284	0	0.00536081	0.92	GO_REGULATION_OF_I_KAPPAB_KINASE_NF_KAPPAB_SIGNALING	174	0.346473	0.537813	1
GO_ADRENERGIC_RECEPTOR_BINDING	18	0	0.00536513	0.92	GO_TRICARBOXYLIC_ACID_METABOLIC_PROCESS	34	0.352475	0.537868	1
GO_COCHLEA_MORPHOGENESIS	20	0.00195695	0.0053812	0.92	GO_POSITIVE_REGULATION_OF_CYTOKINE_BIOSYNTHETIC_PROCESS	32	0.349794	0.538256	1
GO_CELL_CELL_SIGNALING_INVOLVED_IN_CARDIAC_CONDUCTION	18	0.00416667	0.00542245	0.92	GO_GLUCOSE_METABOLIC_PROCESS	92	0.339394	0.540736	1
GO_REGULATION_OF_EPITHELIAL_CELL_DIFFERENTIATION	98	0	0.00542663	0.921	GO_ANDROGEN_RECEPTOR_SIGNALING_PATHWAY	37	0.353783	0.543492	1
GO_NEGATIVE_REGULATION_OF_RESPONSE_TO_EXTERNAL_STIMULUS	190	0	0.00560508	0.925	GO_PTERIDINE_CONTAINING_COMPOUND_BIOSYNTHETIC_PROCESS	15	0.339181	0.543748	1
GO_REGULATION_OF_METANEPHROS_DEVELOPMENT	19	0.0021097	0.00561297	0.926	GO_REGULATION_OF_CILIUM_ASSEMBLY	46	0.359184	0.544151	1
GO_MICROTUBULE_BASED_PROCESS	424	0	0.00561294	0.926	GO_POSITIVE_REGULATION_OF_INTERLEUKIN_12_PRODUCTION	20	0.348337	0.544453	1
GO_CALCIUM_ION_TRANSMEMBRANE_TRANSPORT	119	0	0.00576532	0.935	GO_REGULATION_OF_NECROTIC_CELL_DEATH	24	0.356347	0.545237	1
GO_MEMBRANE_DEPOLARIZATION	47	0.00187617	0.00581362	0.938	GO_ISOTYPE_SWITCHING	15	0.348269	0.545366	1
GO_SODIUM_CHANNEL_ACTIVITY	21	0.0019305	0.00581729	0.938	KEGG_T_CELL_RECEPTOR_SIGNALING_PATHWAY	85	0.338843	0.545385	1
GO_GENITALIA_DEVELOPMENT	37	0	0.00585387	0.939	GO_MICROTUBULE_POLYMERIZATION_OR_DEPOLYMERIZATION	34	0.343949	0.545684	1
GO_ION_ANTIPORTER_ACTIVITY	33	0.00188679	0.00597243	0.941	GO_MUSCLE_CELL_CELLULAR_HOMEOSTASIS	15	0.347059	0.54572	1
GO_POSITIVE_REGULATION_OF_PATHWAY_RESTRICTED_SMAD_PROTEIN_PHOSPHORYLATION	38	0	0.00596816	0.941	GO_INTRINSIC_APOPTOTIC_SIGNALING_PATHWAY_BY_P53_CLASS_MEDIATOR	38	0.356998	0.545728	1
GO_SIALYLATION	18	0.00196078	0.00598105	0.941	GO_REGULATION_OF_PROTEIN_PHOSPHATASE_TYPE_2A_ACTIVITY	23	0.366667	0.545756	1
GO_CENTRAL_NERVOUS_SYSTEM_NEURON_AXONOGENESIS	27	0.00406504	0.00605941	0.942	GO_PROTEIN_HETEROTETRAMERIZATION	17	0.349495	0.545954	1
GO_REGULATION_OF_CYTOSKELETON_ORGANIZATION	417	0	0.00605701	0.943	KEGG_JAK_STAT_SIGNALING_PATHWAY	93	0.332645	0.546101	1
GO_CARDIAC_MUSCLE_CELL_CONTRACTION	25	0.00206612	0.00607342	0.943	GO_CELLULAR_RESPONSE_TO_PH	15	0.359596	0.546153	1
GO_POSITIVE_REGULATION_OF_CELL_GROWTH	124	0.0019802	0.00608832	0.943	KEGG_GLYCOSAMINOGLYCAN_DEGRADATION	17	0.3762	0.546303	1
GO_GABAERGIC_NEURON_DIFFERENTIATION	15	0	0.00610117	0.944	GO_CARBOHYDRATE_DERIVATIVE_TRANSPORTER_ACTIVITY	30	0.357977	0.546467	1
GO_ACTIN_FILAMENT_BASED_PROCESS	376	0	0.00610638	0.945	GO_MYOSIN_BINDING	45	0.352083	0.546488	1
GO_PROTEIN_SECRETION	79	0.00200401	0.0062712	0.95	GO_REGULATION_OF_NFAT_PROTEIN_IMPORT_INTO_NUCLEUS	16	0.344423	0.546678	1
GO_SEMAPHORIN_RECEPTOR_BINDING	18	0	0.00627426	0.95	GO_CHROMATIN_SILENCING_AT_RDNA	16	0.348697	0.547356	1
GO_POSITIVE_REGULATION_OF_PROTEIN_AUTOPHOSPHORYLATION	20	0	0.00631322	0.952	GO_STEROL_BINDING	30	0.362348	0.547765	1
GO_POSITIVE_REGULATION_OF_PROTEIN_IMPORT	80	0.00389864	0.00631423	0.952	GO_IMMUNOGLOBULIN_PRODUCTION_INVOLVED_IN_IMMUNOGLOBULIN_MEDIATED_IMMUNE_RESPONSE	16	0.347737	0.548959	1
GO_REGULATION_OF_SMOOTH_MUSCLE_CELL_MIGRATION	40	0.00206612	0.0064021	0.952	GO_PROTEIN_TARGETING_TO_MITOCHONDRION	43	0.359184	0.549387	1
GO_POSITIVE_REGULATION_OF_HEART_CONTRACTION	31	0.00197239	0.00640126	0.952	GO_PROTEIN_METHYLTRANSFERASE_ACTIVITY	67	0.371154	0.550086	1
GO_POSITIVE_REGULATION_OF_EPIDERMIS_DEVELOPMENT	22	0.00207039	0.00641548	0.952	GO_MRNA_CLEAVAGE	16	0.356031	0.550254	1
GO_ENDOMEMBRANE_SYSTEM_ORGANIZATION	402	0	0.00641829	0.952	GO_PYRIMIDINE_DEOXYRIBONUCLEOTIDE_METABOLIC_PROCESS	15	0.382979	0.550601	1
GO_POSITIVE_REGULATION_OF_HEART_GROWTH	25	0.00198413	0.00641733	0.953	GO_MODIFIED_AMINO_ACID_TRANSPORT	18	0.359918	0.550729	1
GO_REGULATION_OF_RECEPTOR_BINDING	15	0.008	0.00650847	0.953	GO_POSITIVE_REGULATION_OF_LYMPHOCYTE_MEDIATED_IMMUNITY	38	0.355865	0.550935	1
GO_POSITIVE_REGULATION_OF_CELLULAR_COMPONENT_BIOGENESIS	335	0.00197628	0.00650548	0.953	GO_PROTEIN_K48_LINKED_UBIQUITINATION	42	0.361165	0.550955	1
GO_ORGANIC_ANION_TRANSMEMBRANE_TRANSPORTER_ACTIVITY	118	0	0.00652482	0.955	GO_CELLULAR_RESPONSE_TO_INTERLEUKIN_1	54	0.360558	0.551191	1
GO_NOTCH_SIGNALING_PATHWAY	94	0.00387597	0.00666571	0.959	GO_POSITIVE_REGULATION_OF_I_KAPPAB_KINASE_NF_KAPPAB_SIGNALING	133	0.348936	0.551445	1
GO_TRANSCRIPTIONAL_REPRESSOR_ACTIVITY_RNA_POLYMERASE_II_CORE_PROMOTER_PROXIMAL_REGION_SEQUENCE_SPECIFIC_BINDING	93	0	0.0066588	0.959	GO_POSITIVE_REGULATION_OF_DNA_BIOSYNTHETIC_PROCESS	52	0.362	0.551988	1
GO_ORGANIC_ACID_TRANSPORT	185	0.003861	0.00670568	0.959	GO_SPERM_EGG_RECOGNITION	26	0.380117	0.552046	1
GO_REGULATION_OF_RESPONSE_TO_WOUNDING	251	0.0039604	0.00672501	0.959	GO_INSULIN_RECEPTOR_SIGNALING_PATHWAY	65	0.369388	0.552283	1
GO_COLLAGEN_FIBRIL_ORGANIZATION	26	0.00200401	0.00671619	0.959	GO_RESPONSE_TO_MANGANESE_ION	16	0.379962	0.554038	1
KEGG_MELANOGENESIS	88	0.00194553	0.00675014	0.959	KEGG_GLUTATHIONE_METABOLISM	38	0.40535	0.554353	1
GO_REGULATION_OF_CGMP_METABOLIC_PROCESS	18	0.0020284	0.00682495	0.96	GO_POSITIVE_REGULATION_OF_VIRAL_PROCESS	71	0.33543	0.554738	1
GO_POSITIVE_REGULATION_OF_BLOOD_VESSEL_ENDOTHELIAL_CELL_MIGRATION	22	0.00201613	0.00683272	0.96	KEGG_STARCH_AND_SUCROSE_METABOLISM	18	0.402724	0.554879	1
GO_VITAMIN_BINDING	53	0.00402414	0.00683302	0.961	GO_RNA_POLYMERASE_II_REPRESSING_TRANSCRIPTION_FACTOR_BINDING	26	0.391635	0.555343	1
KEGG_HYPERTROPHIC_CARDIOMYOPATHY_HCM	64	0.00423729	0.00682411	0.961	GO_INTRAMOLECULAR_TRANSFERASE_ACTIVITY	24	0.371482	0.556949	1
GO_NEGATIVE_REGULATION_OF_BMP_SIGNALING_PATHWAY	36	0.00417537	0.00683715	0.962	GO_MYELOID_DENDRITIC_CELL_ACTIVATION	16	0.380198	0.558592	1
GO_ADHERENS_JUNCTION_ORGANIZATION	59	0.00395257	0.00685765	0.962	GO_DNA_REPLICATION_DEPENDENT_NUCLEOSOME_ASSEMBLY	15	0.366337	0.559892	1
GO_NEGATIVE_REGULATION_OF_HORMONE_SECRETION	60	0	0.00692208	0.965	GO_ENDOPLASMIC_RETICULUM_ORGANIZATION	30	0.389121	0.561148	1
GO_NOSE_DEVELOPMENT	15	0.0019084	0.00697356	0.965	GO_MATURATION_OF_SSU_RRNA_FROM_TRICISTRONIC_RRNA_TRANSCRIPT_SSU_RRNA_5_8S_RRNA_LSU_RRNA_	32	0.403651	0.561189	1
GO_REGULATION_OF_CALCIUM_ION_TRANSPORT	150	0	0.00704148	0.965	GO_CYTOPLASMIC_SEQUESTERING_OF_TRANSCRIPTION_FACTOR	19	0.378218	0.561407	1
GO_EMBRYONIC_PATTERN_SPECIFICATION	48	0	0.00705989	0.965	GO_FOLIC_ACID_CONTAINING_COMPOUND_METABOLIC_PROCESS	24	0.385859	0.561683	1
GO_TETRAPYRROLE_BINDING	60	0	0.00713286	0.966	GO_REGULATION_OF_TYROSINE_PHOSPHORYLATION_OF_STAT_PROTEIN	45	0.385356	0.562042	1
GO_MECHANORECEPTOR_DIFFERENTIATION	37	0.00210526	0.00712913	0.966	GO_POSITIVE_REGULATION_OF_DNA_TEMPLATED_TRANSCRIPTION_ELONGATION	17	0.385859	0.562681	1
GO_WNT_SIGNALING_PATHWAY	311	0.0039604	0.00718365	0.968	GO_MITOTIC_SPINDLE_ASSEMBLY	32	0.389105	0.563768	1
GO_REGULATION_OF_POTASSIUM_ION_TRANSPORT	68	0.00585938	0.00732063	0.973	GO_REGULATION_OF_TYPE_I_INTERFERON_MEDIATED_SIGNALING_PATHWAY	22	0.373717	0.564136	1
GO_NEUROPEPTIDE_RECEPTOR_BINDING	19	0.00200401	0.00736043	0.973	GO_REGULATION_OF_LAMELLIPODIUM_ORGANIZATION	31	0.381323	0.564827	1
GO_NEGATIVE_REGULATION_OF_PHOSPHORYLATION	347	0.00195312	0.00740008	0.973	GO_NEGATIVE_REGULATION_OF_TOLL_LIKE_RECEPTOR_SIGNALING_PATHWAY	20	0.383234	0.568975	1
GO_POSITIVE_REGULATION_OF_HEART_RATE	19	0.00195695	0.00743425	0.973	GO_REGULATION_OF_MYELOID_CELL_APOPTOTIC_PROCESS	18	0.417795	0.569047	1
GO_POSITIVE_REGULATION_OF_CHEMOTAXIS	79	0	0.00760055	0.974	GO_FORMATION_OF_TRANSLATION_PREINITIATION_COMPLEX	17	0.399586	0.569497	1
GO_HORMONE_METABOLIC_PROCESS	84	0.00215983	0.00763985	0.976	GO_REGULATION_OF_PLASMA_LIPOPROTEIN_PARTICLE_LEVELS	30	0.384314	0.569941	1
GO_LONG_TERM_MEMORY	24	0.00383142	0.00780548	0.979	GO_LYMPHOCYTE_MIGRATION	19	0.395437	0.570832	1
GO_EMBRYONIC_AXIS_SPECIFICATION	31	0.00199203	0.00780455	0.979	GO_CELLULAR_RESPONSE_TO_LIGHT_STIMULUS	62	0.418738	0.574957	1
GO_REGULATION_OF_DENDRITE_EXTENSION	18	0.00408163	0.00797477	0.98	GO_MATURATION_OF_5_8S_RRNA_FROM_TRICISTRONIC_RRNA_TRANSCRIPT_SSU_RRNA_5_8S_RRNA_LSU_RRNA_	19	0.381356	0.575401	1
GO_ARACHIDONIC_ACID_METABOLIC_PROCESS	23	0	0.00800242	0.98	GO_NEGATIVE_REGULATION_OF_ORGANELLE_ASSEMBLY	20	0.420233	0.575517	1
GO_POSITIVE_REGULATION_OF_DENDRITE_EXTENSION	18	0.00200803	0.00809668	0.98	GO_PROTEIN_LIPID_COMPLEX_SUBUNIT_ORGANIZATION	23	0.363265	0.57559	1
GO_EXTRACELLULAR_MATRIX_BINDING	37	0.00200401	0.00811515	0.98	GO_APOPTOTIC_NUCLEAR_CHANGES	21	0.404382	0.575668	1
GO_NEGATIVE_REGULATION_OF_CARTILAGE_DEVELOPMENT	21	0.00421053	0.00812829	0.981	GO_MICROTUBULE_CYTOSKELETON_ORGANIZATION_INVOLVED_IN_MITOSIS	32	0.419552	0.57567	1
GO_ENDOCYTOSIS	352	0.00555556	0.00816288	0.981	GO_SPINDLE_CHECKPOINT	23	0.406571	0.575831	1
GO_NEGATIVE_REGULATION_OF_AMINE_TRANSPORT	19	0	0.00822046	0.983	GO_HYDROLASE_ACTIVITY_HYDROLYZING_N_GLYCOSYL_COMPOUNDS	17	0.391481	0.57585	1
GO_EXCITATORY_POSTSYNAPTIC_POTENTIAL	23	0.00623701	0.00823342	0.983	GO_MANNOSYLTRANSFERASE_ACTIVITY	20	0.402083	0.575913	1
GO_CARBOHYDRATE_BINDING	138	0.00196464	0.00828032	0.984	GO_MITOTIC_G2_M_TRANSITION_CHECKPOINT	17	0.405882	0.57608	1
GO_ACIDIC_AMINO_ACID_TRANSPORT	18	0.00203252	0.00832713	0.984	GO_PROTEIN_K63_LINKED_UBIQUITINATION	32	0.399232	0.57617	1
GO_CYCLIC_NUCLEOTIDE_BINDING	29	0.00189036	0.00832196	0.984	GO_NEGATIVE_REGULATION_OF_CELL_DIVISION	51	0.405242	0.577577	1
GO_POSITIVE_REGULATION_OF_PROTEIN_LOCALIZATION_TO_NUCLEUS	103	0.0059761	0.00838086	0.987	GO_CELLULAR_ALDEHYDE_METABOLIC_PROCESS	58	0.403579	0.577663	1
GO_AORTA_MORPHOGENESIS	20	0.00207469	0.00848399	0.989	GO_NLS_BEARING_PROTEIN_IMPORT_INTO_NUCLEUS	20	0.4	0.578095	1
GO_NEGATIVE_REGULATION_OF_VASCULATURE_DEVELOPMENT	60	0.00436681	0.00864568	0.99	GO_MITOGEN_ACTIVATED_PROTEIN_KINASE_KINASE_BINDING	16	0.387352	0.578285	1
GO_CELLULAR_HOMEOSTASIS	485	0.00406504	0.00864017	0.99	GO_NEGATIVE_REGULATION_OF_OXIDATIVE_STRESS_INDUCED_INTRINSIC_APOPTOTIC_SIGNALING_PATHWAY	17	0.411881	0.578798	1
GO_PHOSPHOPROTEIN_PHOSPHATASE_ACTIVITY	155	0.00198807	0.00864905	0.99	GO_EYE_PHOTORECEPTOR_CELL_DEVELOPMENT	19	0.409736	0.579652	1
GO_ANION_TRANSMEMBRANE_TRANSPORTER_ACTIVITY	199	0.0041841	0.0086489	0.99	GO_REGULATION_OF_MEIOTIC_NUCLEAR_DIVISION	25	0.41556	0.580102	1
GO_MONOCARBOXYLIC_ACID_TRANSPORT	77	0.00407332	0.00865756	0.99	GO_ATPASE_REGULATOR_ACTIVITY	28	0.40568	0.580198	1
GO_ORGANIC_ACID_BIOSYNTHETIC_PROCESS	187	0.00626305	0.0086803	0.99	GO_MACROMOLECULE_TRANSMEMBRANE_TRANSPORTER_ACTIVITY	16	0.409543	0.580446	1
GO_EMBRYONIC_CAMERA_TYPE_EYE_MORPHOGENESIS	23	0.00395257	0.00873277	0.99	GO_DEOXYRIBONUCLEOSIDE_TRIPHOSPHATE_METABOLIC_PROCESS	15	0.41785	0.580457	1
GO_RETINA_DEVELOPMENT_IN_CAMERA_TYPE_EYE	104	0.0021322	0.00875715	0.99	GO_HEXOSE_METABOLIC_PROCESS	121	0.427673	0.580629	1
GO_FERTILIZATION	93	0.00197628	0.00880414	0.99	GO_VESICLE_MEDIATED_TRANSPORT_BETWEEN_ENDOSOMAL_COMPARTMENTS	16	0.433404	0.58109	1
GO_REGULATION_OF_NEUROTRANSMITTER_SECRETION	42	0	0.00901077	0.991	GO_DNA_REPLICATION_DEPENDENT_NUCLEOSOME_ORGANIZATION	15	0.422481	0.581382	1
GO_SIALYLTRANSFERASE_ACTIVITY	18	0.00192678	0.00935538	0.992	KEGG_SYSTEMIC_LUPUS_ERYTHEMATOSUS	55	0.424474	0.581672	1
GO_EMBRYONIC_EYE_MORPHOGENESIS	30	0.00404858	0.00964852	0.992	GO_NEGATIVE_REGULATION_OF_TRANSCRIPTION_FACTOR_IMPORT_INTO_NUCLEUS	36	0.408624	0.581775	1
GO_REGULATION_OF_CELLULAR_COMPONENT_SIZE	286	0.00576923	0.00964545	0.992	GO_NUCLEOSIDE_MONOPHOSPHATE_BIOSYNTHETIC_PROCESS	67	0.423598	0.582085	1
GO_POSITIVE_CHEMOTAXIS	24	0.00198807	0.00974716	0.992	GO_REGULATION_OF_DNA_TEMPLATED_TRANSCRIPTION_ELONGATION	30	0.398785	0.582391	1
GO_CARDIAC_MUSCLE_CELL_ACTION_POTENTIAL	30	0.00592885	0.00986791	0.992	GO_LIPID_STORAGE	20	0.435798	0.582475	1
GO_AMINO_ACID_TRANSMEMBRANE_TRANSPORTER_ACTIVITY	64	0.0059761	0.00986277	0.992	GO_BRANCHED_CHAIN_AMINO_ACID_METABOLIC_PROCESS	21	0.424658	0.582586	1
GO_MAMMARY_GLAND_MORPHOGENESIS	35	0.0104167	0.00992873	0.992	GO_RESPONSE_TO_MUSCLE_STRETCH	16	0.420168	0.582867	1
GO_RNA_POLYMERASE_II_CORE_PROMOTER_SEQUENCE_SPECIFIC_DNA_BINDING	48	0.00596422	0.00994424	0.992	GO_CENTRIOLE_ASSEMBLY	17	0.427723	0.583101	1
GO_HORMONE_TRANSPORT	59	0.00385356	0.00998965	0.992	GO_AU_RICH_ELEMENT_BINDING	21	0.413043	0.58372	1
GO_CHANNEL_REGULATOR_ACTIVITY	107	0	0.0100017	0.992	GO_RECIPROCAL_DNA_RECOMBINATION	30	0.401235	0.585724	1
GO_REGULATION_OF_MEMBRANE_REPOLARIZATION	26	0.00212314	0.0100742	0.994	GO_PEPTIDYL_LYSINE_TRIMETHYLATION	20	0.428571	0.585738	1
GO_REGULATION_OF_CARDIAC_MUSCLE_CELL_PROLIFERATION	26	0.00590551	0.010074	0.994	GO_MICROTUBULE_POLYMERIZATION	25	0.397638	0.585983	1
GO_REGULATION_OF_LYMPHOCYTE_DIFFERENTIATION	87	0.00579151	0.0100772	0.994	GO_CARBOHYDRATE_DERIVATIVE_TRANSPORT	40	0.425891	0.586461	1
GO_EATING_BEHAVIOR	20	0.00193798	0.0100908	0.994	GO_RESPONSE_TO_INTERFERON_BETA	15	0.446939	0.586482	1
GO_REGENERATION	129	0.00842105	0.0101027	0.994	GO_CLEAVAGE_INVOLVED_IN_RRNA_PROCESSING	19	0.442387	0.588442	1
GO_REGULATION_OF_MAP_KINASE_ACTIVITY	271	0	0.0100989	0.994	GO_NEGATIVE_REGULATION_OF_NF_KAPPAB_IMPORT_INTO_NUCLEUS	16	0.425662	0.589692	1
GO_POSITIVE_REGULATION_OF_CELL_DEATH	487	0	0.0102122	0.994	GO_RECIPROCAL_MEIOTIC_RECOMBINATION	30	0.423154	0.590277	1
GO_SMOOTH_MUSCLE_CONTRACTION	40	0.0040404	0.0102632	0.994	GO_HISTONE_METHYLTRANSFERASE_ACTIVITY	49	0.431373	0.59223	1
GO_PEPTIDE_SECRETION	47	0.0039604	0.0103158	0.994	GO_CELLULAR_PROTEIN_COMPLEX_LOCALIZATION	19	0.448473	0.592296	1
GO_POSITIVE_REGULATION_OF_REGULATED_SECRETORY_PATHWAY	35	0	0.0103821	0.994	GO_CENTROSOME_LOCALIZATION	17	0.389247	0.592925	1
GO_ACTIN_BINDING	311	0.00961539	0.0103731	0.994	GO_REGULATION_OF_ISOTYPE_SWITCHING	17	0.418367	0.595483	1
GO_PHOSPHORIC_ESTER_HYDROLASE_ACTIVITY	305	0	0.0103742	0.994	GO_REGULATION_OF_MITOCHONDRIAL_MEMBRANE_PERMEABILITY_INVOLVED_IN_APOPTOTIC_PROCESS	20	0.445759	0.595599	1
GO_CATECHOL_CONTAINING_COMPOUND_METABOLIC_PROCESS	28	0.00408998	0.0103668	0.994	GO_REGULATION_OF_TUMOR_NECROSIS_FACTOR_MEDIATED_SIGNALING_PATHWAY	40	0.43215	0.595974	1
GO_CATECHOLAMINE_METABOLIC_PROCESS	28	0.00200803	0.010356	0.994	GO_FOLIC_ACID_METABOLIC_PROCESS	16	0.442191	0.596284	1
GO_REGULATION_OF_NEUROLOGICAL_SYSTEM_PROCESS	47	0	0.01042	0.994	GO_RNA_POLYMERASE_II_CARBOXY_TERMINAL_DOMAIN_KINASE_ACTIVITY	15	0.447154	0.598116	1
GO_INOSITOL_LIPID_MEDIATED_SIGNALING	101	0.00406504	0.0105364	0.994	GO_PROTEIN_K63_LINKED_DEUBIQUITINATION	23	0.420543	0.599919	1
GO_UNSATURATED_FATTY_ACID_BIOSYNTHETIC_PROCESS	34	0.00806452	0.0105899	0.994	GO_REGULATION_OF_EARLY_ENDOSOME_TO_LATE_ENDOSOME_TRANSPORT	15	0.431953	0.600054	1
GO_CARDIAC_CELL_DEVELOPMENT	40	0.00391389	0.0107096	0.996	GO_NUCLEOTIDE_TRANSPORT	22	0.439453	0.600452	1
GO_REGULATION_OF_INTRACELLULAR_TRANSPORT	491	0	0.0107256	0.996	GO_NUCLEAR_ENVELOPE_REASSEMBLY	16	0.431298	0.602217	1
GO_MUSCLE_CELL_DEVELOPMENT	97	0.002	0.0108045	0.996	GO_NEGATIVE_REGULATION_OF_REACTIVE_OXYGEN_SPECIES_METABOLIC_PROCESS	36	0.454545	0.60456	1
GO_TRANSCRIPTION_COREPRESSOR_ACTIVITY	180	0	0.0108593	0.996	GO_PEPTIDYL_CYSTEINE_MODIFICATION	16	0.454902	0.6059	1
GO_SOLUTE_SODIUM_SYMPORTER_ACTIVITY	36	0.00204082	0.0110001	0.996	GO_PHOSPHATIDIC_ACID_METABOLIC_PROCESS	24	0.449889	0.605973	1
GO_NEGATIVE_REGULATION_OF_LEUKOCYTE_APOPTOTIC_PROCESS	29	0.00795229	0.0110107	0.996	GO_CHROMOSOME_SEPARATION	16	0.450902	0.60865	1
GO_WATER_HOMEOSTASIS	43	0.00419287	0.0111848	0.996	GO_SPERMATID_NUCLEUS_DIFFERENTIATION	17	0.430041	0.609335	1
GO_SOMATIC_STEM_CELL_DIVISION	18	0.00203252	0.0112876	0.997	GO_NEGATIVE_REGULATION_OF_MRNA_METABOLIC_PROCESS	33	0.439122	0.609742	1
GO_MULTICELLULAR_ORGANISMAL_WATER_HOMEOSTASIS	38	0.00380952	0.0112792	0.997	GO_REGULATION_OF_EXTRINSIC_APOPTOTIC_SIGNALING_PATHWAY_VIA_DEATH_DOMAIN_RECEPTORS	44	0.448898	0.610891	1
GO_NEGATIVE_REGULATION_OF_CATION_CHANNEL_ACTIVITY	24	0.00410678	0.0113415	0.997	GO_HISTONE_DEUBIQUITINATION	19	0.463265	0.611271	1
GO_REGULATION_OF_RENAL_SYSTEM_PROCESS	25	0.00204499	0.0114619	0.997	GO_NEGATIVE_REGULATION_OF_RESPONSE_TO_REACTIVE_OXYGEN_SPECIES	16	0.448065	0.611334	1
GO_RESPONSE_TO_VITAMIN_D	25	0.0039604	0.0114567	0.997	GO_RESPONSE_TO_FUNGUS	20	0.457317	0.611383	1
GO_TRANSCRIPTION_FACTOR_ACTIVITY_DIRECT_LIGAND_REGULATED_SEQUENCE_SPECIFIC_DNA_BINDING	41	0.00206186	0.0116087	0.997	GO_MEMBRANE_LIPID_CATABOLIC_PROCESS	19	0.469602	0.614553	1
GO_RETINOIC_ACID_RECEPTOR_SIGNALING_PATHWAY	16	0.00402414	0.0116283	0.997	GO_FK506_BINDING	16	0.448544	0.615356	1
GO_MAINTENANCE_OF_CELL_NUMBER	124	0.00203252	0.0118463	0.997	KEGG_VIBRIO_CHOLERAE_INFECTION	44	0.477842	0.61896	1
GO_PHENOL_CONTAINING_COMPOUND_BIOSYNTHETIC_PROCESS	20	0.0078125	0.0119258	0.997	GO_NADP_BINDING	29	0.452756	0.619945	1
GO_UBIQUITIN_LIKE_PROTEIN_TRANSFERASE_ACTIVITY	359	0.00753296	0.0119834	0.997	GO_ENDOPLASMIC_RETICULUM_CALCIUM_ION_HOMEOSTASIS	18	0.468687	0.620309	1
GO_CELL_SUBSTRATE_ADHESION	128	0.0120724	0.0119727	0.997	GO_POSITIVE_REGULATION_OF_MYELOID_CELL_DIFFERENTIATION	59	0.445972	0.620813	1
GO_CARBOXYLIC_ACID_BIOSYNTHETIC_PROCESS	187	0.00788955	0.0120499	0.997	GO_MACROLIDE_BINDING	16	0.462475	0.622511	1
GO_REGULATION_OF_CELL_SUBSTRATE_ADHESION	135	0.00379507	0.0120489	0.997	GO_CELLULAR_COMPONENT_DISASSEMBLY_INVOLVED_IN_EXECUTION_PHASE_OF_APOPTOSIS	38	0.474308	0.624381	1
GO_SULFUR_COMPOUND_METABOLIC_PROCESS	278	0.00204082	0.0120712	0.997	GO_NEGATIVE_REGULATION_OF_CELLULAR_RESPONSE_TO_OXIDATIVE_STRESS	29	0.472946	0.626226	1
GO_DEVELOPMENTAL_MATURATION	158	0.00606061	0.0120934	0.997	GO_REGULATION_OF_TRANSCRIPTION_FROM_RNA_POLYMERASE_II_PROMOTER_IN_RESPONSE_TO_HYPOXIA	29	0.462451	0.627141	1
GO_STEM_CELL_DIVISION	25	0.00404858	0.0121024	0.997	GO_HSP90_PROTEIN_BINDING	23	0.481707	0.630056	1
GO_CELLULAR_RESPONSE_TO_OXYGEN_LEVELS	123	0.00782779	0.0123737	0.997	GO_DEAMINASE_ACTIVITY	20	0.472112	0.630284	1
GO_RECEPTOR_MEDIATED_ENDOCYTOSIS	141	0.0059761	0.0123643	0.997	GO_POLYOL_BIOSYNTHETIC_PROCESS	22	0.469349	0.630823	1
GO_NEGATIVE_REGULATION_OF_CELL_CYCLE	366	0.0019802	0.0124557	0.997	GO_CHOLESTEROL_EFFLUX	20	0.460653	0.634221	1
GO_REGULATION_OF_PROTEIN_SERINE_THREONINE_KINASE_ACTIVITY	401	0.0118812	0.0124626	0.997	GO_HYDROLASE_ACTIVITY_ACTING_ON_CARBON_NITROGEN_BUT_NOT_PEPTIDE_BONDS_IN_CYCLIC_AMIDINES	20	0.466102	0.634502	1
GO_REGULATION_OF_CARBOHYDRATE_BIOSYNTHETIC_PROCESS	70	0.0040404	0.0125288	0.997	GO_SKELETAL_MUSCLE_CONTRACTION	16	0.486653	0.635573	1
GO_REGULATION_OF_EPIDERMIS_DEVELOPMENT	48	0.00419287	0.0126048	0.997	KEGG_ARGININE_AND_PROLINE_METABOLISM	41	0.498973	0.639698	1
GO_LENS_FIBER_CELL_DIFFERENTIATION	23	0.00197628	0.0127807	0.997	GO_NEGATIVE_REGULATION_OF_RESPONSE_TO_OXIDATIVE_STRESS	29	0.508806	0.64152	1
GO_TRANSCRIPTION_FACTOR_ACTIVITY_RNA_POLYMERASE_II_TRANSCRIPTION_FACTOR_BINDING	119	0.00580271	0.0130807	0.997	GO_REGULATION_OF_ENDOPLASMIC_RETICULUM_STRESS_INDUCED_INTRINSIC_APOPTOTIC_SIGNALING_PATHWAY	28	0.451546	0.6417	1
GO_AMINOGLYCAN_BIOSYNTHETIC_PROCESS	88	0.00374532	0.0131031	0.997	GO_REGULATION_OF_LEUKOCYTE_MEDIATED_IMMUNITY	87	0.497951	0.642707	1
GO_RESPONSE_TO_ESTRADIOL	120	0.00587084	0.0131779	0.998	GO_ORGANOPHOSPHATE_ESTER_TRANSPORT	71	0.470942	0.643854	1
GO_ATRIOVENTRICULAR_VALVE_MORPHOGENESIS	15	0.00756144	0.0131627	0.998	GO_POSITIVE_REGULATION_OF_TRIGLYCERIDE_METABOLIC_PROCESS	16	0.49499	0.64451	1
GO_REGULATION_OF_CELL_ACTIVATION	293	0.00195695	0.0131524	0.998	GO_ASPARTATE_FAMILY_AMINO_ACID_BIOSYNTHETIC_PROCESS	21	0.504082	0.644818	1
GO_LUNG_CELL_DIFFERENTIATION	23	0.00576923	0.0132935	0.998	GO_NEUTRAL_LIPID_BIOSYNTHETIC_PROCESS	25	0.489152	0.644969	1
GO_ESTABLISHMENT_OR_MAINTENANCE_OF_CELL_POLARITY	119	0.00385356	0.0133319	0.998	GO_REGULATION_OF_HUMORAL_IMMUNE_RESPONSE	18	0.498024	0.647646	1
GO_GLANDULAR_EPITHELIAL_CELL_DEVELOPMENT	16	0.00199203	0.0133216	0.998	KEGG_INTESTINAL_IMMUNE_NETWORK_FOR_IGA_PRODUCTION	20	0.486056	0.650063	1
GO_MEMBRANE_DEPOLARIZATION_DURING_ACTION_POTENTIAL	29	0	0.0133888	0.998	GO_ACETYL_COA_METABOLIC_PROCESS	19	0.496124	0.651875	1
GO_MYOBLAST_DIFFERENTIATION	34	0.00197239	0.0133979	0.998	GO_REGULATION_OF_CHOLESTEROL_METABOLIC_PROCESS	19	0.522417	0.653861	1
GO_ACTIN_CYTOSKELETON_REORGANIZATION	48	0	0.0134004	0.998	GO_JAK_STAT_CASCADE	33	0.519763	0.654461	1
GO_POSITIVE_REGULATION_OF_INSULIN_SECRETION	50	0.00399202	0.0135144	0.998	GO_REGULATION_OF_ADAPTIVE_IMMUNE_RESPONSE	67	0.510891	0.654789	1
GO_POSITIVE_REGULATION_OF_PEPTIDE_SECRETION	68	0.004158	0.0136963	0.998	GO_MRNA_SPLICE_SITE_SELECTION	25	0.507014	0.656988	1
GO_CARBOHYDRATE_DERIVATIVE_BIOSYNTHETIC_PROCESS	465	0.00406504	0.0137788	0.998	GO_PYRUVATE_METABOLIC_PROCESS	45	0.502	0.657403	1
GO_REGULATION_OF_BIOMINERAL_TISSUE_DEVELOPMENT	52	0.0059761	0.0138867	0.998	KEGG_ONE_CARBON_POOL_BY_FOLATE	16	0.537255	0.661932	1
GO_VENTRICULAR_CARDIAC_MUSCLE_TISSUE_DEVELOPMENT	34	0.004	0.0139448	0.998	GO_POLY_PURINE_TRACT_BINDING	17	0.515275	0.662291	1
GO_REGULATION_OF_BLOOD_VESSEL_ENDOTHELIAL_CELL_MIGRATION	43	0	0.0139531	0.998	GO_2_OXOGLUTARATE_METABOLIC_PROCESS	17	0.50501	0.663045	1
KEGG_GLYCOSPHINGOLIPID_BIOSYNTHESIS_LACTO_AND_NEOLACTO_SERIES	20	0.0142857	0.0141359	0.998	GO_REGULATION_OF_ENDOTHELIAL_CELL_DIFFERENTIATION	20	0.524904	0.66351	1
GO_PERIPHERAL_NERVOUS_SYSTEM_DEVELOPMENT	59	0.0060241	0.0141552	0.998	GO_REGULATION_OF_TELOMERASE_ACTIVITY	38	0.501066	0.663863	1
GO_CELLULAR_RESPONSE_TO_CORTICOSTEROID_STIMULUS	42	0.00206612	0.014328	0.999	GO_POSITIVE_REGULATION_OF_STAT_CASCADE	42	0.533199	0.66393	1
GO_REGULATION_OF_CATECHOLAMINE_METABOLIC_PROCESS	15	0.00421941	0.014379	0.999	GO_SODIUM_CHANNEL_REGULATOR_ACTIVITY	27	0.511719	0.664416	1
GO_ANION_CHANNEL_ACTIVITY	60	0.00585938	0.0143723	0.999	GO_DNA_METHYLATION	37	0.503984	0.665121	1
GO_PROTEIN_DEPHOSPHORYLATION	166	0.00393701	0.0145476	0.999	GO_ALPHA_AMINO_ACID_METABOLIC_PROCESS	176	0.523622	0.66518	1
GO_SPROUTING_ANGIOGENESIS	39	0	0.0145582	0.999	GO_ACYLGLYCEROL_BIOSYNTHETIC_PROCESS	25	0.516765	0.665673	1
GO_POSITIVE_REGULATION_OF_DENDRITE_DEVELOPMENT	57	0.00819672	0.0145449	0.999	GO_REGULATION_OF_T_CELL_MEDIATED_IMMUNITY	26	0.518828	0.666109	1
GO_POSITIVE_REGULATION_OF_AXONOGENESIS	64	0.00767754	0.0146954	0.999	GO_CARBOHYDRATE_PHOSPHORYLATION	18	0.533849	0.668524	1
GO_POSITIVE_REGULATION_OF_MESENCHYMAL_CELL_PROLIFERATION	25	0.00394477	0.0147536	0.999	GO_NEGATIVE_REGULATION_OF_FATTY_ACID_METABOLIC_PROCESS	17	0.531959	0.673414	1
GO_REGULATION_OF_POLYSACCHARIDE_METABOLIC_PROCESS	37	0.00630252	0.0148532	0.999	GO_POSITIVE_REGULATION_OF_IMMUNE_EFFECTOR_PROCESS	86	0.5154	0.674041	1
GO_REGULATION_OF_MESENCHYMAL_CELL_PROLIFERATION	30	0.00196464	0.0148382	0.999	GO_MAGNESIUM_ION_TRANSMEMBRANE_TRANSPORTER_ACTIVITY	15	0.530242	0.674581	1
GO_PROTEOGLYCAN_BIOSYNTHETIC_PROCESS	48	0.00409836	0.0149813	0.999	GO_NUCLEOPHAGY	15	0.54262	0.674959	1
GO_CALCIUM_MEDIATED_SIGNALING	62	0.00191205	0.0152609	0.999	GO_STEROL_BIOSYNTHETIC_PROCESS	32	0.531746	0.67542	1
GO_HEMOSTASIS	208	0.00809717	0.0154971	0.999	GO_DNA_ALKYLATION	37	0.506303	0.675461	1
GO_POSITIVE_REGULATION_OF_EPITHELIAL_CELL_DIFFERENTIATION	43	0.00392157	0.0156058	1	GO_REGULATION_OF_CHEMOKINE_PRODUCTION	39	0.540486	0.675796	1
GO_ENDOCRINE_PROCESS	31	0.00212766	0.0159278	1	GO_RESPONSE_TO_CYTOKINE	463	0.568627	0.676049	1
GO_METALLOPEPTIDASE_ACTIVITY	127	0.00571429	0.016311	1	GO_MITOGEN_ACTIVATED_PROTEIN_KINASE_KINASE_KINASE_BINDING	17	0.538752	0.676075	1
GO_INSULIN_SECRETION	31	0.00209205	0.0163887	1	GO_RELEASE_OF_CYTOCHROME_C_FROM_MITOCHONDRIA	18	0.528226	0.676138	1
GO_REGULATION_OF_ASTROCYTE_DIFFERENTIATION	23	0.00589391	0.0165071	1	GO_NEGATIVE_REGULATION_OF_PROTEIN_TYROSINE_KINASE_ACTIVITY	18	0.512524	0.676201	1
GO_FILOPODIUM_ASSEMBLY	16	0.002	0.0165093	1	GO_PYRIMIDINE_CONTAINING_COMPOUND_METABOLIC_PROCESS	54	0.512987	0.676753	1
GO_REGULATION_OF_PROTEIN_AUTOPHOSPHORYLATION	32	0.00814664	0.0170307	1	GO_CELLULAR_AMINO_ACID_BIOSYNTHETIC_PROCESS	71	0.535783	0.677237	1
GO_DNA_CONFORMATION_CHANGE	201	0.00203252	0.017026	1	GO_HISTONE_KINASE_ACTIVITY	19	0.531568	0.677287	1
GO_NEGATIVE_REGULATION_OF_WNT_SIGNALING_PATHWAY	179	0.00584795	0.0170134	1	GO_NEGATIVE_REGULATION_OF_PHOSPHOPROTEIN_PHOSPHATASE_ACTIVITY	15	0.549474	0.6775	1
GO_RESPONSE_TO_NUTRIENT	143	0.00776699	0.0170243	1	GO_NEGATIVE_REGULATION_OF_HOMEOSTATIC_PROCESS	99	0.554415	0.677655	1
KEGG_CYTOKINE_CYTOKINE_RECEPTOR_INTERACTION	135	0.00185874	0.017493	1	GO_STAT_CASCADE	33	0.539499	0.677807	1
GO_REGULATION_OF_POSITIVE_CHEMOTAXIS	19	0.00204918	0.0178369	1	GO_INTERFERON_GAMMA_MEDIATED_SIGNALING_PATHWAY	34	0.524292	0.677944	1
GO_FATTY_ACID_DERIVATIVE_METABOLIC_PROCESS	48	0.00199601	0.0179342	1	GO_CELLULAR_RESPONSE_TO_UV	53	0.57197	0.683745	1
GO_INTRASPECIES_INTERACTION_BETWEEN_ORGANISMS	37	0.00773694	0.0181788	1	GO_PYRIMIDINE_CONTAINING_COMPOUND_CATABOLIC_PROCESS	20	0.559055	0.684429	1
GO_RESPONSE_TO_INSULIN	167	0.00796813	0.0182102	1	GO_POSITIVE_REGULATION_OF_JAK_STAT_CASCADE	42	0.52621	0.686003	1
GO_ALPHA_ACTININ_BINDING	15	0.00787402	0.018212	1	GO_SNORNA_BINDING	25	0.554217	0.687399	1
GO_NEGATIVE_REGULATION_OF_KINASE_ACTIVITY	206	0.00614754	0.0183581	1	GO_B_CELL_MEDIATED_IMMUNITY	33	0.556468	0.691305	1
GO_PEPTIDYL_TYROSINE_MODIFICATION	170	0.0101215	0.0188616	1	GO_PHOTORECEPTOR_CELL_DIFFERENTIATION	35	0.561368	0.692648	1
GO_ICOSANOID_METABOLIC_PROCESS	48	0.00583658	0.0189835	1	GO_POSITIVE_REGULATION_OF_CYTOKINESIS	26	0.54262	0.693041	1
GO_REGULATION_OF_COLLATERAL_SPROUTING	17	0.011976	0.0192365	1	GO_DEATH_RECEPTOR_BINDING	15	0.55642	0.693295	1
GO_REGULATION_OF_INTRACELLULAR_PROTEIN_TRANSPORT	305	0.002	0.0193732	1	GO_CELLULAR_AMINO_ACID_CATABOLIC_PROCESS	83	0.566316	0.695191	1
GO_NEGATIVE_REGULATION_OF_CALCIUM_ION_TRANSMEMBRANE_TRANSPORT	18	0.00784314	0.019477	1	GO_RESPONSE_TO_X_RAY	25	0.583333	0.695403	1
GO_REGULATION_OF_NEUROTRANSMITTER_TRANSPORT	53	0.00814664	0.0194882	1	GO_NEGATIVE_REGULATION_OF_MULTI_ORGANISM_PROCESS	81	0.543689	0.695585	1
GO_RESPONSE_TO_ESTROGEN	163	0.00607287	0.019638	1	GO_DNA_CATABOLIC_PROCESS	20	0.555781	0.695662	1
GO_REGULATION_OF_DOPAMINE_METABOLIC_PROCESS	15	0	0.0198409	1	GO_CHEMOKINE_MEDIATED_SIGNALING_PATHWAY	24	0.553684	0.695748	1
GO_POTASSIUM_ION_IMPORT	20	0.00386847	0.019856	1	GO_DEMETHYLATION	35	0.574388	0.698644	1
GO_MATERNAL_PLACENTA_DEVELOPMENT	27	0.00412371	0.0201553	1	GO_NUCLEOSIDE_DIPHOSPHATE_METABOLIC_PROCESS	63	0.582846	0.698858	1
GO_EXPLORATION_BEHAVIOR	17	0.00992064	0.0202836	1	GO_REGULATION_OF_DEFENSE_RESPONSE	477	0.582485	0.699624	1
GO_MATING	28	0.00194175	0.0203151	1	GO_PROTEIN_PHOSPHATASE_2A_BINDING	27	0.571717	0.703867	1
GO_PEPTIDE_TRANSPORT	55	0.00580271	0.0203697	1	GO_NONMOTILE_PRIMARY_CILIUM_ASSEMBLY	20	0.57438	0.706792	1
GO_REGULATION_OF_RNA_SPLICING	86	0.0036036	0.0203676	1	GO_MAGNESIUM_ION_TRANSMEMBRANE_TRANSPORT	15	0.595388	0.70821	1
GO_REGULATION_OF_NEURON_MIGRATION	25	0.0139165	0.0204116	1	GO_REGULATION_OF_HYDROGEN_PEROXIDE_INDUCED_CELL_DEATH	17	0.563492	0.712896	1
GO_AMINOGLYCAN_METABOLIC_PROCESS	123	0	0.0208577	1	GO_STEROL_TRANSPORT	34	0.607287	0.713817	1
GO_ACTIVATION_OF_PROTEIN_KINASE_ACTIVITY	240	0.00792079	0.0208824	1	GO_REGULATION_OF_INTERFERON_GAMMA_PRODUCTION	43	0.58891	0.718158	1
GO_UDP_GLYCOSYLTRANSFERASE_ACTIVITY	94	0.00387597	0.0211936	1	GO_NEGATIVE_REGULATION_OF_MYOBLAST_DIFFERENTIATION	18	0.581081	0.718446	1
GO_L_AMINO_ACID_TRANSPORT	49	0.00816326	0.0213111	1	GO_RESPONSE_TO_INTERFERON_GAMMA	64	0.58159	0.718517	1
GO_REGULATION_OF_DENDRITIC_SPINE_MORPHOGENESIS	29	0.00819672	0.0214172	1	GO_NEGATIVE_REGULATION_OF_MEIOTIC_CELL_CYCLE	17	0.593117	0.718532	1
GO_REGULATION_OF_CELL_SIZE	149	0.0134875	0.0215415	1	GO_SIGNAL_PEPTIDE_PROCESSING	17	0.567134	0.718616	1
GO_CEREBRAL_CORTEX_CELL_MIGRATION	38	0.0123967	0.0216183	1	GO_AMMONIUM_TRANSMEMBRANE_TRANSPORT	20	0.604888	0.719348	1
GO_NEGATIVE_REGULATION_OF_STRIATED_MUSCLE_CELL_APOPTOTIC_PROCESS	17	0.00189753	0.0218179	1	GO_METHIONINE_METABOLIC_PROCESS	17	0.567511	0.719515	1
GO_RNA_POLYMERASE_II_TRANSCRIPTION_COACTIVATOR_ACTIVITY	31	0.00974659	0.0218067	1	GO_LIGASE_ACTIVITY_FORMING_CARBON_NITROGEN_BONDS	45	0.608607	0.719564	1
GO_RETINOIC_ACID_RECEPTOR_BINDING	28	0.00588235	0.0218726	1	GO_PYRIMIDINE_NUCLEOSIDE_METABOLIC_PROCESS	34	0.600783	0.719615	1
GO_FIBRONECTIN_BINDING	17	0.0143149	0.0220057	1	GO_NEGATIVE_REGULATION_OF_VIRAL_GENOME_REPLICATION	25	0.578313	0.719622	1
GO_SOCIAL_BEHAVIOR	37	0.00609756	0.022107	1	GO_GLUTAMINE_FAMILY_AMINO_ACID_METABOLIC_PROCESS	51	0.592292	0.719892	1
GO_ENDOTHELIAL_CELL_DIFFERENTIATION	66	0.00610998	0.0223181	1	GO_NEGATIVE_REGULATION_OF_INTRINSIC_APOPTOTIC_SIGNALING_PATHWAY	74	0.582	0.720028	1
GO_ACTININ_BINDING	23	0.0114068	0.0223156	1	GO_PROTEIN_PHOSPHATASE_1_BINDING	17	0.587045	0.720098	1
GO_RESPONSE_TO_VITAMIN	76	0.00606061	0.0224903	1	GO_REGULATION_OF_T_CELL_PROLIFERATION	76	0.60404	0.720259	1
GO_RESPONSE_TO_PAIN	23	0.00618557	0.0225714	1	GO_NEGATIVE_REGULATION_OF_NUCLEAR_DIVISION	39	0.5842	0.723729	1
GO_SMOOTHENED_SIGNALING_PATHWAY	64	0.00816326	0.022633	1	GO_PHOSPHATIDYLCHOLINE_BIOSYNTHETIC_PROCESS	23	0.590814	0.724406	1
GO_REGULATION_OF_RESPONSE_TO_DNA_DAMAGE_STIMULUS	128	0.00788955	0.0226434	1	GO_POSITIVE_REGULATION_OF_ORGANELLE_ASSEMBLY	38	0.62423	0.724514	1
GO_THYROID_GLAND_DEVELOPMENT	21	0.00403226	0.0226479	1	GO_PSEUDOURIDINE_SYNTHESIS	16	0.582996	0.724741	1
GO_SODIUM_ION_TRANSPORT	92	0.00617284	0.0226627	1	GO_NEGATIVE_REGULATION_OF_NF_KAPPAB_TRANSCRIPTION_FACTOR_ACTIVITY	46	0.587473	0.724947	1
GO_POSITIVE_REGULATION_OF_POTASSIUM_ION_TRANSPORT	32	0.015748	0.0227106	1	GO_CELLULAR_RESPONSE_TO_CYTOKINE_STIMULUS	386	0.600768	0.727008	1
GO_EMBRYONIC_HEMOPOIESIS	15	0.00793651	0.0228434	1	GO_MONOSACCHARIDE_CATABOLIC_PROCESS	46	0.624242	0.72909	1
GO_REGULATION_OF_DIGESTIVE_SYSTEM_PROCESS	23	0.0113208	0.0228432	1	GO_REGULATION_OF_B_CELL_MEDIATED_IMMUNITY	22	0.610766	0.729345	1
GO_REGULATION_OF_CALCIUM_ION_TRANSMEMBRANE_TRANSPORTER_ACTIVITY	53	0.00408163	0.0228235	1	GO_CELLULAR_RESPONSE_TO_VIRUS	18	0.60355	0.729441	1
GO_HETEROTYPIC_CELL_CELL_ADHESION	20	0.00776699	0.0228396	1	GO_PROTEIN_REFOLDING	18	0.602881	0.729466	1
GO_SENSORY_PERCEPTION_OF_LIGHT_STIMULUS	123	0.00988142	0.0231892	1	GO_CORTICAL_CYTOSKELETON_ORGANIZATION	30	0.601253	0.730483	1
GO_SYNTAXIN_BINDING	80	0.00787402	0.0233754	1	GO_CELLULAR_METABOLIC_COMPOUND_SALVAGE	31	0.584466	0.732564	1
GO_ANTIPORTER_ACTIVITY	55	0.0040568	0.0236815	1	GO_REGULATION_OF_CYSTEINE_TYPE_ENDOPEPTIDASE_ACTIVITY_INVOLVED_IN_APOPTOTIC_SIGNALING_PATHWAY	17	0.604839	0.733023	1
GO_RESPONSE_TO_ALKALOID	108	0.015534	0.0238253	1	GO_NUCLEOTIDE_SUGAR_BIOSYNTHETIC_PROCESS	18	0.621832	0.73508	1
GO_REGULATION_OF_HORMONE_METABOLIC_PROCESS	20	0.0160643	0.0238686	1	GO_NUCLEOSOME_DISASSEMBLY	16	0.633475	0.738425	1
GO_NEUROPEPTIDE_HORMONE_ACTIVITY	19	0.0157791	0.0241928	1	GO_PEPTIDYL_GLUTAMIC_ACID_MODIFICATION	21	0.632653	0.74087	1
GO_SEXUAL_REPRODUCTION	485	0.00803213	0.0242236	1	GO_CELL_CELL_RECOGNITION	34	0.633684	0.741476	1
GO_MIDDLE_EAR_MORPHOGENESIS	20	0.00982318	0.0242265	1	GO_CARBOHYDRATE_CATABOLIC_PROCESS	78	0.632692	0.747874	1
GO_ORGANIC_ACID_SODIUM_SYMPORTER_ACTIVITY	21	0.0021097	0.0242499	1	GO_DOPAMINE_RECEPTOR_BINDING	17	0.638462	0.748421	1
GO_NEGATIVE_REGULATION_OF_AXONOGENESIS	52	0.0136719	0.0243866	1	GO_POSITIVE_REGULATION_OF_NF_KAPPAB_TRANSCRIPTION_FACTOR_ACTIVITY	97	0.651613	0.748571	1
GO_REGULATION_OF_VASODILATION	33	0.00787402	0.0245171	1	GO_TETRAHYDROFOLATE_METABOLIC_PROCESS	17	0.640596	0.748966	1
GO_CYTOKINE_RECEPTOR_ACTIVITY	45	0.00389105	0.0248013	1	GO_REGULATION_OF_LYMPHOCYTE_MEDIATED_IMMUNITY	57	0.622881	0.74937	1
GO_GLYCOPROTEIN_BINDING	73	0.0142276	0.025111	1	GO_CELL_VOLUME_HOMEOSTASIS	21	0.660173	0.749405	1
GO_INTEGRIN_MEDIATED_SIGNALING_PATHWAY	62	0.00787402	0.0251085	1	GO_PURINE_NUCLEOSIDE_BISPHOSPHATE_METABOLIC_PROCESS	28	0.643701	0.751534	1
GO_LUNG_EPITHELIUM_DEVELOPMENT	30	0.0174081	0.0252918	1	GO_RRNA_METHYLATION	17	0.656064	0.752746	1
GO_LEUKOTRIENE_METABOLIC_PROCESS	15	0.00413223	0.0253709	1	GO_R_SMAD_BINDING	20	0.645594	0.755169	1
GO_ESTABLISHMENT_OR_MAINTENANCE_OF_BIPOLAR_CELL_POLARITY	34	0.0175439	0.0256515	1	GO_POSITIVE_REGULATION_OF_TYROSINE_PHOSPHORYLATION_OF_STAT3_PROTEIN	25	0.663347	0.755441	1
GO_MONOCARBOXYLIC_ACID_TRANSMEMBRANE_TRANSPORTER_ACTIVITY	23	0.00411523	0.0258408	1	GO_HYALURONAN_METABOLIC_PROCESS	18	0.669291	0.755502	1
GO_GLYCOSPHINGOLIPID_BIOSYNTHETIC_PROCESS	21	0.00998004	0.0260169	1	GO_POSITIVE_REGULATION_OF_CHEMOKINE_PRODUCTION	25	0.653689	0.755533	1
GO_OVULATION_CYCLE	82	0.00601202	0.0261317	1	GO_PROTEIN_DEGLYCOSYLATION	18	0.652174	0.755618	1
GO_INTRA_GOLGI_VESICLE_MEDIATED_TRANSPORT	36	0.0100402	0.0261239	1	GO_REGULATION_OF_MICROTUBULE_BASED_MOVEMENT	15	0.654224	0.758172	1
GO_MONOCARBOXYLIC_ACID_METABOLIC_PROCESS	327	0.00583658	0.0268726	1	GO_POSITIVE_REGULATION_OF_SUBSTRATE_ADHESION_DEPENDENT_CELL_SPREADING	20	0.654076	0.759239	1
GO_NITROGEN_COMPOUND_TRANSPORT	394	0.0038835	0.0268465	1	GO_INTERACTION_WITH_SYMBIONT	36	0.681909	0.759361	1
GO_PLASMA_MEMBRANE_ORGANIZATION	178	0.00401606	0.0268729	1	GO_RIBONUCLEOSIDE_BISPHOSPHATE_METABOLIC_PROCESS	28	0.657676	0.759511	1
GO_PHOSPHATASE_ACTIVITY	231	0.00598802	0.0272367	1	GO_CELLULAR_SENESCENCE	28	0.654737	0.759779	1
GO_TISSUE_MIGRATION	66	0.010142	0.027222	1	GO_ANTIGEN_RECEPTOR_MEDIATED_SIGNALING_PATHWAY	132	0.668699	0.760624	1
GO_PHOSPHATIDYLINOSITOL_4_5_BISPHOSPHATE_BINDING	41	0.0019685	0.0272971	1	GO_NUCLEOSIDE_BISPHOSPHATE_METABOLIC_PROCESS	28	0.650602	0.760681	1
GO_NEUROBLAST_PROLIFERATION	25	0.0153257	0.0273866	1	GO_QUATERNARY_AMMONIUM_GROUP_TRANSPORT	17	0.657732	0.761013	1
GO_CELL_ACTIVATION	376	0.00965251	0.0273731	1	GO_DNA_METHYLATION_OR_DEMETHYLATION	45	0.649299	0.761622	1
GO_REGULATION_OF_CELLULAR_PROTEIN_LOCALIZATION	454	0.0140281	0.0273596	1	GO_PROTEIN_INSERTION_INTO_MEMBRANE	20	0.672131	0.762857	1
GO_POSITIVE_REGULATION_OF_PROTEIN_SERINE_THREONINE_KINASE_ACTIVITY	241	0.0119048	0.0274136	1	GO_PROTEIN_DNA_COMPLEX_DISASSEMBLY	16	0.655936	0.763357	1
GO_CORE_PROMOTER_SEQUENCE_SPECIFIC_DNA_BINDING	89	0.00816326	0.0274131	1	GO_CHROMATIN_DISASSEMBLY	16	0.687861	0.763864	1
GO_MELANOCYTE_DIFFERENTIATION	16	0.0123203	0.0275476	1	GO_DEMETHYLASE_ACTIVITY	25	0.67387	0.763894	1
GO_POSITIVE_REGULATION_OF_INTRACELLULAR_PROTEIN_TRANSPORT	196	0.0152964	0.0277806	1	GO_PYRIMIDINE_NUCLEOTIDE_METABOLIC_PROCESS	38	0.656064	0.764115	1
GO_ESTABLISHMENT_OR_MAINTENANCE_OF_APICAL_BASAL_CELL_POLARITY	34	0.00608519	0.0279092	1	GO_VITAMIN_D_RECEPTOR_BINDING	17	0.661885	0.764232	1
GO_POSITIVE_REGULATION_OF_MITOTIC_CELL_CYCLE	108	0.00588235	0.0281302	1	GO_NEGATIVE_REGULATION_OF_TOR_SIGNALING	26	0.676587	0.764623	1
GO_LENS_MORPHOGENESIS_IN_CAMERA_TYPE_EYE	17	0.0157791	0.0281833	1	GO_REGULATION_OF_RECEPTOR_BIOSYNTHETIC_PROCESS	19	0.693878	0.768412	1
GO_FACE_DEVELOPMENT	47	0.0134875	0.0284793	1	GO_NEGATIVE_REGULATION_OF_CHROMATIN_MODIFICATION	37	0.674089	0.770186	1
GO_REGULATION_OF_PROTEIN_LOCALIZATION_TO_NUCLEUS	183	0.0075188	0.0287272	1	KEGG_VIRAL_MYOCARDITIS	32	0.661479	0.772168	1
GO_REGULATION_OF_HEART_GROWTH	39	0.0139165	0.0287068	1	GO_PROTEIN_ACTIVATION_CASCADE	21	0.653608	0.772592	1
GO_POSITIVE_REGULATION_OF_INTRACELLULAR_TRANSPORT	280	0.00976562	0.0287007	1	GO_PYRIMIDINE_NUCLEOSIDE_TRIPHOSPHATE_METABOLIC_PROCESS	18	0.686975	0.774953	1
GO_POSITIVE_REGULATION_OF_STEM_CELL_DIFFERENTIATION	41	0.0125	0.0288174	1	GO_POSITIVE_REGULATION_OF_ERBB_SIGNALING_PATHWAY	28	0.681342	0.776635	1
GO_SEX_DETERMINATION	18	0.0101833	0.0289807	1	GO_NF_KAPPAB_BINDING	28	0.669276	0.77871	1
GO_TUBULIN_BINDING	225	0.0138889	0.0289801	1	GO_N_GLYCAN_PROCESSING	16	0.695391	0.779517	1
GO_VASCULOGENESIS	55	0.00816326	0.0289667	1	GO_PYRIMIDINE_CONTAINING_COMPOUND_BIOSYNTHETIC_PROCESS	33	0.697959	0.779658	1
GO_POSITIVE_REGULATION_OF_CATION_CHANNEL_ACTIVITY	29	0.0139165	0.0289888	1	GO_DEOXYRIBOSE_PHOSPHATE_CATABOLIC_PROCESS	19	0.681553	0.782052	1
GO_MUSCLE_CONTRACTION	175	0.00992064	0.029327	1	GO_REGULATION_OF_LIPID_CATABOLIC_PROCESS	40	0.681363	0.78313	1
GO_INSULIN_LIKE_GROWTH_FACTOR_BINDING	22	0.0021097	0.0293174	1	GO_POSITIVE_REGULATION_OF_PROTEIN_ACETYLATION	31	0.691684	0.784008	1
GO_POSITIVE_REGULATION_OF_CELL_MORPHOGENESIS_INVOLVED_IN_DIFFERENTIATION	140	0.0192308	0.0294677	1	GO_REGULATION_OF_INTERLEUKIN_12_PRODUCTION	32	0.718487	0.786665	1
GO_REGULATION_OF_ENDOCRINE_PROCESS	34	0.0154143	0.0295852	1	GO_EXTRINSIC_APOPTOTIC_SIGNALING_PATHWAY_IN_ABSENCE_OF_LIGAND	25	0.706478	0.787004	1
GO_REGULATION_OF_BINDING	246	0.00391389	0.0297869	1	GO_RESPONSE_TO_GROWTH_HORMONE	19	0.708333	0.787336	1
GO_REGULATION_OF_DNA_METABOLIC_PROCESS	279	0.00776699	0.0300588	1	GO_SIGNAL_TRANSDUCTION_IN_ABSENCE_OF_LIGAND	25	0.690945	0.789669	1
GO_RESPONSE_TO_VITAMIN_A	15	0.00590551	0.0300909	1	GO_REGULATION_OF_RESPONSE_TO_BIOTIC_STIMULUS	154	0.718504	0.791105	1
GO_NEGATIVE_REGULATION_OF_CELL_CELL_ADHESION	84	0.00596422	0.0301649	1	GO_REGULATION_OF_TRANSLATIONAL_ELONGATION	21	0.702756	0.791923	1
GO_MYOTUBE_DIFFERENTIATION	43	0.0120968	0.0302755	1	GO_POSITIVE_REGULATION_OF_VIRAL_GENOME_REPLICATION	25	0.694611	0.792135	1
GO_REGULATION_OF_PROTEIN_IMPORT	151	0.0121212	0.0304365	1	GO_DETOXIFICATION	47	0.729459	0.792256	1
GO_GLYCOPROTEIN_METABOLIC_PROCESS	276	0.0134875	0.0306056	1	GO_ADENYLYLTRANSFERASE_ACTIVITY	19	0.711575	0.792654	1
GO_CELL_MATRIX_ADHESION	88	0.0147992	0.030931	1	GO_PROTEIN_N_TERMINUS_BINDING	94	0.687747	0.793424	1
GO_VIRAL_ENTRY_INTO_HOST_CELL	54	0.0115607	0.0309314	1	GO_REGULATION_OF_RESPONSE_TO_OXIDATIVE_STRESS	54	0.703125	0.796228	1
GO_DICARBOXYLIC_ACID_TRANSPORT	58	0.012024	0.0309875	1	GO_RESPONSE_TO_COPPER_ION	18	0.718426	0.796255	1
GO_REGULATION_OF_MULTICELLULAR_ORGANISM_GROWTH	54	0.0116732	0.0310257	1	GO_CELLULAR_RESPONSE_TO_AMINO_ACID_STARVATION	22	0.718574	0.797402	1
GO_SMOOTH_MUSCLE_TISSUE_DEVELOPMENT	15	0.0147679	0.031058	1	GO_CELLULAR_IRON_ION_HOMEOSTASIS	29	0.727099	0.797872	1
GO_REGULATION_OF_CYTOKINE_SECRETION	68	0.0121457	0.0312058	1	GO_POSITIVE_REGULATION_OF_T_CELL_PROLIFERATION	45	0.700587	0.800685	1
GO_AMMONIUM_ION_BINDING	42	0.00573614	0.0312238	1	GO_NUCLEOBASE_CONTAINING_SMALL_MOLECULE_INTERCONVERSION	18	0.711967	0.804543	1
GO_TRANSFERASE_ACTIVITY_TRANSFERRING_HEXOSYL_GROUPS	139	0.00614754	0.0312517	1	GO_SUBSTANTIA_NIGRA_DEVELOPMENT	37	0.703488	0.804875	1
GO_REGULATION_OF_KERATINOCYTE_DIFFERENTIATION	19	0.012	0.0313251	1	GO_REGULATION_OF_SODIUM_ION_TRANSMEMBRANE_TRANSPORT	40	0.715706	0.804954	1
GO_RESPONSE_TO_INORGANIC_SUBSTANCE	349	0.012024	0.0314109	1	KEGG_LEISHMANIA_INFECTION	39	0.726744	0.805057	1
GO_SYMPORTER_ACTIVITY	102	0.0075188	0.031498	1	GO_COFACTOR_TRANSPORTER_ACTIVITY	15	0.724206	0.805296	1
KEGG_CELL_CYCLE	113	0.00404858	0.0319233	1	GO_GLUTAMINE_FAMILY_AMINO_ACID_CATABOLIC_PROCESS	22	0.719124	0.805541	1
GO_GLUTAMATE_RECEPTOR_BINDING	36	0.00793651	0.0319475	1	GO_MITOGEN_ACTIVATED_PROTEIN_KINASE_BINDING	23	0.708678	0.806951	1
GO_POSITIVE_REGULATION_OF_PROTEIN_SECRETION	127	0.0116959	0.0319301	1	GO_SOMATIC_DIVERSIFICATION_OF_IMMUNE_RECEPTORS_VIA_GERMLINE_RECOMBINATION_WITHIN_A_SINGLE_LOCUS	31	0.724696	0.808292	1
GO_FATTY_ACID_DERIVATIVE_BIOSYNTHETIC_PROCESS	26	0.00829876	0.0320373	1	GO_OXIDOREDUCTASE_ACTIVITY_ACTING_ON_THE_CH_NH_GROUP_OF_DONORS	20	0.752475	0.808363	1
GO_FATTY_ACID_METABOLIC_PROCESS	202	0.0142276	0.0321177	1	GO_CARBON_CARBON_LYASE_ACTIVITY	39	0.710084	0.808372	1
GO_MAMMARY_GLAND_DUCT_MORPHOGENESIS	26	0.0163265	0.032249	1	GO_POSITIVE_REGULATION_OF_INTERLEUKIN_8_PRODUCTION	21	0.71063	0.808897	1
GO_RESPONSE_TO_KETONE	133	0.00202429	0.0323911	1	GO_PROTEIN_SERINE_THREONINE_KINASE_INHIBITOR_ACTIVITY	29	0.723493	0.80901	1
GO_ALPHA_BETA_T_CELL_DIFFERENTIATION	35	0.015873	0.0324105	1	GO_NUCLEOBASE_CONTAINING_COMPOUND_KINASE_ACTIVITY	40	0.716904	0.809363	1
GO_POSITIVE_REGULATION_OF_SMOOTH_MUSCLE_CELL_MIGRATION	24	0.00982318	0.0324229	1	GO_POSITIVE_REGULATION_OF_SODIUM_ION_TRANSMEMBRANE_TRANSPORT	15	0.742268	0.809364	1
GO_PHOSPHATIDYLINOSITOL_PHOSPHATE_BINDING	95	0.00564972	0.0324546	1	GO_CARBOXYLIC_ESTER_HYDROLASE_ACTIVITY	81	0.72888	0.810691	1
GO_ENTRY_INTO_CELL_OF_OTHER_ORGANISM_INVOLVED_IN_SYMBIOTIC_INTERACTION	54	0.00197239	0.0324424	1	GO_REGULATION_OF_MUSCLE_HYPERTROPHY	29	0.734893	0.810965	1
GO_PROTEIN_TYROSINE_PHOSPHATASE_ACTIVITY	89	0.0178218	0.032607	1	GO_RESPONSE_TO_IMMOBILIZATION_STRESS	16	0.734151	0.812765	1
GO_HIPPO_SIGNALING	27	0.0120968	0.0326123	1	GO_REGULATION_OF_RESPONSE_TO_CYTOKINE_STIMULUS	102	0.728713	0.813018	1
GO_NEGATIVE_REGULATION_OF_GLIAL_CELL_DIFFERENTIATION	22	0.00809717	0.0326548	1	GO_REGULATION_OF_MEMBRANE_LIPID_DISTRIBUTION	29	0.750495	0.816384	1
GO_ICOSANOID_BIOSYNTHETIC_PROCESS	26	0.0170213	0.0326397	1	GO_RETINA_HOMEOSTASIS	37	0.742857	0.817297	1
GO_STEROID_HORMONE_RECEPTOR_ACTIVITY	52	0.0119048	0.0326844	1	GO_SOMATIC_CELL_DNA_RECOMBINATION	31	0.750951	0.818263	1
GO_MOVEMENT_IN_ENVIRONMENT_OF_OTHER_ORGANISM_INVOLVED_IN_SYMBIOTIC_INTERACTION	54	0.0100604	0.0326939	1	GO_NON_MEMBRANE_SPANNING_PROTEIN_TYROSINE_KINASE_ACTIVITY	40	0.725338	0.820209	1
GO_PLATELET_ACTIVATION	106	0.012959	0.0327237	1	GO_NEGATIVE_REGULATION_OF_PRODUCTION_OF_MOLECULAR_MEDIATOR_OF_IMMUNE_RESPONSE	16	0.75	0.820355	1
GO_OXIDOREDUCTASE_ACTIVITY	474	0.0185185	0.0328267	1	GO_GAMMA_TUBULIN_BINDING	20	0.729839	0.82144	1
GO_POSITIVE_REGULATION_OF_CELL_CYCLE	279	0.0115607	0.032989	1	GO_POSITIVE_REGULATION_OF_LEUKOCYTE_MEDIATED_IMMUNITY	48	0.740365	0.821566	1
KEGG_FC_GAMMA_R_MEDIATED_PHAGOCYTOSIS	81	0.00199203	0.0329927	1	GO_POSITIVE_REGULATION_OF_TRANSLATIONAL_INITIATION	20	0.731161	0.825532	1
GO_MICROTUBULE_CYTOSKELETON_ORGANIZATION	283	0.0142857	0.0330032	1	GO_RESPONSE_TO_STEROL	16	0.771543	0.825634	1
GO_PHOSPHATIDYLINOSITOL_BISPHOSPHATE_BINDING	56	0.0120482	0.0329904	1	GO_PRODUCTION_OF_MOLECULAR_MEDIATOR_OF_IMMUNE_RESPONSE	40	0.741379	0.826259	1
GO_POSTSYNAPTIC_MEMBRANE_ORGANIZATION	22	0.00776699	0.0331439	1	GO_NEGATIVE_REGULATION_OF_T_CELL_PROLIFERATION	26	0.766467	0.826295	1
GO_SMALL_GTPASE_MEDIATED_SIGNAL_TRANSDUCTION	306	0.022	0.0331676	1	GO_ZINC_ION_HOMEOSTASIS	16	0.77842	0.829792	1
GO_INFLAMMATORY_RESPONSE	239	0.0178218	0.0332049	1	GO_REGULATION_OF_SUBSTRATE_ADHESION_DEPENDENT_CELL_SPREADING	31	0.750499	0.83105	1
GO_REGULATION_OF_PLATELET_ACTIVATION	24	0.015625	0.033537	1	GO_BINDING_OF_SPERM_TO_ZONA_PELLUCIDA	19	0.752	0.835704	1
GO_ENDOCHONDRAL_BONE_MORPHOGENESIS	40	0.008	0.0335363	1	GO_MEMBRANE_LIPID_METABOLIC_PROCESS	152	0.761194	0.838089	1
GO_NEGATIVE_REGULATION_OF_CHONDROCYTE_DIFFERENTIATION	15	0.0116054	0.0335475	1	GO_O_ACYLTRANSFERASE_ACTIVITY	41	0.774809	0.83844	1
GO_REGULATION_OF_FAT_CELL_DIFFERENTIATION	91	0.01875	0.0336019	1	GO_VESICLE_DOCKING_INVOLVED_IN_EXOCYTOSIS	32	0.777778	0.842454	1
GO_RESPONSE_TO_AMPHETAMINE	27	0.00571429	0.0336846	1	GO_REGULATION_OF_PROTEIN_TARGETING_TO_MEMBRANE	18	0.762906	0.843423	1
GO_DENDRITIC_SPINE_DEVELOPMENT	19	0.0164948	0.033823	1	GO_CELLULAR_RESPONSE_TO_BIOTIC_STIMULUS	116	0.789474	0.847585	1
KEGG_RENAL_CELL_CARCINOMA	67	0.0101626	0.0340222	1	GO_REGULATION_OF_B_CELL_APOPTOTIC_PROCESS	16	0.789157	0.848385	1
GO_NEGATIVE_REGULATION_OF_CARBOHYDRATE_METABOLIC_PROCESS	35	0.00579151	0.0340624	1	GO_REGULATION_OF_CELLULAR_AMINE_METABOLIC_PROCESS	75	0.791985	0.848388	1
GO_IONOTROPIC_GLUTAMATE_RECEPTOR_BINDING	22	0.00972763	0.0341012	1	GO_PYRIMIDINE_NUCLEOSIDE_BIOSYNTHETIC_PROCESS	25	0.802239	0.851816	1
GO_STEROID_HORMONE_MEDIATED_SIGNALING_PATHWAY	106	0.00396825	0.0343641	1	GO_NEGATIVE_REGULATION_OF_I_KAPPAB_KINASE_NF_KAPPAB_SIGNALING	39	0.805293	0.85628	1
GO_CORE_PROMOTER_BINDING	130	0.00770713	0.0344481	1	KEGG_GLYCINE_SERINE_AND_THREONINE_METABOLISM	25	0.822	0.857873	1
GO_POSITIVE_REGULATION_OF_BINDING	113	0.0140281	0.0344705	1	GO_PHOSPHOLIPID_TRANSPORT	45	0.803347	0.862843	1
KEGG_UBIQUITIN_MEDIATED_PROTEOLYSIS	121	0.0156863	0.0347249	1	GO_REGULATION_OF_LIPID_STORAGE	32	0.825147	0.866269	1
GO_CELLULAR_RESPONSE_TO_INSULIN_STIMULUS	119	0.0123967	0.0347363	1	GO_INFLAMMATORY_RESPONSE_TO_ANTIGENIC_STIMULUS	15	0.815416	0.870592	1
GO_GLIAL_CELL_MIGRATION	29	0.00801603	0.0347899	1	GO_REGULATION_OF_POSTTRANSCRIPTIONAL_GENE_SILENCING	19	0.821632	0.870674	1
GO_POSITIVE_REGULATION_OF_CYTOPLASMIC_TRANSPORT	219	0.012	0.0347598	1	GO_PALMITOYLTRANSFERASE_ACTIVITY	31	0.825301	0.870697	1
GO_REGULATION_OF_GENERATION_OF_PRECURSOR_METABOLITES_AND_ENERGY	75	0.0102249	0.0351947	1	GO_REGULATION_OF_ANION_TRANSMEMBRANE_TRANSPORT	23	0.823762	0.870841	1
GO_NEGATIVE_REGULATION_OF_MUSCLE_ORGAN_DEVELOPMENT	30	0.013308	0.0352095	1	GO_CALCIUM_ACTIVATED_CATION_CHANNEL_ACTIVITY	23	0.815416	0.871025	1
GO_REGULATION_OF_NEURON_DEATH	212	0.0125261	0.0352612	1	GO_GLUTATHIONE_METABOLIC_PROCESS	42	0.815041	0.871503	1
GO_POSITIVE_REGULATION_OF_CARBOHYDRATE_METABOLIC_PROCESS	60	0.0172414	0.0352427	1	KEGG_AMYOTROPHIC_LATERAL_SCLEROSIS_ALS	48	0.800821	0.872665	1
GO_REGULATION_OF_SYSTEMIC_ARTERIAL_BLOOD_PRESSURE_BY_HORMONE	22	0.0224033	0.0355544	1	GO_SPERMATID_DIFFERENTIATION	92	0.838583	0.872795	1
GO_POSITIVE_REGULATION_OF_VASODILATION	23	0.0163599	0.0356405	1	GO_BONE_RESORPTION	16	0.827236	0.87451	1
GO_REGULATION_OF_GLUCOSE_METABOLIC_PROCESS	87	0.00968992	0.0356772	1	GO_REGULATION_OF_GENE_SILENCING_BY_RNA	19	0.842315	0.876255	1
GO_NEGATIVE_REGULATION_OF_TRANSMEMBRANE_TRANSPORT	62	0.0101833	0.0357481	1	GO_DNA_DOUBLE_STRAND_BREAK_PROCESSING	18	0.810916	0.878463	1
GO_NEGATIVE_REGULATION_OF_CATION_TRANSMEMBRANE_TRANSPORT	44	0.0116959	0.03581	1	GO_PHOTORECEPTOR_CELL_MAINTENANCE	26	0.811203	0.878906	1
GO_CARBOHYDRATE_METABOLIC_PROCESS	484	0.0114504	0.0359127	1	GO_ATP_BIOSYNTHETIC_PROCESS	26	0.854043	0.879029	1
GO_EPITHELIAL_CELL_PROLIFERATION	72	0.00782779	0.0359162	1	GO_REGULATION_OF_BONE_RESORPTION	20	0.860153	0.879545	1
GO_ORGANIC_ANION_TRANSPORT	262	0.00787402	0.0359712	1	GO_REGULATION_OF_INTERLEUKIN_8_PRODUCTION	30	0.835391	0.882988	1
GO_RESPONSE_TO_CAFFEINE	15	0.0191489	0.0360286	1	GO_MEMBRANE_PROTEIN_INTRACELLULAR_DOMAIN_PROTEOLYSIS	15	0.813765	0.885494	1
GO_POSITIVE_REGULATION_OF_FATTY_ACID_METABOLIC_PROCESS	26	0.0100402	0.0360887	1	GO_SULFUR_COMPOUND_CATABOLIC_PROCESS	29	0.820513	0.885676	1
GO_MICROTUBULE_BINDING	168	0.0110497	0.036315	1	GO_NUCLEOSIDE_TRIPHOSPHATE_BIOSYNTHETIC_PROCESS	49	0.820359	0.887592	1
GO_CEREBRAL_CORTEX_RADIALLY_ORIENTED_CELL_MIGRATION	27	0.0142566	0.0367012	1	GO_REGULATION_OF_INTERLEUKIN_1_BETA_PRODUCTION	27	0.857707	0.888144	1
GO_MAGNESIUM_ION_BINDING	160	0.00934579	0.0367393	1	GO_PROTEIN_KINASE_B_SIGNALING	26	0.855212	0.888521	1
GO_REGULATION_OF_VASCULAR_ENDOTHELIAL_GROWTH_FACTOR_PRODUCTION	21	0.0247934	0.0367985	1	GO_MAINTENANCE_OF_PROTEIN_LOCALIZATION_IN_ORGANELLE	27	0.866667	0.888573	1
GO_POSITIVE_REGULATION_OF_HOMEOSTATIC_PROCESS	162	0.0137795	0.0367775	1	GO_MEMBRANE_RAFT_ORGANIZATION	15	0.858586	0.888739	1
GO_RESPONSE_TO_METAL_ION	240	0.0157171	0.0367841	1	GO_REGULATION_OF_PROTEIN_DEACETYLATION	29	0.837209	0.890924	1
GO_ACTIN_FILAMENT_BUNDLE_ORGANIZATION	42	0.0158416	0.0368313	1	GO_EPITHELIAL_CILIUM_MOVEMENT	16	0.854206	0.890973	1
GO_ESTABLISHMENT_OR_MAINTENANCE_OF_EPITHELIAL_CELL_APICAL_BASAL_POLARITY	27	0.00626305	0.0368393	1	GO_REGULATION_OF_CHOLESTEROL_EFFLUX	15	0.866267	0.892027	1
GO_BODY_FLUID_SECRETION	53	0.0122951	0.0369828	1	KEGG_SPHINGOLIPID_METABOLISM	33	0.862903	0.892551	1
GO_1_PHOSPHATIDYLINOSITOL_3_KINASE_ACTIVITY	37	0.0182927	0.037117	1	GO_REGULATION_OF_FIBROBLAST_MIGRATION	23	0.881679	0.906807	1
GO_KINASE_REGULATOR_ACTIVITY	160	0.0119284	0.0371937	1	GO_ENERGY_COUPLED_PROTON_TRANSPORT_DOWN_ELECTROCHEMICAL_GRADIENT	19	0.868476	0.907013	1
GO_SULFUR_COMPOUND_BIOSYNTHETIC_PROCESS	163	0.0142276	0.0371608	1	GO_ATP_SYNTHESIS_COUPLED_PROTON_TRANSPORT	19	0.869396	0.910334	1
GO_LONG_TERM_SYNAPTIC_POTENTIATION	30	0.0176471	0.0374929	1	GO_OXIDOREDUCTASE_ACTIVITY_ACTING_ON_THE_CH_CH_GROUP_OF_DONORS_NAD_OR_NADP_AS_ACCEPTOR	19	0.881764	0.911696	1
GO_LIGAND_GATED_CALCIUM_CHANNEL_ACTIVITY	15	0.0141988	0.0376577	1	GO_REGULATION_OF_CELL_KILLING	31	0.880412	0.911719	1
GO_PEPTIDYL_TYROSINE_DEPHOSPHORYLATION	86	0.0119048	0.0379213	1	GO_AMINE_METABOLIC_PROCESS	88	0.901674	0.917959	1
GO_TRANSCRIPTION_INITIATION_FROM_RNA_POLYMERASE_II_PROMOTER	137	0.0158416	0.0381431	1	GO_PHOSPHOLIPID_CATABOLIC_PROCESS	21	0.904943	0.918935	1
GO_ENTRY_INTO_HOST	54	0.014433	0.0382129	1	GO_NEGATIVE_REGULATION_OF_CELL_JUNCTION_ASSEMBLY	18	0.890496	0.919048	1
GO_MOVEMENT_IN_HOST_ENVIRONMENT	54	0.0120482	0.0382828	1	GO_POLY_PYRIMIDINE_TRACT_BINDING	17	0.867735	0.919152	1
GO_LUNG_ALVEOLUS_DEVELOPMENT	38	0.00809717	0.0385047	1	GO_REGULATION_OF_PRODUCTION_OF_MOLECULAR_MEDIATOR_OF_IMMUNE_RESPONSE	58	0.893281	0.920105	1
GO_REGULATION_OF_TRANSFORMING_GROWTH_FACTOR_BETA_PRODUCTION	17	0.0201207	0.0384953	1	GO_POSITIVE_REGULATION_OF_PROTEIN_TARGETING_TO_MEMBRANE	15	0.895669	0.920692	1
GO_POSITIVE_REGULATION_OF_NEUROLOGICAL_SYSTEM_PROCESS	16	0.0228216	0.0384667	1	KEGG_ABC_TRANSPORTERS	33	0.883197	0.923801	1
GO_RESPONSE_TO_PEPTIDE	312	0.018	0.0387967	1	GO_NEGATIVE_REGULATION_OF_ERK1_AND_ERK2_CASCADE	43	0.906582	0.92399	1
GO_NEUROMUSCULAR_JUNCTION_DEVELOPMENT	32	0.0145228	0.0387615	1	GO_ACTIVATION_OF_JUN_KINASE_ACTIVITY	30	0.878431	0.924213	1
GO_REGULATION_OF_LEUKOCYTE_APOPTOTIC_PROCESS	54	0.0135922	0.0388614	1	GO_REGULATION_OF_OSTEOCLAST_DIFFERENTIATION	36	0.894	0.925818	1
GO_ENTRY_INTO_HOST_CELL	54	0.0183299	0.0390382	1	GO_ACYLGLYCEROL_O_ACYLTRANSFERASE_ACTIVITY	24	0.898707	0.92638	1
GO_LEUKOCYTE_DIFFERENTIATION	215	0.0170576	0.0394083	1	GO_NEGATIVE_REGULATION_OF_VIRAL_PROCESS	49	0.920152	0.936155	1
GO_POSITIVE_REGULATION_OF_CALCIUM_ION_TRANSMEMBRANE_TRANSPORTER_ACTIVITY	25	0.0134615	0.0394266	1	GO_NEGATIVE_REGULATION_OF_LIPID_METABOLIC_PROCESS	55	0.903491	0.941688	1
KEGG_WNT_SIGNALING_PATHWAY	134	0.0124224	0.0397267	1	GO_POSITIVE_REGULATION_OF_IMMUNOGLOBULIN_PRODUCTION	18	0.908163	0.943154	1
GO_RESPONSE_TO_AXON_INJURY	36	0.0125	0.0400366	1	GO_REGULATION_OF_INTERLEUKIN_2_PRODUCTION	31	0.921722	0.94613	1
GO_REGULATION_OF_SEQUESTERING_OF_CALCIUM_ION	79	0.0277778	0.0400988	1	GO_POSITIVE_REGULATION_OF_INTERLEUKIN_1_PRODUCTION	15	0.927386	0.955256	1
GO_NEGATIVE_REGULATION_OF_ALCOHOL_BIOSYNTHETIC_PROCESS	16	0.0106157	0.0400805	1	GO_ANTIOXIDANT_ACTIVITY	43	0.942149	0.956022	1
GO_POSITIVE_REGULATION_OF_CELL_SUBSTRATE_ADHESION	73	0.0207469	0.040052	1	GO_POSITIVE_REGULATION_OF_NITRIC_OXIDE_SYNTHASE_ACTIVITY	17	0.934	0.956219	1
GO_POSITIVE_REGULATION_OF_PROTEASOMAL_PROTEIN_CATABOLIC_PROCESS	95	0.0149893	0.0400286	1	GO_PROTEASE_BINDING	73	0.939806	0.958796	1
GO_AXON_ENSHEATHMENT	74	0.0211132	0.0400309	1	GO_LIPOSACCHARIDE_METABOLIC_PROCESS	92	0.931102	0.958834	1
GO_L_AMINO_ACID_TRANSMEMBRANE_TRANSPORTER_ACTIVITY	45	0.0139165	0.0402177	1	GO_POSITIVE_REGULATION_OF_TRANSCRIPTION_INITIATION_FROM_RNA_POLYMERASE_II_PROMOTER	17	0.941176	0.962889	1
GO_REGULATION_OF_HEMOPOIESIS	213	0.02	0.0403547	1	GO_ACID_AMINO_ACID_LIGASE_ACTIVITY	16	0.935167	0.964273	1
GO_CELL_JUNCTION_ASSEMBLY	114	0.016	0.0403184	1	GO_CELLULAR_MODIFIED_AMINO_ACID_CATABOLIC_PROCESS	15	0.946	0.973518	1
GO_REGULATION_OF_TRANSCRIPTION_REGULATORY_REGION_DNA_BINDING	31	0.014	0.0409014	1	KEGG_METABOLISM_OF_XENOBIOTICS_BY_CYTOCHROME_P450	18	0.966355	0.973534	1
GO_BICARBONATE_TRANSPORT	20	0.0158103	0.0415085	1	GO_VENTRICULAR_SYSTEM_DEVELOPMENT	19	0.937262	0.974314	1
GO_PHOSPHATIDYLINOSITOL_KINASE_ACTIVITY	43	0.0257937	0.0414802	1	GO_NEUTRAL_LIPID_METABOLIC_PROCESS	57	0.954635	0.974955	1
GO_NEGATIVE_REGULATION_OF_STEROID_METABOLIC_PROCESS	18	0.02	0.0417584	1	GO_POSITIVE_REGULATION_OF_INTERLEUKIN_2_PRODUCTION	23	0.948669	0.975545	1
GO_CAMP_BINDING	19	0.00959693	0.0418742	1	GO_ALPHA_AMINO_ACID_CATABOLIC_PROCESS	69	0.955426	0.978826	1
GO_ENTRY_INTO_OTHER_ORGANISM_INVOLVED_IN_SYMBIOTIC_INTERACTION	54	0.0208768	0.0418697	1	GO_POSITIVE_REGULATION_OF_MONOOXYGENASE_ACTIVITY	23	0.957831	0.979416	1
GO_CARGO_RECEPTOR_ACTIVITY	33	0.0213178	0.0420878	1	KEGG_DORSO_VENTRAL_AXIS_FORMATION	19	0.963035	0.980778	1
GO_REGULATION_OF_SMOOTH_MUSCLE_CELL_DIFFERENTIATION	16	0.0135922	0.0425592	1	GO_REGULATION_OF_DEFENSE_RESPONSE_TO_VIRUS_BY_HOST	84	0.978389	0.981371	1
GO_SMAD_PROTEIN_SIGNAL_TRANSDUCTION	45	0.016632	0.0429837	1	GO_REGULATION_OF_MACROPHAGE_DIFFERENTIATION	16	0.964497	0.98161	1
GO_BASAL_TRANSCRIPTION_MACHINERY_BINDING	19	0.021611	0.0430488	1	GO_B_CELL_ACTIVATION_INVOLVED_IN_IMMUNE_RESPONSE	29	0.985386	0.981912	1
GO_REGULATION_OF_OSTEOBLAST_PROLIFERATION	18	0.0259481	0.0431715	1	GO_LYMPHOCYTE_MEDIATED_IMMUNITY	52	0.978769	0.984536	1
GO_REGULATION_OF_GLYCOGEN_METABOLIC_PROCESS	29	0.0166667	0.0433128	1	GO_DNA_METHYLATION_INVOLVED_IN_GAMETE_GENERATION	15	0.973635	0.985227	1
GO_NEGATIVE_REGULATION_OF_PLATELET_ACTIVATION	15	0.0185529	0.0436126	1	GO_REGULATION_OF_CYTOKINE_BIOSYNTHETIC_PROCESS	58	0.977912	0.985726	1
GO_REGULATION_OF_CARDIAC_MUSCLE_CELL_MEMBRANE_REPOLARIZATION	17	0.0152505	0.043819	1	GO_MITOPHAGY_IN_RESPONSE_TO_MITOCHONDRIAL_DEPOLARIZATION	98	0.983968	0.986977	1
GO_RNA_POLYMERASE_II_TRANSCRIPTION_COFACTOR_ACTIVITY	81	0.0270793	0.0438494	1	GO_RESPONSE_TO_MITOCHONDRIAL_DEPOLARISATION	98	0.989817	0.990672	1
GO_NEGATIVE_REGULATION_OF_GLIOGENESIS	30	0.0217822	0.0438394	1	GO_MACROMITOPHAGY	98	0.992063	0.990773	1
GO_MODULATION_OF_EXCITATORY_POSTSYNAPTIC_POTENTIAL	24	0.0233051	0.0438569	1	GO_NEGATIVE_REGULATION_OF_MACROAUTOPHAGY	19	0.987526	0.993234	1
GO_RESPONSE_TO_AMINE	40	0.0244399	0.0439022	1	GO_VESICLE_DOCKING	46	0.989712	0.993313	1
GO_NEGATIVE_REGULATION_OF_ESTABLISHMENT_OF_PROTEIN_LOCALIZATION	165	0.0179283	0.0439072	1	GO_ACTIN_MONOMER_BINDING	20	0.998008	0.996448	1
GO_DIGESTIVE_SYSTEM_PROCESS	36	0.012	0.0440374	1	GO_POSITIVE_REGULATION_OF_MICROTUBULE_POLYMERIZATION	18	0.99619	0.997164	1
GO_HYPOTHALAMUS_DEVELOPMENT	18	0.030888	0.0442731	1	GO_CHANNEL_INHIBITOR_ACTIVITY	31	0.998047	0.997308	1
GO_REGULATION_OF_EPIDERMAL_CELL_DIFFERENTIATION	33	0.0191939	0.044274	1
GO_L_ALPHA_AMINO_ACID_TRANSMEMBRANE_TRANSPORT	28	0.0205993	0.0442761	1
GO_REGULATION_OF_WOUND_HEALING	89	0.0103734	0.044262	1
GO_NEUROTRANSMITTER_TRANSPORTER_ACTIVITY	21	0.0137255	0.0442319	1
GO_REPRODUCTIVE_BEHAVIOR	24	0.0188285	0.0444091	1
GO_ANION_HOMEOSTASIS	30	0.0181452	0.0446731	1
GO_NEGATIVE_REGULATION_OF_LYASE_ACTIVITY	19	0.0136719	0.0455257	1
GO_REGULATION_OF_POTASSIUM_ION_TRANSMEMBRANE_TRANSPORTER_ACTIVITY	36	0.016129	0.0454945	1
GO_REGULATION_OF_CELL_CYCLE_PROCESS	476	0.0250482	0.0455994	1
GO_POSITIVE_REGULATION_OF_BMP_SIGNALING_PATHWAY	26	0.0208333	0.0458457	1
GO_ESTABLISHMENT_OF_PROTEIN_LOCALIZATION_TO_PLASMA_MEMBRANE	85	0.0113208	0.0459057	1
GO_POSITIVE_REGULATION_OF_CELL_CELL_ADHESION	145	0.010101	0.0464055	1
GO_SULFUR_COMPOUND_TRANSMEMBRANE_TRANSPORTER_ACTIVITY	21	0.0225873	0.0466372	1
GO_INTRACELLULAR_RECEPTOR_SIGNALING_PATHWAY	144	0.0342742	0.0469589	1
GO_SOLUTE_CATION_SYMPORTER_ACTIVITY	71	0.0211538	0.0475713	1
GO_REGULATION_OF_RELEASE_OF_SEQUESTERED_CALCIUM_ION_INTO_CYTOSOL	55	0.0162933	0.0475547	1
GO_RESPONSE_TO_MECHANICAL_STIMULUS	161	0.0139442	0.0476487	1
GO_ORGANELLE_LOCALIZATION	352	0.0154739	0.0476726	1
GO_ENSHEATHMENT_OF_NEURONS	74	0.0195312	0.0481054	1
GO_NEGATIVE_REGULATION_OF_AXON_EXTENSION	30	0.0184805	0.0482119	1
GO_OVULATION_CYCLE_PROCESS	68	0.0212314	0.0494366	1
GO_EXTRACELLULAR_MATRIX_DISASSEMBLY	43	0.0192308	0.0494614	1
GO_SUBSTRATE_DEPENDENT_CELL_MIGRATION	21	0.026971	0.0494395	1
GO_CARTILAGE_DEVELOPMENT_INVOLVED_IN_ENDOCHONDRAL_BONE_MORPHOGENESIS	17	0.0203252	0.0494627	1
KEGG_ENDOCYTOSIS	157	0.0115163	0.0495362	1
GO_CELL_KILLING	18	0.0270793	0.0496924	1
GO_ALPHA_BETA_T_CELL_ACTIVATION	41	0.0235294	0.049948	1
GO_PIGMENT_CELL_DIFFERENTIATION	24	0.0275591	0.050393	1
GO_DICARBOXYLIC_ACID_TRANSMEMBRANE_TRANSPORTER_ACTIVITY	27	0.0342742	0.0510883	1
GO_CEREBELLAR_CORTEX_FORMATION	22	0.0156863	0.0510469	1
GO_DIOXYGENASE_ACTIVITY	63	0.0268041	0.0515353	1
GO_RECEPTOR_SIGNALING_PROTEIN_ACTIVITY	152	0.0205339	0.0521927	1
GO_POSITIVE_REGULATION_OF_NOTCH_SIGNALING_PATHWAY	30	0.00972763	0.0521906	1
GO_POSITIVE_REGULATION_OF_RNA_SPLICING	21	0.0254403	0.0522827	1
GO_REGULATION_OF_CELLULAR_RESPONSE_TO_TRANSFORMING_GROWTH_FACTOR_BETA_STIMULUS	86	0.014862	0.0522624	1
GO_POSITIVE_REGULATION_OF_RECEPTOR_ACTIVITY	41	0.0338645	0.0527329	1
GO_HISTONE_DEACETYLASE_BINDING	95	0.0210728	0.0535655	1
GO_NEURONAL_STEM_CELL_POPULATION_MAINTENANCE	18	0.0215686	0.0543441	1
GO_HEPATICOBILIARY_SYSTEM_DEVELOPMENT	108	0.0203666	0.0543184	1
GO_DENDRITIC_SPINE_ORGANIZATION	16	0.0342742	0.0544725	1
GO_DEPHOSPHORYLATION	241	0.0292969	0.054573	1
GO_RHYTHMIC_PROCESS	240	0.0226804	0.0545795	1
GO_CORONARY_VASCULATURE_DEVELOPMENT	31	0.0215686	0.0546547	1
GO_ECTODERMAL_PLACODE_FORMATION	15	0.0182927	0.0547259	1
GO_NEGATIVE_REGULATION_OF_PEPTIDE_SECRETION	41	0.0165289	0.0549015	1
GO_EPIDERMIS_MORPHOGENESIS	18	0.0216535	0.0549437	1
GO_POTASSIUM_CHANNEL_REGULATOR_ACTIVITY	41	0.0239044	0.0549834	1
GO_MONOSACCHARIDE_TRANSPORT	38	0.0226337	0.0555199	1
GO_CELLULAR_RESPONSE_TO_GLUCAGON_STIMULUS	34	0.0230608	0.0555918	1
GO_REGULATION_OF_THYMOCYTE_AGGREGATION	16	0.0194553	0.0557694	1
KEGG_GLYCEROLIPID_METABOLISM	40	0.00613497	0.0562944	1
GO_MACROPHAGE_DIFFERENTIATION	15	0.0175097	0.0563269	1
GO_DETECTION_OF_MECHANICAL_STIMULUS_INVOLVED_IN_SENSORY_PERCEPTION	16	0.0270833	0.0565012	1
GO_PEPTIDE_HORMONE_PROCESSING	20	0.0319361	0.056462	1
GO_REGULATION_OF_ACTION_POTENTIAL	34	0.0303644	0.0566598	1
GO_REGULATION_OF_INFLAMMATORY_RESPONSE	163	0.0215686	0.0567346	1
GO_NEGATIVE_REGULATION_OF_EXTRINSIC_APOPTOTIC_SIGNALING_PATHWAY_IN_ABSENCE_OF_LIGAND	24	0.0206186	0.056687	1
GO_RESPONSE_TO_INTERLEUKIN_6	18	0.0209644	0.0575553	1
GO_NEGATIVE_REGULATION_OF_MUSCLE_CELL_APOPTOTIC_PROCESS	29	0.0271318	0.0578484	1
GO_CD4_POSITIVE_ALPHA_BETA_T_CELL_ACTIVATION	25	0.0273438	0.0579935	1
GO_REGULATION_OF_SYNAPTIC_TRANSMISSION_DOPAMINERGIC	17	0.0248092	0.0580042	1
GO_CELLULAR_PROTEIN_COMPLEX_ASSEMBLY	271	0.0176471	0.0591114	1
GO_TRANSFORMING_GROWTH_FACTOR_BETA_RECEPTOR_BINDING	38	0.0323887	0.0590833	1
GO_REGULATION_OF_NUCLEOCYTOPLASMIC_TRANSPORT	181	0.026749	0.0590459	1
GO_GLUTAMATE_SECRETION	26	0.0238569	0.0591312	1
GO_SIGNAL_TRANSDUCTION_BY_PROTEIN_PHOSPHORYLATION	351	0.0299401	0.0591964	1
GO_POSITIVE_REGULATION_OF_STRIATED_MUSCLE_CELL_DIFFERENTIATION	37	0.0183299	0.0592214	1
GO_PROTEIN_LOCALIZATION_TO_CELL_PERIPHERY	138	0.0198807	0.0592287	1
GO_BLOOD_VESSEL_ENDOTHELIAL_CELL_MIGRATION	23	0.0200803	0.0592865	1
GO_REGULATION_OF_TRANSFORMING_GROWTH_FACTOR_BETA_RECEPTOR_SIGNALING_PATHWAY	86	0.0255319	0.0595135	1
GO_LEUKOCYTE_CELL_CELL_ADHESION	159	0.0270833	0.059618	1
GO_ACUTE_INFLAMMATORY_RESPONSE	33	0.0159681	0.0595908	1
GO_NEGATIVE_REGULATION_OF_SIGNAL_TRANSDUCTION_IN_ABSENCE_OF_LIGAND	24	0.0326531	0.0597372	1
GO_NEGATIVE_REGULATION_OF_TRANSFERASE_ACTIVITY	292	0.0121951	0.0604041	1
GO_ECTODERMAL_PLACODE_MORPHOGENESIS	15	0.0227743	0.060462	1
GO_TISSUE_REGENERATION	39	0.0303644	0.0606494	1
GO_CIRCADIAN_RHYTHM	115	0.0213178	0.0607547	1
GO_RNA_POLYMERASE_II_TRANSCRIPTION_FACTOR_BINDING	90	0.0248447	0.0607538	1
GO_ADRENAL_GLAND_DEVELOPMENT	19	0.0218254	0.0607166	1
GO_REGULATION_OF_LEUKOCYTE_CHEMOTAXIS	52	0.0304762	0.0607902	1
GO_REGULATION_OF_CELL_FATE_COMMITMENT	19	0.014553	0.0609405	1
GO_POSITIVE_REGULATION_OF_DENDRITIC_SPINE_DEVELOPMENT	31	0.0230769	0.0609322	1
GO_REGULATION_OF_ACTIN_FILAMENT_BASED_MOVEMENT	26	0.027451	0.0610099	1
GO_REGULATION_OF_CARDIAC_MUSCLE_CELL_CONTRACTION	24	0.0266393	0.0610553	1
GO_REGULATION_OF_MRNA_SPLICING_VIA_SPLICEOSOME	57	0.0367505	0.0612178	1
GO_REGULATION_OF_CHROMOSOME_ORGANIZATION	239	0.026	0.0613345	1
GO_POSITIVE_REGULATION_OF_HEMOPOIESIS	116	0.0366795	0.061444	1
GO_REGULATION_OF_NEURON_APOPTOTIC_PROCESS	162	0.0258449	0.0615049	1
GO_BETA_AMYLOID_BINDING	28	0.0310559	0.0615032	1
GO_TRANSCRIPTIONAL_REPRESSOR_ACTIVITY_RNA_POLYMERASE_II_ACTIVATING_TRANSCRIPTION_FACTOR_BINDING	46	0.0315126	0.0614854	1
GO_IMPORT_INTO_CELL	31	0.0253906	0.061479	1
GO_REGULATION_OF_T_CELL_DIFFERENTIATION_IN_THYMUS	16	0.0357143	0.0616323	1
GO_PROTEIN_SERINE_THREONINE_KINASE_ACTIVATOR_ACTIVITY	18	0.0288066	0.0616631	1
GO_EPIDERMAL_CELL_DIFFERENTIATION	79	0.0324427	0.0616197	1
GO_RECEPTOR_CLUSTERING	34	0.024	0.0615823	1
GO_POSITIVE_REGULATION_OF_VASCULAR_ENDOTHELIAL_GROWTH_FACTOR_PRODUCTION	18	0.0238569	0.0617439	1
GO_POSITIVE_REGULATION_OF_CARDIAC_MUSCLE_CELL_PROLIFERATION	17	0.0308642	0.0618273	1
GO_GUANYL_NUCLEOTIDE_BINDING	299	0.0290698	0.0619265	1
GO_REGULATION_OF_RECEPTOR_MEDIATED_ENDOCYTOSIS	65	0.0214008	0.061889	1
GO_NEGATIVE_REGULATION_OF_GROWTH	180	0.0367347	0.0619984	1
KEGG_ADHERENS_JUNCTION	68	0.027833	0.0623393	1
GO_ENHANCER_BINDING	83	0.0293542	0.0623073	1
GO_RESPONSE_TO_CARBOHYDRATE	130	0.0315985	0.0624986	1
GO_POSITIVE_REGULATION_OF_APOPTOTIC_SIGNALING_PATHWAY	139	0.0318091	0.062671	1
GO_POSITIVE_REGULATION_OF_MAP_KINASE_ACTIVITY	172	0.0145833	0.0626683	1
GO_ORGANIC_HYDROXY_COMPOUND_TRANSPORT	101	0.0363636	0.062767	1
GO_HELICASE_ACTIVITY	132	0.0335306	0.0629217	1
GO_REGULATION_OF_CALCIUM_ION_TRANSPORT_INTO_CYTOSOL	68	0.023622	0.0633005	1
GO_NEGATIVE_REGULATION_OF_LYMPHOCYTE_APOPTOTIC_PROCESS	21	0.027668	0.063458	1
GO_CELLULAR_COMPONENT_DISASSEMBLY	407	0.0280561	0.0634093	1
GO_DRUG_BINDING	82	0.034413	0.0636471	1
GO_POSITIVE_REGULATION_OF_MRNA_METABOLIC_PROCESS	40	0.02	0.0637142	1
GO_MICROTUBULE_BASED_MOVEMENT	167	0.0355731	0.0637734	1
GO_ENDOTHELIAL_CELL_MIGRATION	46	0.0234375	0.0638869	1
GO_NUCLEOCYTOPLASMIC_TRANSPORTER_ACTIVITY	24	0.0231092	0.0638889	1
GO_CELL_GROWTH	107	0.0224299	0.0640853	1
GO_POSITIVE_REGULATION_OF_CELL_ACTIVATION	173	0.0251451	0.0649277	1
GO_INORGANIC_ANION_TRANSMEMBRANE_TRANSPORTER_ACTIVITY	82	0.0250965	0.0649223	1
GO_REGULATION_OF_ACTIN_FILAMENT_BUNDLE_ASSEMBLY	64	0.0333988	0.0649917	1
GO_POSITIVE_REGULATION_OF_MRNA_PROCESSING	29	0.0349794	0.0657237	1
GO_LAMELLIPODIUM_ORGANIZATION	35	0.0127389	0.0657603	1
GO_NEURON_MATURATION	25	0.0410678	0.0659695	1
GO_ECTODERMAL_PLACODE_DEVELOPMENT	15	0.0349794	0.0660588	1
GO_CHONDROCYTE_DEVELOPMENT	18	0.0315582	0.0661479	1
GO_CYTOSOLIC_CALCIUM_ION_TRANSPORT	41	0.0136719	0.0662998	1
GO_COLUMNAR_CUBOIDAL_EPITHELIAL_CELL_DEVELOPMENT	37	0.0252427	0.0663922	1
GO_CELLULAR_RESPONSE_TO_KETONE	56	0.0210728	0.0665199	1
GO_NEGATIVE_REGULATION_OF_FAT_CELL_DIFFERENTIATION	37	0.0410156	0.0668097	1
GO_POSITIVE_REGULATION_OF_ACTIN_NUCLEATION	15	0.0252632	0.0676118	1
GO_REGULATION_OF_NOTCH_SIGNALING_PATHWAY	57	0.0333333	0.06765	1
GO_MALE_GENITALIA_DEVELOPMENT	17	0.0326531	0.0678068	1
GO_ACTIN_FILAMENT_POLYMERIZATION	17	0.027451	0.0677936	1
GO_DEVELOPMENTAL_CELL_GROWTH	59	0.032381	0.0677723	1
GO_ESTABLISHMENT_OF_CELL_POLARITY	77	0.0257937	0.0683339	1
GO_REGULATION_OF_INTRACELLULAR_ESTROGEN_RECEPTOR_SIGNALING_PATHWAY	24	0.0317797	0.0691902	1
GO_APOPTOTIC_PROCESS_INVOLVED_IN_DEVELOPMENT	19	0.0308642	0.0691537	1
GO_LIPID_PHOSPHORYLATION	84	0.028169	0.0691729	1
GO_MATING_BEHAVIOR	20	0.0243446	0.069151	1
GO_ANION_TRANSMEMBRANE_TRANSPORT	176	0.0354331	0.0695029	1
GO_ACTIN_FILAMENT_BASED_MOVEMENT	68	0.0352941	0.0695118	1
GO_CELL_MIGRATION_INVOLVED_IN_SPROUTING_ANGIOGENESIS	15	0.0304878	0.0694873	1
GO_CELLULAR_CARBOHYDRATE_BIOSYNTHETIC_PROCESS	41	0.0278293	0.0695238	1
GO_VIRAL_GENOME_REPLICATION	15	0.0328185	0.0696568	1
GO_PEPTIDASE_REGULATOR_ACTIVITY	94	0.0282258	0.0698863	1
GO_HISTONE_BINDING	131	0.0521042	0.0699425	1
GO_ACTIVATION_OF_MAPKK_ACTIVITY	46	0.0423387	0.0700381	1
GO_DEVELOPMENTAL_PIGMENTATION	31	0.0426357	0.0710282	1
GO_POSITIVE_REGULATION_OF_RECEPTOR_MEDIATED_ENDOCYTOSIS	37	0.0333988	0.0711185	1
GO_MUCOPOLYSACCHARIDE_METABOLIC_PROCESS	82	0.0341365	0.0713851	1
GO_REGULATION_OF_APOPTOTIC_SIGNALING_PATHWAY	293	0.0255403	0.0714562	1
GO_AGING	206	0.016632	0.0714789	1
GO_NEGATIVE_REGULATION_OF_CANONICAL_WNT_SIGNALING_PATHWAY	148	0.0256917	0.0714948	1
GO_SKELETAL_MUSCLE_ORGAN_DEVELOPMENT	104	0.0349515	0.0716877	1
GO_REGULATION_OF_ALCOHOL_BIOSYNTHETIC_PROCESS	38	0.027451	0.0720309	1
GO_ANION_TRANSPORT	346	0.0418327	0.0719971	1
GO_CELL_MATURATION	103	0.0390144	0.0721604	1
GO_RESPONSE_TO_EXTRACELLULAR_STIMULUS	343	0.0375494	0.0729716	1
GO_PROTEIN_DNA_COMPLEX_SUBUNIT_ORGANIZATION	168	0.0234375	0.0730312	1
GO_REGULATION_OF_PLATELET_AGGREGATION	16	0.0430712	0.0729748	1
GO_POSITIVE_REGULATION_OF_RESPONSE_TO_WOUNDING	89	0.039924	0.0735804	1
GO_NEGATIVE_REGULATION_OF_SEQUENCE_SPECIFIC_DNA_BINDING_TRANSCRIPTION_FACTOR_ACTIVITY	104	0.0322581	0.0735432	1
GO_RESPONSE_TO_HYDROGEN_PEROXIDE	88	0.0235756	0.0739505	1
GO_REGULATION_OF_COAGULATION	58	0.0378151	0.0740472	1
GO_POSITIVE_REGULATION_OF_LYMPHOCYTE_DIFFERENTIATION	53	0.037182	0.0741872	1
GO_HEART_GROWTH	17	0.0342205	0.0741562	1
GO_REGULATION_OF_INTRACELLULAR_STEROID_HORMONE_RECEPTOR_SIGNALING_PATHWAY	50	0.0335968	0.0748618	1
GO_CARBOHYDRATE_TRANSPORT	67	0.0411765	0.0750386	1
GO_REGULATION_OF_ACTIN_NUCLEATION	24	0.0413386	0.0750192	1
GO_RESPONSE_TO_IRON_ION	31	0.037422	0.0752159	1
GO_PHOSPHATIDYLINOSITOL_3_PHOSPHATE_BIOSYNTHETIC_PROCESS	43	0.0264766	0.0752594	1
GO_POSITIVE_REGULATION_OF_NUCLEOCYTOPLASMIC_TRANSPORT	94	0.0335968	0.0756865	1
GO_REGULATION_OF_VOLTAGE_GATED_CALCIUM_CHANNEL_ACTIVITY	18	0.0346939	0.0756633	1
GO_REGULATION_OF_VASCULAR_PERMEABILITY	26	0.0330739	0.0758656	1
GO_REGULATION_OF_VASCULAR_ENDOTHELIAL_GROWTH_FACTOR_RECEPTOR_SIGNALING_PATHWAY	22	0.0478927	0.0759729	1
GO_REGULATION_OF_ENDOCYTOSIS	151	0.0178571	0.0759312	1
GO_REGULATION_OF_MUSCLE_CELL_DIFFERENTIATION	121	0.0338983	0.0766012	1
GO_GTPASE_BINDING	263	0.0298211	0.076741	1
GO_MACROMOLECULE_METHYLATION	164	0.0426357	0.0770687	1
GO_RNA_POLYMERASE_CORE_ENZYME_BINDING	16	0.0451613	0.0776602	1
GO_REGULATION_OF_CALCIUM_MEDIATED_SIGNALING	53	0.0301075	0.077655	1
GO_NOTOCHORD_DEVELOPMENT	17	0.0359281	0.0782328	1
GO_RESPONSE_TO_AMINO_ACID	85	0.0386965	0.0783251	1
GO_RESPONSE_TO_ETHANOL	100	0.0471311	0.07827	1
GO_PHOSPHATIDYLINOSITOL_BINDING	162	0.0258449	0.0783156	1
GO_MULTI_ORGANISM_REPRODUCTIVE_BEHAVIOR	20	0.0392927	0.0786136	1
GO_RESPONSE_TO_LITHIUM_ION	19	0.0433884	0.0787191	1
GO_PERICARDIUM_DEVELOPMENT	16	0.06639	0.0798794	1
GO_STEROID_HORMONE_RECEPTOR_BINDING	72	0.0454545	0.0799312	1
GO_REGULATION_OF_CELL_SHAPE	111	0.0420168	0.0800216	1
GO_PHAGOCYTOSIS	122	0.0295359	0.0800424	1
GO_REGULATION_OF_DNA_BINDING	81	0.0292398	0.0800013	1
GO_POSITIVE_REGULATION_OF_POTASSIUM_ION_TRANSMEMBRANE_TRANSPORT	23	0.037422	0.0803751	1
GO_REGULATION_OF_CELL_MATRIX_ADHESION	77	0.0514851	0.0814761	1
GO_PHOSPHOLIPID_METABOLIC_PROCESS	300	0.0352697	0.0814659	1
GO_NEGATIVE_REGULATION_OF_DENDRITE_DEVELOPMENT	25	0.0393258	0.0815136	1
GO_CYCLIC_NUCLEOTIDE_CATABOLIC_PROCESS	16	0.0484496	0.0818135	1
GO_NEGATIVE_REGULATION_OF_IMMUNE_SYSTEM_PROCESS	222	0.0316832	0.082094	1
GO_POSITIVE_REGULATION_OF_CALCIUM_ION_TRANSMEMBRANE_TRANSPORT	43	0.0381526	0.0820715	1
GO_CELLULAR_RESPONSE_TO_CARBOHYDRATE_STIMULUS	56	0.0472441	0.0820928	1
GO_ACTIN_MEDIATED_CELL_CONTRACTION	51	0.0159681	0.0820718	1
GO_L_ASCORBIC_ACID_BINDING	17	0.0301811	0.0821419	1
GO_SENSORY_PERCEPTION_OF_CHEMICAL_STIMULUS	44	0.036961	0.0823368	1
GO_RESPONSE_TO_IONIZING_RADIATION	118	0.0368098	0.0824044	1
GO_CELL_CYCLE_ARREST	129	0.0414201	0.0825966	1
GO_REGULATION_OF_FEEDING_BEHAVIOR	17	0.0433071	0.082856	1
GO_RESPONSE_TO_DEXAMETHASONE	22	0.0516899	0.0828703	1
GO_REGULATION_OF_ACTIVIN_RECEPTOR_SIGNALING_PATHWAY	23	0.0425963	0.0828349	1
GO_LAMELLIPODIUM_ASSEMBLY	29	0.0457256	0.0830855	1
GO_FATTY_ACYL_COA_METABOLIC_PROCESS	43	0.0388548	0.0832743	1
GO_NEGATIVE_REGULATION_OF_JAK_STAT_CASCADE	33	0.0338645	0.0833649	1
GO_MACROPHAGE_ACTIVATION	18	0.0327869	0.0833303	1
GO_POSITIVE_REGULATION_OF_WNT_SIGNALING_PATHWAY	146	0.0487805	0.0834893	1
GO_REGULATION_OF_PROTEIN_COMPLEX_ASSEMBLY	306	0.0289256	0.0835609	1
GO_REGULATION_OF_AMINO_ACID_TRANSPORT	20	0.0365385	0.0839746	1
GO_REGULATION_OF_RESPIRATORY_GASEOUS_EXCHANGE	19	0.046875	0.0846096	1
GO_CELL_CELL_JUNCTION_ASSEMBLY	67	0.0418327	0.0851715	1
KEGG_CYSTEINE_AND_METHIONINE_METABOLISM	26	0.0535332	0.0857509	1
GO_RESPONSE_TO_COCAINE	41	0.0477137	0.0857513	1
GO_REGULATION_OF_B_CELL_DIFFERENTIATION	21	0.0426829	0.0865153	1
GO_POSITIVE_REGULATION_OF_SODIUM_ION_TRANSPORT	30	0.0433925	0.08651	1
GO_NEGATIVE_REGULATION_OF_NEURON_APOPTOTIC_PROCESS	114	0.0582329	0.0866911	1
GO_TRABECULA_MORPHOGENESIS	35	0.0461847	0.0873169	1
GO_POSITIVE_REGULATION_OF_DENDRITE_MORPHOGENESIS	30	0.0428016	0.0876288	1
GO_ESTABLISHMENT_OF_PROTEIN_LOCALIZATION_TO_VACUOLE	28	0.0345572	0.0880918	1
GO_ORGANIC_ACID_BINDING	135	0.0290135	0.0882882	1
GO_ACETYLGLUCOSAMINYLTRANSFERASE_ACTIVITY	40	0.0406977	0.0886802	1
GO_LONG_CHAIN_FATTY_ACID_METABOLIC_PROCESS	51	0.036	0.0887378	1
KEGG_PROSTATE_CANCER	81	0.0424354	0.0887797	1
GO_NEGATIVE_REGULATION_OF_MUSCLE_TISSUE_DEVELOPMENT	28	0.0529412	0.0890189	1
GO_COENZYME_BIOSYNTHETIC_PROCESS	104	0.0483193	0.0895876	1
GO_ORGANOPHOSPHATE_BIOSYNTHETIC_PROCESS	362	0.0426829	0.0895552	1
GO_PEPTIDASE_INHIBITOR_ACTIVITY	65	0.037037	0.0897547	1
GO_ORGANELLE_MEMBRANE_FUSION	78	0.0372549	0.0898642	1
KEGG_BIOSYNTHESIS_OF_UNSATURATED_FATTY_ACIDS	17	0.0464684	0.0900305	1
GO_NEGATIVE_REGULATION_OF_SMALL_GTPASE_MEDIATED_SIGNAL_TRANSDUCTION	34	0.0476191	0.0901539	1
GO_ANION_CATION_SYMPORTER_ACTIVITY	34	0.0414313	0.0901171	1
GO_MONOAMINE_TRANSPORT	18	0.0438247	0.0904932	1
GO_POST_EMBRYONIC_DEVELOPMENT	76	0.0414079	0.0907053	1
GO_INNER_EAR_RECEPTOR_CELL_DEVELOPMENT	25	0.0332594	0.0912038	1
GO_ESTABLISHMENT_OF_ENDOTHELIAL_BARRIER	30	0.0546875	0.0911856	1
GO_SKELETAL_MUSCLE_TISSUE_REGENERATION	22	0.0443548	0.0912614	1
GO_REGULATION_OF_HOMOTYPIC_CELL_CELL_ADHESION	182	0.0505051	0.093047	1
GO_NON_CANONICAL_WNT_SIGNALING_PATHWAY	131	0.0328185	0.093221	1
GO_INTESTINAL_ABSORPTION	17	0.0523139	0.0931945	1
GO_POSITIVE_REGULATION_OF_DNA_BINDING	38	0.0564202	0.0934711	1
GO_NEGATIVE_REGULATION_OF_TRANSPORTER_ACTIVITY	48	0.0390144	0.0937624	1
GO_REGULATION_OF_DNA_DAMAGE_RESPONSE_SIGNAL_TRANSDUCTION_BY_P53_CLASS_MEDIATOR	24	0.0303644	0.093714	1
GO_BRANCHING_INVOLVED_IN_MAMMARY_GLAND_DUCT_MORPHOGENESIS	19	0.0381679	0.0936655	1
GO_REGULATION_OF_FATTY_ACID_OXIDATION	24	0.0392562	0.0936152	1
GO_POSITIVE_REGULATION_OF_CYTOSKELETON_ORGANIZATION	146	0.0614407	0.0937285	1
KEGG_VASCULAR_SMOOTH_MUSCLE_CONTRACTION	85	0.0479167	0.0942923	1
GO_MULTICELLULAR_ORGANISMAL_HOMEOSTASIS	175	0.039501	0.0942498	1
GO_POSITIVE_REGULATION_OF_INSULIN_SECRETION_INVOLVED_IN_CELLULAR_RESPONSE_TO_GLUCOSE_STIMULUS	20	0.041841	0.094189	1
GO_SINGLE_FERTILIZATION	68	0.0399202	0.0942964	1
GO_CELLULAR_RESPONSE_TO_PEPTIDE	214	0.0349794	0.0942642	1
GO_ANATOMICAL_STRUCTURE_MATURATION	35	0.0549898	0.0942677	1
GO_POSITIVE_REGULATION_OF_FAT_CELL_DIFFERENTIATION	42	0.0670611	0.0945913	1
GO_CELLULAR_RESPONSE_TO_ALCOHOL	87	0.0596708	0.0948181	1
GO_INTESTINAL_EPITHELIAL_CELL_DIFFERENTIATION	15	0.0362173	0.0948161	1
GO_MONOVALENT_INORGANIC_CATION_HOMEOSTASIS	83	0.0477178	0.0948742	1
GO_RESPONSE_TO_ISOQUINOLINE_ALKALOID	21	0.0549898	0.0949715	1
GO_NEGATIVE_REGULATION_OF_LYMPHOCYTE_DIFFERENTIATION	25	0.0585938	0.0950453	1
GO_POLYSACCHARIDE_BIOSYNTHETIC_PROCESS	33	0.0266393	0.0956781	1
GO_MUSCLE_FIBER_DEVELOPMENT	35	0.0383065	0.095698	1
GO_REGULATION_OF_ANION_TRANSPORT	108	0.0361217	0.0960353	1
KEGG_CHRONIC_MYELOID_LEUKEMIA	71	0.0477137	0.0959869	1
KEGG_SMALL_CELL_LUNG_CANCER	76	0.0303644	0.0963451	1
GO_AXON_EXTENSION	29	0.0568627	0.096329	1
GO_NEGATIVE_REGULATION_OF_STAT_CASCADE	33	0.0350515	0.0963645	1
GO_HOMEOSTASIS_OF_NUMBER_OF_CELLS	141	0.0439331	0.0963511	1
GO_NEGATIVE_REGULATION_OF_EXOCYTOSIS	17	0.0470348	0.0963259	1
GO_POSITIVE_REGULATION_OF_MITOCHONDRION_ORGANIZATION	128	0.0373281	0.0967043	1
GO_CELLULAR_GLUCOSE_HOMEOSTASIS	56	0.0570265	0.097024	1
GO_TRANSFERASE_ACTIVITY_TRANSFERRING_GLYCOSYL_GROUPS	200	0.0460653	0.0974079	1
GO_PROTEIN_LOCALIZATION_TO_MEMBRANE	336	0.0567951	0.0981857	1
GO_POSITIVE_REGULATION_OF_ENDOCYTOSIS	80	0.0541082	0.0982455	1
GO_NEURAL_NUCLEUS_DEVELOPMENT	56	0.0376238	0.0984533	1
GO_VITAMIN_METABOLIC_PROCESS	89	0.0483559	0.0984016	1
GO_TERPENOID_METABOLIC_PROCESS	60	0.0562249	0.0986516	1
GO_THIOESTER_METABOLIC_PROCESS	65	0.0465587	0.0985869	1
GO_DNA_PACKAGING	132	0.049904	0.0985223	1
GO_PROTEIN_METHYLATION	97	0.0452756	0.0990473	1
GO_NEGATIVE_REGULATION_OF_POTASSIUM_ION_TRANSPORT	26	0.0472279	0.0993755	1
GO_RESPONSE_TO_RADIATION	316	0.05625	0.0994802	1
GO_TRABECULA_FORMATION	21	0.0701031	0.0995088	1
GO_MITOCHONDRION_LOCALIZATION	29	0.0528376	0.0998176	1
GO_POSITIVE_REGULATION_OF_MUSCLE_CELL_DIFFERENTIATION	65	0.0447471	0.0998141	1
GO_NEGATIVE_REGULATION_OF_ENDOTHELIAL_CELL_MIGRATION	28	0.043299	0.100507	1
GO_GTPASE_ACTIVITY	200	0.0323232	0.100624	1
KEGG_GLYCOSAMINOGLYCAN_BIOSYNTHESIS_HEPARAN_SULFATE	24	0.0625	0.100618	1
GO_POSITIVE_REGULATION_OF_SKELETAL_MUSCLE_TISSUE_DEVELOPMENT	23	0.0582524	0.100626	1
GO_CATION_CATION_ANTIPORTER_ACTIVITY	18	0.0429688	0.10056	1
GO_GANGLIOSIDE_BIOSYNTHETIC_PROCESS	15	0.05	0.101024	1
GO_ORGANIC_HYDROXY_COMPOUND_METABOLIC_PROCESS	330	0.0416667	0.100996	1
GO_SMALL_MOLECULE_BIOSYNTHETIC_PROCESS	322	0.0541082	0.101284	1
GO_MONOCARBOXYLIC_ACID_BINDING	30	0.0550285	0.101523	1
GO_SH3_DOMAIN_BINDING	97	0.0493827	0.102015	1
GO_LYMPHOCYTE_DIFFERENTIATION	149	0.043299	0.10209	1
GO_REGULATION_OF_STRIATED_MUSCLE_CELL_APOPTOTIC_PROCESS	21	0.0456274	0.102712	1
GO_ISOPRENOID_BINDING	17	0.0535373	0.103038	1
GO_PROSTANOID_METABOLIC_PROCESS	20	0.0573614	0.10305	1
GO_REGULATION_OF_T_CELL_DIFFERENTIATION	68	0.0462428	0.10314	1
GO_NEGATIVE_REGULATION_OF_ENDOTHELIAL_CELL_PROLIFERATION	27	0.057377	0.103681	1
GO_PATTERNING_OF_BLOOD_VESSELS	31	0.0554455	0.104785	1
GO_CYTOKINE_ACTIVITY	102	0.052	0.105149	1
GO_T_CELL_DIFFERENTIATION	92	0.0461847	0.105167	1
GO_PROTEIN_SERINE_THREONINE_PHOSPHATASE_ACTIVITY	57	0.0466926	0.105281	1
GO_METHYLATION	217	0.0438413	0.10534	1
GO_RNA_LOCALIZATION	152	0.0540541	0.106208	1
GO_ACYL_COA_METABOLIC_PROCESS	65	0.0647059	0.106549	1
GO_REGULATION_OF_PEPTIDYL_SERINE_PHOSPHORYLATION	89	0.0487805	0.107044	1
GO_ANION_ANION_ANTIPORTER_ACTIVITY	15	0.0611814	0.107267	1
KEGG_NEUROTROPHIN_SIGNALING_PATHWAY	114	0.0394477	0.107736	1
GO_PHOSPHOLIPID_BIOSYNTHETIC_PROCESS	199	0.0590631	0.108075	1
GO_PROTEIN_C_TERMINUS_BINDING	166	0.0482897	0.108361	1
GO_HISTONE_H3_ACETYLATION	41	0.0515873	0.108743	1
GO_ACTIVATION_OF_PHOSPHOLIPASE_C_ACTIVITY	20	0.053719	0.10904	1
GO_CARBOHYDRATE_TRANSPORTER_ACTIVITY	29	0.0705645	0.109086	1
GO_ACTIVATION_OF_PROTEIN_KINASE_B_ACTIVITY	19	0.0613497	0.109305	1
GO_NEGATIVE_REGULATION_OF_NEURON_DEATH	144	0.0522244	0.109244	1
GO_SUBSTRATE_ADHESION_DEPENDENT_CELL_SPREADING	36	0.0567515	0.109352	1
GO_NEGATIVE_REGULATION_OF_INTRACELLULAR_STEROID_HORMONE_RECEPTOR_SIGNALING_PATHWAY	24	0.0589431	0.109498	1
GO_ADHERENS_JUNCTION_ASSEMBLY	31	0.0574949	0.109539	1
GO_REGULATION_OF_SEQUENCE_SPECIFIC_DNA_BINDING_TRANSCRIPTION_FACTOR_ACTIVITY	283	0.0522088	0.109483	1
GO_RESPONSE_TO_FIBROBLAST_GROWTH_FACTOR	95	0.0592885	0.109486	1
GO_GANGLIOSIDE_METABOLIC_PROCESS	20	0.0606061	0.109612	1
KEGG_O_GLYCAN_BIOSYNTHESIS	20	0.0517241	0.10982	1
GO_NEGATIVE_REGULATION_OF_SYNAPTIC_TRANSMISSION	54	0.0532319	0.110067	1
GO_REGULATION_OF_DOPAMINE_SECRETION	19	0.0502901	0.110446	1
GO_REGULATION_OF_PROTEIN_TARGETING	245	0.0493097	0.110584	1
GO_RESPONSE_TO_MORPHINE	21	0.0605469	0.110871	1
GO_REGULATION_OF_SODIUM_ION_TRANSPORT	67	0.0660194	0.111026	1
GO_NEGATIVE_REGULATION_OF_MUSCLE_CONTRACTION	16	0.0587002	0.111153	1
GO_PLATELET_DEGRANULATION	66	0.0531697	0.111337	1
GO_KINASE_INHIBITOR_ACTIVITY	73	0.0571429	0.111404	1
GO_MUSCLE_CELL_MIGRATION	17	0.0504032	0.111451	1
GO_REGULATION_OF_STRIATED_MUSCLE_CELL_DIFFERENTIATION	64	0.0440613	0.111436	1
GO_REGULATION_OF_SENSORY_PERCEPTION	25	0.0644491	0.112027	1
GO_CELLULAR_RESPONSE_TO_ALKALOID	23	0.0566802	0.11222	1
GO_ALCOHOL_TRANSMEMBRANE_TRANSPORTER_ACTIVITY	17	0.0702811	0.112364	1
GO_ACTIN_FILAMENT_ORGANIZATION	146	0.0554415	0.112289	1
GO_GLYCEROPHOSPHOLIPID_METABOLIC_PROCESS	243	0.0731225	0.112321	1
GO_POSITIVE_REGULATION_OF_MYOBLAST_DIFFERENTIATION	18	0.0654397	0.112454	1
GO_CELLULAR_RESPONSE_TO_VASCULAR_ENDOTHELIAL_GROWTH_FACTOR_STIMULUS	26	0.055102	0.112539	1
GO_PEPTIDYL_THREONINE_MODIFICATION	46	0.0533333	0.112976	1
GO_VASCULAR_ENDOTHELIAL_GROWTH_FACTOR_RECEPTOR_SIGNALING_PATHWAY	66	0.061144	0.112928	1
GO_POSITIVE_REGULATION_OF_CELL_CYCLE_PROCESS	206	0.0589391	0.112927	1
GO_REGULATION_OF_CYSTEINE_TYPE_ENDOPEPTIDASE_ACTIVITY	167	0.0522088	0.112902	1
GO_REGULATION_OF_MRNA_METABOLIC_PROCESS	106	0.0727651	0.11316	1
KEGG_PROGESTERONE_MEDIATED_OOCYTE_MATURATION	75	0.0486258	0.113357	1
GO_REGULATION_OF_ACTIN_FILAMENT_LENGTH	129	0.073922	0.113515	1
GO_NEGATIVE_REGULATION_OF_EPITHELIAL_CELL_MIGRATION	38	0.0585859	0.113443	1
GO_FOCAL_ADHESION_ASSEMBLY	22	0.0688935	0.113604	1
GO_RAB_GUANYL_NUCLEOTIDE_EXCHANGE_FACTOR_ACTIVITY	25	0.0645793	0.114197	1
GO_NEUROTRANSMITTER_SODIUM_SYMPORTER_ACTIVITY	16	0.0540037	0.114394	1
GO_POSITIVE_REGULATION_OF_CYTOKINE_SECRETION	44	0.0571992	0.114833	1
GO_NEGATIVE_REGULATION_OF_INTRACELLULAR_SIGNAL_TRANSDUCTION	351	0.0645833	0.115927	1
GO_NEGATIVE_REGULATION_OF_CYTOKINE_SECRETION	24	0.0540541	0.115951	1
GO_ORGANELLE_TRANSPORT_ALONG_MICROTUBULE	51	0.077821	0.115882	1
GO_KERATAN_SULFATE_BIOSYNTHETIC_PROCESS	21	0.0632653	0.115921	1
GO_BETA_CATENIN_BINDING	76	0.0527383	0.117416	1
GO_ASTROCYTE_DIFFERENTIATION	29	0.054326	0.117732	1
GO_MYELOID_LEUKOCYTE_DIFFERENTIATION	79	0.057377	0.117787	1
GO_PROTEIN_UBIQUITINATION_INVOLVED_IN_UBIQUITIN_DEPENDENT_PROTEIN_CATABOLIC_PROCESS	117	0.0724638	0.117895	1
GO_NEGATIVE_REGULATION_OF_CELL_GROWTH	140	0.0706107	0.118294	1
GO_CELL_PROJECTION_ASSEMBLY	211	0.0712871	0.118738	1
GO_POSITIVE_REGULATION_OF_EPITHELIAL_CELL_APOPTOTIC_PROCESS	15	0.0616302	0.119602	1
GO_LAMININ_BINDING	22	0.0760234	0.120014	1
GO_MITOCHONDRIAL_TRANSPORT	142	0.0828283	0.119944	1
GO_AMMONIUM_TRANSPORT	48	0.0573123	0.119921	1
GO_MICROTUBULE_MOTOR_ACTIVITY	59	0.059448	0.119849	1
GO_ATPASE_ACTIVITY	346	0.0661323	0.119977	1
GO_ENZYME_INHIBITOR_ACTIVITY	212	0.0707071	0.119961	1
GO_CELLULAR_RESPONSE_TO_INTERLEUKIN_6	16	0.0426829	0.120885	1
GO_OSTEOBLAST_DIFFERENTIATION	105	0.0677618	0.120998	1
GO_PURINE_CONTAINING_COMPOUND_BIOSYNTHETIC_PROCESS	105	0.0698152	0.121087	1
GO_ATPASE_ACTIVITY_COUPLED	258	0.0646465	0.122243	1
GO_POSITIVE_REGULATION_OF_RESPONSE_TO_EXTERNAL_STIMULUS	183	0.06917	0.12219	1
GO_NEGATIVE_REGULATION_OF_HYDROLASE_ACTIVITY	239	0.062753	0.122504	1
GO_REGULATION_OF_PROTEIN_BINDING	152	0.0619137	0.122765	1
GO_ACETYLGALACTOSAMINYLTRANSFERASE_ACTIVITY	27	0.0678643	0.123015	1
GO_REGULATION_OF_SENSORY_PERCEPTION_OF_PAIN	25	0.0772358	0.123105	1
GO_CYTOSKELETON_DEPENDENT_INTRACELLULAR_TRANSPORT	101	0.0704225	0.123063	1
GO_NEGATIVE_REGULATION_OF_ANION_TRANSPORT	27	0.0685484	0.123024	1
GO_MRNA_BINDING	133	0.0670611	0.123032	1
GO_NEGATIVE_REGULATION_OF_HEMOPOIESIS	82	0.0592734	0.123228	1
GO_NEGATIVE_REGULATION_OF_CARDIAC_MUSCLE_TISSUE_DEVELOPMENT	16	0.0757282	0.123434	1
GO_DOPAMINE_RECEPTOR_SIGNALING_PATHWAY	22	0.0842912	0.12338	1
GO_CELL_SUBSTRATE_ADHERENS_JUNCTION_ASSEMBLY	22	0.0647948	0.123905	1
GO_PROSTAGLANDIN_METABOLIC_PROCESS	20	0.0564202	0.124158	1
GO_DEFENSE_RESPONSE_TO_GRAM_NEGATIVE_BACTERIUM	15	0.0702087	0.124989	1
GO_HEMATOPOIETIC_PROGENITOR_CELL_DIFFERENTIATION	77	0.0658915	0.124935	1
GO_NEGATIVE_REGULATION_OF_CELL_ACTIVATION	97	0.0790514	0.125899	1
GO_GUANOSINE_CONTAINING_COMPOUND_METABOLIC_PROCESS	36	0.0603622	0.12729	1
GO_REGULATION_OF_EPITHELIAL_CELL_APOPTOTIC_PROCESS	43	0.067623	0.127588	1
GO_REGULATION_OF_PEPTIDASE_ACTIVITY	237	0.0724638	0.127878	1
GO_ORGANIC_HYDROXY_COMPOUND_TRANSMEMBRANE_TRANSPORTER_ACTIVITY	34	0.0791506	0.12793	1
GO_REGULATION_OF_GLIAL_CELL_PROLIFERATION	17	0.0668016	0.128062	1
KEGG_INSULIN_SIGNALING_PATHWAY	117	0.0627706	0.128076	1
GO_PROTEIN_TARGETING_TO_PLASMA_MEMBRANE	23	0.0688976	0.128051	1
GO_RESPONSE_TO_ATP	21	0.0688259	0.127981	1
GO_NEGATIVE_REGULATION_OF_CALCIUM_ION_TRANSPORT	33	0.0695825	0.127961	1
GO_PROTEIN_ALKYLATION	97	0.0668016	0.127888	1
GO_NEGATIVE_REGULATION_OF_CELL_SUBSTRATE_ADHESION	41	0.0660194	0.127836	1
GO_PROTEIN_LOCALIZATION_TO_VACUOLE	39	0.0707269	0.12779	1
GO_POSITIVE_REGULATION_OF_PROTEIN_BINDING	67	0.0705645	0.127717	1
GO_REGULATION_OF_RYANODINE_SENSITIVE_CALCIUM_RELEASE_CHANNEL_ACTIVITY	21	0.0792683	0.127965	1
GO_RESPONSE_TO_GLUCAGON	43	0.0673469	0.127967	1
GO_CELLULAR_RESPONSE_TO_ACETYLCHOLINE	16	0.0735587	0.128257	1
GO_PHOSPHATIDYLSERINE_BINDING	27	0.0638298	0.128679	1
GO_EMBRYONIC_PLACENTA_MORPHOGENESIS	18	0.072407	0.129121	1
GO_GDP_BINDING	40	0.0651731	0.129328	1
GO_PROTEIN_TYROSINE_SERINE_THREONINE_PHOSPHATASE_ACTIVITY	39	0.0663984	0.129492	1
GO_HORMONE_MEDIATED_SIGNALING_PATHWAY	132	0.0798319	0.129706	1
GO_POSITIVE_REGULATION_OF_LEUKOCYTE_DIFFERENTIATION	88	0.0770833	0.130167	1
GO_TISSUE_REMODELING	69	0.0767544	0.130539	1
GO_REGULATION_OF_MYOBLAST_DIFFERENTIATION	36	0.0777311	0.131232	1
GO_DNA_BINDING_BENDING	16	0.082495	0.131806	1
GO_ACTIN_FILAMENT_BINDING	103	0.0604839	0.131738	1
GO_REGULATION_OF_T_CELL_APOPTOTIC_PROCESS	21	0.0694981	0.13191	1
KEGG_TIGHT_JUNCTION	110	0.0635593	0.131869	1
GO_CELLULAR_RESPONSE_TO_INORGANIC_SUBSTANCE	104	0.0585774	0.132177	1
GO_CHONDROITIN_SULFATE_PROTEOGLYCAN_METABOLIC_PROCESS	37	0.0785124	0.132155	1
GO_REGULATION_OF_CALCIUM_ION_IMPORT	73	0.0554455	0.13275	1
GO_REGULATION_OF_DNA_REPLICATION	134	0.0750988	0.133419	1
GO_REGULATION_OF_OLIGODENDROCYTE_DIFFERENTIATION	23	0.0704501	0.13405	1
GO_NEGATIVE_REGULATION_OF_RECEPTOR_ACTIVITY	24	0.0686071	0.134854	1
GO_REGULATION_OF_ORGANIC_ACID_TRANSPORT	40	0.0719844	0.134926	1
GO_NEGATIVE_REGULATION_OF_OXIDOREDUCTASE_ACTIVITY	20	0.0670611	0.134848	1
GO_THYROID_HORMONE_RECEPTOR_BINDING	29	0.088843	0.135109	1
GO_NEGATIVE_REGULATION_OF_LEUKOCYTE_DIFFERENTIATION	50	0.0647773	0.136559	1
GO_REGULATION_OF_LEUKOCYTE_DIFFERENTIATION	150	0.077381	0.136578	1
GO_RESPONSE_TO_PLATELET_DERIVED_GROWTH_FACTOR	15	0.0964083	0.138289	1
GO_SPHINGOLIPID_BIOSYNTHETIC_PROCESS	65	0.0791075	0.138637	1
GO_REGULATION_OF_NEURONAL_SYNAPTIC_PLASTICITY	40	0.0749465	0.138828	1
GO_CHROMATIN_DNA_BINDING	72	0.0844794	0.138774	1
GO_PHOSPHOLIPID_DEPHOSPHORYLATION	30	0.0727273	0.138915	1
GO_LABYRINTHINE_LAYER_BLOOD_VESSEL_DEVELOPMENT	18	0.095339	0.139053	1
GO_RESPONSE_TO_ACETYLCHOLINE	16	0.0951456	0.139007	1
GO_AMIDE_TRANSPORT	72	0.0798403	0.139443	1
GO_POSITIVE_REGULATION_OF_EXCITATORY_POSTSYNAPTIC_POTENTIAL	19	0.0843137	0.139739	1
KEGG_PATHOGENIC_ESCHERICHIA_COLI_INFECTION	43	0.0841889	0.140213	1
GO_NEGATIVE_REGULATION_OF_EPITHELIAL_CELL_DIFFERENTIATION	30	0.0884211	0.141208	1
GO_HOMOLOGOUS_CHROMOSOME_SEGREGATION	28	0.0848126	0.141121	1
GO_TRANSCRIPTIONAL_ACTIVATOR_ACTIVITY_RNA_POLYMERASE_II_DISTAL_ENHANCER_SEQUENCE_SPECIFIC_BINDING	23	0.0863454	0.141594	1
GO_SIGNAL_TRANSDUCTION_INVOLVED_IN_CELLULAR_RESPONSE_TO_AMMONIUM_ION	16	0.0673469	0.14153	1
GO_REGULATION_OF_PHOSPHOLIPASE_C_ACTIVITY	31	0.0748988	0.141458	1
GO_CYCLASE_ACTIVITY	15	0.0905433	0.142068	1
GO_CARDIAC_EPITHELIAL_TO_MESENCHYMAL_TRANSITION	21	0.0934394	0.142302	1
GO_TRANSFORMING_GROWTH_FACTOR_BETA_RECEPTOR_SIGNALING_PATHWAY	82	0.0802469	0.14244	1
GO_ACETYLCHOLINE_RECEPTOR_SIGNALING_PATHWAY	16	0.0762712	0.142485	1
GO_SYNTAXIN_1_BINDING	17	0.0899582	0.142891	1
GO_REGULATION_OF_ESTABLISHMENT_OF_PLANAR_POLARITY	107	0.0678643	0.143061	1
GO_SOLUTE_CATION_ANTIPORTER_ACTIVITY	22	0.0790514	0.14332	1
GO_PHOSPHATIDYLINOSITOL_METABOLIC_PROCESS	157	0.0848126	0.143262	1
GO_EPITHELIAL_CELL_APOPTOTIC_PROCESS	21	0.0675944	0.1445	1
GO_RIBONUCLEOTIDE_CATABOLIC_PROCESS	24	0.0790514	0.14549	1
GO_NEUROTROPHIN_SIGNALING_PATHWAY	22	0.0866142	0.145404	1
GO_ENERGY_DERIVATION_BY_OXIDATION_OF_ORGANIC_COMPOUNDS	177	0.0787402	0.146667	1
GO_REGULATION_OF_STEROID_BIOSYNTHETIC_PROCESS	39	0.0809129	0.146589	1
GO_REGULATION_OF_CYCLIN_DEPENDENT_PROTEIN_KINASE_ACTIVITY	85	0.0859375	0.146557	1
GO_REGULATION_OF_ALTERNATIVE_MRNA_SPLICING_VIA_SPLICEOSOME	32	0.0844794	0.147426	1
GO_CEREBRAL_CORTEX_RADIAL_GLIA_GUIDED_MIGRATION	18	0.0925553	0.148803	1
GO_POSTSYNAPTIC_SIGNAL_TRANSDUCTION	16	0.0898438	0.148984	1
GO_CLATHRIN_MEDIATED_ENDOCYTOSIS	33	0.0759754	0.150205	1
GO_PHOSPHORIC_DIESTER_HYDROLASE_ACTIVITY	72	0.0809249	0.150265	1
GO_NEGATIVE_REGULATION_OF_LIPID_TRANSPORT	19	0.0747126	0.150558	1
KEGG_LONG_TERM_DEPRESSION	54	0.0767677	0.150538	1
KEGG_NON_SMALL_CELL_LUNG_CANCER	50	0.0756646	0.15085	1
GO_NEGATIVE_REGULATION_OF_EPITHELIAL_TO_MESENCHYMAL_TRANSITION	19	0.101365	0.151577	1
GO_ACTIVE_TRANSMEMBRANE_TRANSPORTER_ACTIVITY	249	0.0989899	0.151707	1
GO_RAB_GTPASE_BINDING	102	0.103704	0.152116	1
GO_REGULATION_OF_PROTEIN_EXIT_FROM_ENDOPLASMIC_RETICULUM	17	0.0788382	0.152127	1
GO_NEURON_PROJECTION_REGENERATION	25	0.0853659	0.153404	1
GO_RNA_POLYMERASE_II_TRANSCRIPTION_COREPRESSOR_ACTIVITY	23	0.0875764	0.153734	1
GO_NUCLEAR_ENVELOPE_DISASSEMBLY	44	0.0956175	0.153666	1
GO_RESPONSE_TO_NERVE_GROWTH_FACTOR	31	0.0994264	0.154441	1
GO_SYNAPSIS	20	0.0925553	0.154684	1
GO_MEMBRANE_DISASSEMBLY	44	0.083682	0.155939	1
GO_PROTEIN_EXIT_FROM_ENDOPLASMIC_RETICULUM	17	0.0875	0.156042	1
GO_REGULATION_OF_CARDIAC_MUSCLE_CELL_DIFFERENTIATION	18	0.103704	0.156234	1
GO_SPLEEN_DEVELOPMENT	33	0.0909091	0.158096	1
GO_BINDING_BRIDGING	139	0.0953347	0.159038	1
GO_TRANSLATION_REGULATOR_ACTIVITY_NUCLEIC_ACID_BINDING	16	0.0983607	0.159752	1
GO_G_PROTEIN_COUPLED_ACETYLCHOLINE_RECEPTOR_SIGNALING_PATHWAY	16	0.0958647	0.159659	1
GO_REGULATION_OF_LEUKOCYTE_MIGRATION	88	0.0936255	0.159577	1
GO_REGULATION_OF_HISTONE_H3_K4_METHYLATION	21	0.110403	0.160346	1
GO_PLACENTA_BLOOD_VESSEL_DEVELOPMENT	26	0.0961145	0.160321	1
GO_POSITIVE_REGULATION_OF_SMOOTHENED_SIGNALING_PATHWAY	22	0.101727	0.160266	1
GO_CHLORIDE_TRANSPORT	69	0.0894942	0.160239	1
GO_REGULATION_OF_RELEASE_OF_SEQUESTERED_CALCIUM_ION_INTO_CYTOSOL_BY_SARCOPLASMIC_RETICULUM	18	0.10325	0.160185	1
GO_CALCIUM_ION_IMPORT	49	0.0953347	0.160208	1
GO_CARBOHYDRATE_BIOSYNTHETIC_PROCESS	92	0.0976096	0.160133	1
GO_REGULATION_OF_EXCRETION	19	0.110891	0.16031	1
GO_POSITIVE_REGULATION_OF_STRESS_ACTIVATED_PROTEIN_KINASE_SIGNALING_CASCADE	107	0.0946502	0.160611	1
GO_DOPAMINE_METABOLIC_PROCESS	20	0.0932203	0.160724	1
GO_BHLH_TRANSCRIPTION_FACTOR_BINDING	27	0.0978887	0.160738	1
GO_LACTATION	33	0.0885827	0.161568	1
GO_STRIATED_MUSCLE_ADAPTATION	19	0.0992366	0.161531	1
GO_DNA_TEMPLATED_TRANSCRIPTION_INITIATION	171	0.0997877	0.162004	1
GO_REGULATION_OF_LIPID_METABOLIC_PROCESS	221	0.112676	0.162398	1
GO_TELENCEPHALON_GLIAL_CELL_MIGRATION	18	0.101215	0.162417	1
GO_NEGATIVE_REGULATION_OF_PEPTIDASE_ACTIVITY	119	0.0963855	0.163274	1
GO_GASTRULATION_WITH_MOUTH_FORMING_SECOND	26	0.102421	0.163244	1
GO_NEGATIVE_REGULATION_OF_DNA_BINDING	38	0.107724	0.163565	1
GO_ESTROGEN_RECEPTOR_BINDING	35	0.089172	0.163534	1
GO_REGULATION_OF_ANOIKIS	18	0.102857	0.163938	1
GO_PROTEIN_HOMOOLIGOMERIZATION	203	0.0969697	0.164466	1
GO_REGULATION_OF_GASTRULATION	27	0.115094	0.165953	1
GO_ANDROGEN_RECEPTOR_BINDING	34	0.109827	0.165933	1
GO_CENTROSOME_DUPLICATION	30	0.0931559	0.16642	1
GO_ACTIVATING_TRANSCRIPTION_FACTOR_BINDING	51	0.137795	0.166477	1
GO_NEGATIVE_REGULATION_OF_LIPID_BIOSYNTHETIC_PROCESS	33	0.0890688	0.166551	1
GO_ALCOHOL_BINDING	69	0.101594	0.167752	1
KEGG_PANCREATIC_CANCER	67	0.0872093	0.167775	1
GO_NEGATIVE_REGULATION_OF_DNA_METABOLIC_PROCESS	90	0.113169	0.168083	1
GO_UDP_GALACTOSYLTRANSFERASE_ACTIVITY	21	0.0989899	0.168285	1
GO_BONE_MINERALIZATION	26	0.0886076	0.168194	1
GO_RAC_PROTEIN_SIGNAL_TRANSDUCTION	18	0.100402	0.169325	1
GO_PEPTIDYL_SERINE_MODIFICATION	139	0.101338	0.169813	1
GO_POSITIVE_REGULATION_OF_PROTEOLYSIS	312	0.0955166	0.170051	1
KEGG_MTOR_SIGNALING_PATHWAY	45	0.110266	0.171011	1
GO_TOR_SIGNALING	16	0.102823	0.171057	1
GO_HEART_PROCESS	67	0.102857	0.171163	1
GO_DETECTION_OF_ABIOTIC_STIMULUS	70	0.11022	0.171528	1
GO_POSITIVE_REGULATION_OF_CELLULAR_RESPONSE_TO_TRANSFORMING_GROWTH_FACTOR_BETA_STIMULUS	22	0.102941	0.17329	1
GO_POSITIVE_REGULATION_OF_CALCIUM_ION_TRANSPORT_INTO_CYTOSOL	37	0.121387	0.173483	1
GO_PROTEIN_LOCALIZATION_TO_CELL_SURFACE	17	0.0978044	0.173415	1
GO_SOLUTE_PROTON_SYMPORTER_ACTIVITY	23	0.114919	0.173585	1
GO_REGULATION_OF_CELL_PROJECTION_ASSEMBLY	130	0.0860656	0.173858	1
KEGG_OOCYTE_MEIOSIS	95	0.108384	0.174263	1
GO_REGULATION_OF_CELL_DIVISION	223	0.112426	0.175143	1
GO_RNA_POLYMERASE_II_ACTIVATING_TRANSCRIPTION_FACTOR_BINDING	31	0.108696	0.175234	1
GO_NEGATIVE_REGULATION_OF_POTASSIUM_ION_TRANSMEMBRANE_TRANSPORT	17	0.11875	0.175612	1
GO_INTERACTION_WITH_HOST	90	0.105906	0.175854	1
KEGG_ACUTE_MYELOID_LEUKEMIA	56	0.10119	0.176225	1
GO_AMINO_ACID_TRANSMEMBRANE_TRANSPORT	53	0.114563	0.17698	1
GO_MUSCLE_HYPERTROPHY	21	0.111789	0.177286	1
GO_REGULATION_OF_ATP_METABOLIC_PROCESS	39	0.131429	0.178765	1
GO_POSITIVE_REGULATION_OF_TRANSFORMING_GROWTH_FACTOR_BETA_RECEPTOR_SIGNALING_PATHWAY	22	0.108384	0.179251	1
GO_POSITIVE_REGULATION_OF_WOUND_HEALING	34	0.113852	0.179729	1
GO_PROTEIN_KINASE_A_BINDING	35	0.106695	0.179981	1
GO_DETECTION_OF_MECHANICAL_STIMULUS	30	0.109827	0.180054	1
KEGG_TGF_BETA_SIGNALING_PATHWAY	75	0.103586	0.18009	1
GO_REGULATION_OF_NF_KAPPAB_IMPORT_INTO_NUCLEUS	33	0.110879	0.180719	1
KEGG_ARACHIDONIC_ACID_METABOLISM	31	0.0973282	0.181222	1
GO_CELLULAR_RESPONSE_TO_HYDROGEN_PEROXIDE	49	0.111111	0.181605	1
GO_MONOCYTE_CHEMOTAXIS	15	0.1	0.182251	1
GO_PROTEIN_AUTOPHOSPHORYLATION	174	0.113131	0.182416	1
GO_LEUKOCYTE_HOMEOSTASIS	51	0.101392	0.182762	1
GO_RETROGRADE_TRANSPORT_VESICLE_RECYCLING_WITHIN_GOLGI	15	0.113027	0.183236	1
GO_BLOOD_VESSEL_REMODELING	27	0.116142	0.183183	1
GO_POSITIVE_REGULATION_OF_ANION_TRANSPORT	43	0.120083	0.183251	1
GO_CELLULAR_CARBOHYDRATE_METABOLIC_PROCESS	112	0.111546	0.183929	1
GO_RENAL_WATER_HOMEOSTASIS	25	0.1167	0.183933	1
GO_PRODUCTION_OF_SMALL_RNA_INVOLVED_IN_GENE_SILENCING_BY_RNA	18	0.114519	0.185788	1
GO_REGULATION_OF_MEMBRANE_DEPOLARIZATION	35	0.120983	0.185913	1
GO_ORGANIC_HYDROXY_COMPOUND_CATABOLIC_PROCESS	47	0.10297	0.187003	1
GO_REGULATION_OF_FATTY_ACID_BETA_OXIDATION	15	0.103647	0.187701	1
GO_ACTIVATION_OF_PROTEIN_KINASE_A_ACTIVITY	16	0.136546	0.189469	1
GO_VITAMIN_TRANSPORT	21	0.123482	0.189774	1
GO_HYDROGEN_PEROXIDE_METABOLIC_PROCESS	16	0.12	0.190853	1
GO_INORGANIC_ANION_TRANSPORT	86	0.10757	0.190821	1
GO_SULFUR_AMINO_ACID_METABOLIC_PROCESS	37	0.112648	0.191036	1
GO_SYNAPTIC_TRANSMISSION_GLUTAMATERGIC	21	0.109409	0.191036	1
GO_REGULATION_OF_PROTEIN_POLYMERIZATION	144	0.107216	0.192144	1
GO_SYNCYTIUM_FORMATION	22	0.128514	0.19208	1
GO_ERYTHROCYTE_DEVELOPMENT	16	0.123203	0.192538	1
KEGG_ERBB_SIGNALING_PATHWAY	84	0.137066	0.192616	1
KEGG_HEMATOPOIETIC_CELL_LINEAGE	34	0.115538	0.192869	1
GO_DSRNA_FRAGMENTATION	18	0.103448	0.193284	1
GO_SUGAR_TRANSMEMBRANE_TRANSPORTER_ACTIVITY	23	0.125245	0.195375	1
GO_B_CELL_RECEPTOR_SIGNALING_PATHWAY	25	0.136179	0.195654	1
GO_CIRCADIAN_REGULATION_OF_GENE_EXPRESSION	53	0.11306	0.195714	1
GO_POSITIVE_REGULATION_OF_CALCIUM_ION_TRANSPORT	79	0.104	0.196071	1
GO_GLIAL_CELL_DEVELOPMENT	61	0.127907	0.196131	1
GO_NEGATIVE_REGULATION_OF_PEPTIDYL_SERINE_PHOSPHORYLATION	21	0.120332	0.196094	1
GO_CELLULAR_HORMONE_METABOLIC_PROCESS	45	0.12249	0.198143	1
GO_O_GLYCAN_PROCESSING	37	0.123016	0.198105	1
GO_POSITIVE_REGULATION_OF_INTRINSIC_APOPTOTIC_SIGNALING_PATHWAY	46	0.120553	0.198283	1
GO_ACTIN_NUCLEATION	20	0.129225	0.198645	1
GO_MODULATION_OF_TRANSCRIPTION_IN_OTHER_ORGANISM_INVOLVED_IN_SYMBIOTIC_INTERACTION	18	0.129363	0.198946	1
GO_ASYMMETRIC_PROTEIN_LOCALIZATION	17	0.127237	0.199105	1
GO_CEREBELLAR_PURKINJE_CELL_LAYER_DEVELOPMENT	24	0.137597	0.199011	1
GO_REGULATION_OF_CARDIAC_MUSCLE_CONTRACTION_BY_CALCIUM_ION_SIGNALING	18	0.133047	0.198957	1
GO_POSITIVE_REGULATION_OF_PROTEIN_COMPLEX_ASSEMBLY	161	0.137996	0.198999	1
GO_RESPONSE_TO_TRANSITION_METAL_NANOPARTICLE	102	0.141791	0.198897	1
GO_NEURONAL_ACTION_POTENTIAL	19	0.114286	0.199079	1
GO_HAIR_CELL_DIFFERENTIATION	25	0.118812	0.199348	1
GO_PHOSPHATIDYLINOSITOL_BIOSYNTHETIC_PROCESS	106	0.126819	0.199256	1
GO_GLYCEROLIPID_METABOLIC_PROCESS	281	0.131078	0.200538	1
GO_REGULATION_OF_PHOSPHATIDYLINOSITOL_3_KINASE_ACTIVITY	32	0.130977	0.200468	1
GO_WNT_SIGNALING_PATHWAY_CALCIUM_MODULATING_PATHWAY	33	0.123288	0.200431	1
GO_REGULATION_OF_P38MAPK_CASCADE	22	0.129845	0.200488	1
GO_REGULATION_OF_CELL_MIGRATION_INVOLVED_IN_SPROUTING_ANGIOGENESIS	16	0.135524	0.200541	1
GO_ENDOTHELIAL_CELL_DEVELOPMENT	42	0.112811	0.201367	1
GO_PHOSPHOPROTEIN_BINDING	50	0.15121	0.20145	1
GO_MEIOTIC_CHROMOSOME_SEGREGATION	44	0.145914	0.201866	1
GO_LEUKOCYTE_PROLIFERATION	47	0.132812	0.201761	1
GO_PROTEIN_OLIGOMERIZATION	327	0.11245	0.202091	1
GO_PROTEIN_LOCALIZATION_TO_LYSOSOME	15	0.137931	0.202998	1
GO_ALCOHOL_CATABOLIC_PROCESS	42	0.137255	0.203084	1
GO_CELLULAR_RESPONSE_TO_FATTY_ACID	35	0.137255	0.203076	1
GO_SERINE_TYPE_EXOPEPTIDASE_ACTIVITY	15	0.12987	0.20297	1
GO_HORMONE_BIOSYNTHETIC_PROCESS	22	0.129741	0.20292	1
GO_REGULATION_OF_NUCLEOTIDE_CATABOLIC_PROCESS	29	0.114688	0.203842	1
GO_VIRUS_RECEPTOR_ACTIVITY	40	0.114823	0.20525	1
KEGG_DRUG_METABOLISM_OTHER_ENZYMES	17	0.129237	0.205355	1
GO_REGULATION_OF_PEPTIDYL_TYROSINE_PHOSPHORYLATION	159	0.108456	0.205263	1
GO_LEUKOCYTE_ACTIVATION	266	0.103314	0.205442	1
GO_NEURON_PROJECTION_EXTENSION	40	0.12249	0.205585	1
GO_LEUKOCYTE_MEDIATED_CYTOTOXICITY	15	0.130165	0.205535	1
GO_DECIDUALIZATION	18	0.140206	0.205526	1
GO_REGULATION_OF_CELL_CYCLE_G1_S_PHASE_TRANSITION	119	0.135135	0.205767	1
GO_RECEPTOR_SIGNALING_PROTEIN_SERINE_THREONINE_KINASE_ACTIVITY	83	0.131931	0.206178	1
KEGG_GLYCEROPHOSPHOLIPID_METABOLISM	64	0.137597	0.206103	1
GO_LIPID_MODIFICATION	176	0.12249	0.206163	1
GO_POSITIVE_REGULATION_OF_CELL_CYCLE_PHASE_TRANSITION	58	0.123574	0.206115	1
GO_POSITIVE_REGULATION_OF_ORGANIC_ACID_TRANSPORT	23	0.115789	0.206098	1
GO_STRUCTURE_SPECIFIC_DNA_BINDING	105	0.140927	0.206117	1
GO_LYMPHOCYTE_ACTIVATION	226	0.125506	0.206076	1
GO_REGULATION_OF_CELLULAR_RESPONSE_TO_INSULIN_STIMULUS	46	0.132812	0.20614	1
GO_REGULATION_OF_PH	62	0.123791	0.206623	1
KEGG_GLIOMA	57	0.113462	0.207298	1
GO_ORGAN_MATURATION	16	0.136634	0.207252	1
GO_EPIDERMAL_GROWTH_FACTOR_RECEPTOR_SIGNALING_PATHWAY	50	0.11501	0.207226	1
GO_LABYRINTHINE_LAYER_DEVELOPMENT	41	0.111753	0.208321	1
GO_POSITIVE_REGULATION_OF_VASCULAR_ENDOTHELIAL_GROWTH_FACTOR_RECEPTOR_SIGNALING_PATHWAY	15	0.146825	0.208333	1
GO_ARF_GUANYL_NUCLEOTIDE_EXCHANGE_FACTOR_ACTIVITY	22	0.130977	0.208331	1
GO_INDOLE_CONTAINING_COMPOUND_METABOLIC_PROCESS	17	0.130785	0.209892	1
GO_REGULATION_OF_NUCLEOSIDE_METABOLIC_PROCESS	39	0.120724	0.210032	1
GO_KINASE_ACTIVATOR_ACTIVITY	55	0.138776	0.210334	1
GO_PARAXIAL_MESODERM_DEVELOPMENT	16	0.118852	0.210295	1
GO_LIPID_HOMEOSTASIS	81	0.135238	0.210591	1
GO_ESTABLISHMENT_OF_EPITHELIAL_CELL_POLARITY	20	0.136364	0.212759	1
GO_REGULATION_OF_CELL_ADHESION_MEDIATED_BY_INTEGRIN	28	0.143451	0.214743	1
GO_REGULATION_OF_ERYTHROCYTE_DIFFERENTIATION	33	0.149105	0.214659	1
GO_CHROMOSOME_ORGANIZATION_INVOLVED_IN_MEIOTIC_CELL_CYCLE	33	0.146444	0.215564	1
GO_POSITIVE_REGULATION_OF_LIPID_METABOLIC_PROCESS	102	0.119097	0.215678	1
GO_PROTEIN_TYROSINE_KINASE_BINDING	40	0.127572	0.215676	1
GO_TRANSFERASE_ACTIVITY_TRANSFERRING_ONE_CARBON_GROUPS	168	0.141153	0.215609	1
GO_POSITIVE_REGULATION_OF_CALCIUM_MEDIATED_SIGNALING	26	0.15102	0.215881	1
GO_GLYCEROLIPID_BIOSYNTHETIC_PROCESS	178	0.147287	0.215973	1
GO_REGULATION_OF_LONG_TERM_SYNAPTIC_POTENTIATION	18	0.160377	0.216573	1
GO_ESTABLISHMENT_OF_LOCALIZATION_BY_MOVEMENT_ALONG_MICROTUBULE	83	0.144509	0.216755	1
GO_CELLULAR_RESPONSE_TO_VITAMIN	19	0.157371	0.216688	1
GO_SYNAPTIC_VESICLE_RECYCLING	22	0.130435	0.217086	1
KEGG_PHOSPHATIDYLINOSITOL_SIGNALING_SYSTEM	65	0.153551	0.217062	1
GO_NEGATIVE_REGULATION_OF_BINDING	111	0.142292	0.217116	1
GO_LONG_CHAIN_FATTY_ACID_TRANSPORT	30	0.146293	0.218043	1
GO_CHROMATIN_ASSEMBLY_OR_DISASSEMBLY	117	0.151631	0.217982	1
GO_EPIBOLY	17	0.134241	0.217898	1
GO_RETINOID_X_RECEPTOR_BINDING	16	0.136905	0.217887	1
GO_CELL_DIFFERENTIATION_INVOLVED_IN_EMBRYONIC_PLACENTA_DEVELOPMENT	21	0.136842	0.21893	1
GO_HEAT_SHOCK_PROTEIN_BINDING	79	0.137177	0.218876	1
GO_POSITIVE_REGULATION_OF_TRANSCRIPTION_FACTOR_IMPORT_INTO_NUCLEUS	33	0.128099	0.218899	1
GO_SERINE_TYPE_ENDOPEPTIDASE_INHIBITOR_ACTIVITY	25	0.127835	0.218829	1
GO_LIPOPROTEIN_PARTICLE_RECEPTOR_BINDING	15	0.152838	0.220086	1
KEGG_LONG_TERM_POTENTIATION	59	0.137014	0.221387	1
GO_PROTEIN_KINASE_C_BINDING	45	0.143418	0.221642	1
GO_PHOSPHATIDYLINOSITOL_3_PHOSPHATE_BINDING	23	0.141949	0.221605	1
GO_REGULATION_OF_MYOTUBE_DIFFERENTIATION	39	0.14257	0.221836	1
GO_POSITIVE_REGULATION_OF_GLUCOSE_METABOLIC_PROCESS	29	0.145068	0.22214	1
GO_MEIOTIC_CELL_CYCLE	142	0.148893	0.222241	1
GO_MYOBLAST_FUSION	18	0.152	0.222337	1
KEGG_LYSINE_DEGRADATION	37	0.147303	0.222863	1
GO_ORGAN_REGENERATION	67	0.163934	0.224756	1
GO_POSITIVE_REGULATION_OF_GLUCOSE_TRANSPORT	28	0.149402	0.224977	1
GO_RESPONSE_TO_CALCIUM_ION	89	0.15275	0.225094	1
GO_REGULATION_OF_INSULIN_RECEPTOR_SIGNALING_PATHWAY	33	0.160321	0.22527	1
GO_POSITIVE_REGULATION_OF_ACTIN_FILAMENT_BUNDLE_ASSEMBLY	39	0.152216	0.226508	1
GO_EXOPEPTIDASE_ACTIVITY	75	0.127835	0.226665	1
GO_VESICLE_ORGANIZATION	228	0.153361	0.227159	1
GO_TRANSLATION_REGULATOR_ACTIVITY	31	0.148893	0.227718	1
GO_OXIDOREDUCTASE_ACTIVITY_ACTING_ON_PAIRED_DONORS_WITH_INCORPORATION_OR_REDUCTION_OF_MOLECULAR_OXYGEN_2_OXOGLUTARATE_AS_ONE_DONOR_AND_INCORPORATION_OF_ONE_ATOM_EACH_OF_OXYGEN_INTO_BOTH_DONORS	35	0.15261	0.228138	1
GO_AXON_REGENERATION	19	0.15735	0.228354	1
GO_NEGATIVE_REGULATION_OF_BLOOD_VESSEL_ENDOTHELIAL_CELL_MIGRATION	19	0.148847	0.228233	1
GO_SENSORY_PERCEPTION_OF_TEMPERATURE_STIMULUS	17	0.151822	0.229987	1
KEGG_GNRH_SIGNALING_PATHWAY	82	0.133065	0.230635	1
GO_ISOPRENOID_METABOLIC_PROCESS	76	0.168279	0.231555	1
GO_DNA_HELICASE_ACTIVITY	45	0.158	0.232163	1
GO_POSITIVE_REGULATION_OF_TOR_SIGNALING	25	0.162325	0.232866	1
GO_QUATERNARY_AMMONIUM_GROUP_BINDING	26	0.136187	0.233535	1
GO_PHOSPHATASE_REGULATOR_ACTIVITY	74	0.140039	0.233575	1
GO_TEMPERATURE_HOMEOSTASIS	18	0.141717	0.23722	1
GO_POSITIVE_REGULATION_OF_SMALL_GTPASE_MEDIATED_SIGNAL_TRANSDUCTION	34	0.153061	0.238115	1
GO_T_CELL_SELECTION	22	0.181087	0.239081	1
GO_REGULATION_OF_SYNAPTIC_TRANSMISSION_GABAERGIC	23	0.151951	0.238953	1
GO_NUCLEOBASE_METABOLIC_PROCESS	27	0.144	0.238968	1
GO_MEMBRANE_FUSION	120	0.163776	0.239004	1
GO_AUDITORY_RECEPTOR_CELL_DIFFERENTIATION	21	0.157685	0.238875	1
GO_POSITIVE_REGULATION_OF_DNA_METABOLIC_PROCESS	152	0.150301	0.238909	1
GO_SCAVENGER_RECEPTOR_ACTIVITY	19	0.163107	0.238837	1
GO_CYCLIC_NUCLEOTIDE_PHOSPHODIESTERASE_ACTIVITY	21	0.162741	0.240155	1
GO_CELL_SUBSTRATE_JUNCTION_ASSEMBLY	36	0.145877	0.240213	1
GO_ERBB_SIGNALING_PATHWAY	73	0.166667	0.241197	1
GO_CELLULAR_RESPONSE_TO_DEXAMETHASONE_STIMULUS	18	0.160232	0.241212	1
GO_ACTIVATION_OF_GTPASE_ACTIVITY	64	0.150763	0.241316	1
GO_POST_TRANSLATIONAL_PROTEIN_MODIFICATION	26	0.155512	0.241925	1
GO_AMINO_ACID_BINDING	78	0.154639	0.242331	1
GO_RNA_POLYMERASE_BINDING	28	0.167653	0.244011	1
GO_POLYSACCHARIDE_METABOLIC_PROCESS	64	0.182773	0.244092	1
GO_RESPONSE_TO_TEMPERATURE_STIMULUS	105	0.15873	0.245226	1
GO_FEMALE_MEIOTIC_DIVISION	20	0.155102	0.245346	1
GO_AMELOGENESIS	15	0.171548	0.245216	1
GO_POSITIVE_REGULATION_OF_NEURON_DEATH	58	0.165618	0.245345	1
GO_THYMUS_DEVELOPMENT	43	0.165984	0.245461	1
GO_POSITIVE_REGULATION_OF_MITOTIC_NUCLEAR_DIVISION	43	0.187243	0.245538	1
GO_PRIMARY_ALCOHOL_METABOLIC_PROCESS	23	0.155462	0.24621	1
GO_GLYCOSYLATION	207	0.171815	0.246168	1
GO_BONE_GROWTH	16	0.168357	0.247192	1
GO_KERATAN_SULFATE_METABOLIC_PROCESS	26	0.181996	0.247269	1
GO_NEGATIVE_REGULATION_OF_COAGULATION	29	0.185629	0.249359	1
GO_NEGATIVE_REGULATION_OF_RESPONSE_TO_WOUNDING	101	0.194286	0.249268	1
GO_REGULATION_OF_DNA_REPAIR	67	0.161943	0.249475	1
GO_LYMPHOCYTE_HOMEOSTASIS	41	0.167969	0.249486	1
GO_RESPONSE_TO_COLD	35	0.154455	0.250019	1
GO_REGULATION_OF_EPITHELIAL_TO_MESENCHYMAL_TRANSITION	55	0.174897	0.250603	1
GO_MYOSIN_V_BINDING	15	0.169072	0.250896	1
GO_POSITIVE_REGULATION_OF_RECEPTOR_INTERNALIZATION	20	0.182752	0.250776	1
GO_RRNA_TRANSCRIPTION	16	0.169922	0.253007	1
GO_NEGATIVE_REGULATION_OF_WOUND_HEALING	37	0.159184	0.253342	1
GO_REGULATION_OF_CARBOHYDRATE_CATABOLIC_PROCESS	34	0.176471	0.25337	1
GO_CELLULAR_RESPONSE_TO_EXTERNAL_STIMULUS	211	0.164659	0.254085	1
GO_GALACTOSYLTRANSFERASE_ACTIVITY	23	0.170732	0.256963	1
GO_MEIOTIC_CELL_CYCLE_PROCESS	119	0.167331	0.258294	1
GO_TRANSFERASE_ACTIVITY_TRANSFERRING_ALKYL_OR_ARYL_OTHER_THAN_METHYL_GROUPS	48	0.184615	0.258588	1
GO_REGULATION_OF_CELLULAR_CARBOHYDRATE_CATABOLIC_PROCESS	34	0.187629	0.259216	1
GO_GRANULOCYTE_MIGRATION	38	0.180915	0.261413	1
GO_AXO_DENDRITIC_TRANSPORT	31	0.204633	0.261676	1
GO_SYNAPTIC_TRANSMISSION_CHOLINERGIC	20	0.18107	0.261552	1
GO_CHROMOSOME_CONDENSATION	26	0.175649	0.262571	1
GO_MYELOID_CELL_DIFFERENTIATION	154	0.155642	0.262656	1
GO_POSITIVE_REGULATION_OF_EXOCYTOSIS	62	0.195266	0.262698	1
GO_NEGATIVE_REGULATION_OF_OSTEOBLAST_DIFFERENTIATION	34	0.17636	0.264208	1
GO_REGULATION_OF_HEMATOPOIETIC_PROGENITOR_CELL_DIFFERENTIATION	27	0.19403	0.264894	1
GO_CELL_AGING	56	0.158763	0.265967	1
GO_POSITIVE_REGULATION_OF_REACTIVE_OXYGEN_SPECIES_METABOLIC_PROCESS	60	0.180527	0.265894	1
GO_REGULATION_OF_LONG_TERM_NEURONAL_SYNAPTIC_PLASTICITY	20	0.162978	0.267056	1
GO_MOTOR_ACTIVITY	91	0.201699	0.266987	1
GO_CELLULAR_RESPONSE_TO_PROSTAGLANDIN_STIMULUS	19	0.166667	0.267572	1
GO_EPITHELIAL_CELL_MATURATION	15	0.197761	0.267474	1
GO_REGULATION_OF_RECEPTOR_INTERNALIZATION	32	0.187373	0.268163	1
GO_ACTIVIN_RECEPTOR_SIGNALING_PATHWAY	18	0.181443	0.268328	1
GO_LYMPHOCYTE_COSTIMULATION	39	0.188764	0.268312	1
GO_PHOSPHOLIPASE_ACTIVITY	64	0.202756	0.269951	1
GO_SNARE_BINDING	108	0.192385	0.269968	1
GO_POSITIVE_REGULATION_OF_CELLULAR_AMIDE_METABOLIC_PROCESS	96	0.193294	0.270724	1
GO_ENZYME_ACTIVATOR_ACTIVITY	372	0.186373	0.27144	1
GO_REGULATION_OF_DNA_DEPENDENT_DNA_REPLICATION	33	0.193359	0.2713	1
GO_REGULATION_OF_ENDOTHELIAL_CELL_APOPTOTIC_PROCESS	29	0.197292	0.272599	1
GO_PROTEIN_K48_LINKED_DEUBIQUITINATION	19	0.193424	0.272684	1
GO_REGULATION_OF_PHOSPHATASE_ACTIVITY	111	0.179435	0.272831	1
GO_REGULATION_OF_FATTY_ACID_METABOLIC_PROCESS	66	0.179592	0.273303	1
GO_KETONE_BIOSYNTHETIC_PROCESS	17	0.176015	0.273581	1
GO_NEGATIVE_REGULATION_OF_SMOOTHENED_SIGNALING_PATHWAY	23	0.200382	0.274294	1
GO_NUCLEOSIDE_TRIPHOSPHATASE_REGULATOR_ACTIVITY	270	0.2	0.274522	1
GO_PROTEIN_POLYMERIZATION	55	0.180233	0.275124	1
GO_BIOMINERAL_TISSUE_DEVELOPMENT	46	0.197154	0.276206	1
GO_MACROAUTOPHAGY	203	0.197674	0.278632	1
GO_FUCOSYLATION	15	0.208	0.278645	1
GO_SINGLE_ORGANISM_MEMBRANE_FUSION	99	0.183633	0.278572	1
GO_NUCLEUS_LOCALIZATION	20	0.172147	0.278887	1
GO_ORGANONITROGEN_COMPOUND_CATABOLIC_PROCESS	236	0.205078	0.279814	1
GO_HEPARAN_SULFATE_PROTEOGLYCAN_METABOLIC_PROCESS	24	0.198058	0.280077	1
GO_VERY_LONG_CHAIN_FATTY_ACID_METABOLIC_PROCESS	19	0.222672	0.280158	1
GO_CARBOXY_LYASE_ACTIVITY	27	0.185111	0.280668	1
GO_REGULATION_OF_EPIDERMAL_GROWTH_FACTOR_ACTIVATED_RECEPTOR_ACTIVITY	20	0.203629	0.281107	1
GO_NEGATIVE_REGULATION_OF_MYELOID_LEUKOCYTE_DIFFERENTIATION	29	0.1917	0.281149	1
GO_NEGATIVE_REGULATION_OF_INTRACELLULAR_TRANSPORT	117	0.203187	0.281792	1
GO_INNER_EAR_RECEPTOR_STEREOCILIUM_ORGANIZATION	15	0.19112	0.282128	1
GO_KERATINOCYTE_DIFFERENTIATION	47	0.204124	0.282411	1
GO_NEGATIVE_REGULATION_OF_CELLULAR_CATABOLIC_PROCESS	126	0.205941	0.282444	1
GO_REGULATION_OF_FIBROBLAST_PROLIFERATION	66	0.197239	0.283224	1
GO_NEGATIVE_REGULATION_OF_REPRODUCTIVE_PROCESS	35	0.21328	0.2845	1
GO_REGULATION_OF_JUN_KINASE_ACTIVITY	65	0.19596	0.284975	1
GO_REGULATION_OF_TRANSCRIPTION_INVOLVED_IN_G1_S_TRANSITION_OF_MITOTIC_CELL_CYCLE	24	0.216867	0.28701	1
GO_REGULATION_OF_LIPID_BIOSYNTHETIC_PROCESS	100	0.213115	0.287425	1
GO_RNA_POLYMERASE_II_DISTAL_ENHANCER_SEQUENCE_SPECIFIC_DNA_BINDING	58	0.209016	0.288083	1
GO_NEUROTRANSMITTER_BINDING	17	0.197674	0.287985	1
GO_NADP_METABOLIC_PROCESS	18	0.189723	0.288639	1
GO_CELLULAR_RESPONSE_TO_PROSTAGLANDIN_E_STIMULUS	16	0.190291	0.288957	1
GO_NEGATIVE_REGULATION_OF_CALCIUM_ION_IMPORT	15	0.207243	0.289303	1
GO_TRANSCRIPTION_COFACTOR_BINDING	23	0.199187	0.28969	1
GO_REGULATION_OF_MITOCHONDRIAL_MEMBRANE_POTENTIAL	47	0.205285	0.289615	1
GO_RESPONSE_TO_PROGESTERONE	37	0.209163	0.289479	1
GO_PHOSPHOLIPASE_BINDING	17	0.222892	0.289467	1
GO_LIGAND_DEPENDENT_NUCLEAR_RECEPTOR_TRANSCRIPTION_COACTIVATOR_ACTIVITY	48	0.198853	0.289357	1
GO_PROTEIN_N_LINKED_GLYCOSYLATION	68	0.202532	0.291787	1
GO_REGULATION_OF_ACUTE_INFLAMMATORY_RESPONSE	33	0.218182	0.291949	1
GO_ORGANIC_HYDROXY_COMPOUND_BIOSYNTHETIC_PROCESS	123	0.195266	0.29188	1
GO_POSITIVE_REGULATION_OF_ERYTHROCYTE_DIFFERENTIATION	20	0.198758	0.29225	1
KEGG_VEGF_SIGNALING_PATHWAY	63	0.211462	0.292439	1
GO_CELLULAR_RESPONSE_TO_ABIOTIC_STIMULUS	195	0.194932	0.293841	1
GO_POSITIVE_REGULATION_OF_LEUKOCYTE_CHEMOTAXIS	44	0.217822	0.293725	1
GO_REGULATION_OF_DEFENSE_RESPONSE_TO_VIRUS_BY_VIRUS	23	0.21281	0.294319	1
GO_VESICLE_LOCALIZATION	188	0.204641	0.295079	1
GO_RESPONSE_TO_MONOAMINE	30	0.217304	0.295938	1
GO_ZINC_II_ION_TRANSPORT	22	0.207392	0.296505	1
GO_PROTEIN_HYDROXYLATION	15	0.216162	0.29641	1
GO_OXIDOREDUCTASE_ACTIVITY_ACTING_ON_THE_ALDEHYDE_OR_OXO_GROUP_OF_DONORS	31	0.206383	0.296911	1
GO_CELLULAR_RESPONSE_TO_IONIZING_RADIATION	45	0.20911	0.298294	1
GO_NATURAL_KILLER_CELL_ACTIVATION	18	0.208494	0.298313	1
GO_POSITIVE_REGULATION_OF_NEURON_APOPTOTIC_PROCESS	41	0.20751	0.298805	1
GO_POSITIVE_REGULATION_OF_PHOSPHOLIPASE_ACTIVITY	40	0.210216	0.30169	1
GO_NEGATIVE_REGULATION_OF_PROTEIN_SERINE_THREONINE_KINASE_ACTIVITY	110	0.210066	0.302007	1
GO_SULFUR_COMPOUND_TRANSPORT	26	0.228	0.302031	1
GO_RESPONSE_TO_AMMONIUM_ION	38	0.203704	0.302448	1
GO_POSITIVE_REGULATION_OF_AXON_EXTENSION	34	0.237425	0.303435	1
GO_METALLOEXOPEPTIDASE_ACTIVITY	37	0.203883	0.303575	1
GO_INOSITOL_PHOSPHATE_MEDIATED_SIGNALING	16	0.218935	0.305815	1
GO_POSITIVE_REGULATION_OF_INFLAMMATORY_RESPONSE	51	0.223382	0.306266	1
GO_ENTRAINMENT_OF_CIRCADIAN_CLOCK	24	0.216769	0.307227	1
GO_NEGATIVE_REGULATION_OF_EXTRINSIC_APOPTOTIC_SIGNALING_PATHWAY	80	0.233954	0.307163	1
GO_POSITIVE_REGULATION_OF_ACTIN_FILAMENT_POLYMERIZATION	56	0.231237	0.307832	1
GO_REGULATION_OF_ALPHA_BETA_T_CELL_DIFFERENTIATION	33	0.21063	0.308489	1
GO_MYELOID_CELL_DEVELOPMENT	33	0.205534	0.308455	1
GO_GMP_METABOLIC_PROCESS	15	0.196429	0.308685	1
KEGG_BLADDER_CANCER	37	0.224242	0.3086	1
GO_REGULATION_OF_B_CELL_ACTIVATION	78	0.234496	0.309115	1
GO_NEGATIVE_REGULATION_OF_ERBB_SIGNALING_PATHWAY	41	0.218487	0.309962	1
GO_REGULATION_OF_CELLULAR_SENESCENCE	23	0.250501	0.310033	1
GO_GOLGI_TO_PLASMA_MEMBRANE_TRANSPORT	38	0.223124	0.310789	1
GO_POSITIVE_REGULATION_OF_LIPID_KINASE_ACTIVITY	27	0.216599	0.310886	1
GO_NEGATIVE_REGULATION_OF_CELLULAR_RESPONSE_TO_TRANSFORMING_GROWTH_FACTOR_BETA_STIMULUS	58	0.221311	0.311381	1
GO_REGULATION_OF_JAK_STAT_CASCADE	84	0.240079	0.311994	1
GO_REGULATION_OF_MUSCLE_CELL_APOPTOTIC_PROCESS	39	0.217822	0.311962	1
GO_POSITIVE_REGULATION_OF_ALCOHOL_BIOSYNTHETIC_PROCESS	18	0.233266	0.313678	1
GO_MICROFILAMENT_MOTOR_ACTIVITY	15	0.225941	0.314462	1
GO_REGULATION_OF_ERBB_SIGNALING_PATHWAY	69	0.230461	0.315021	1
KEGG_TYPE_II_DIABETES_MELLITUS	39	0.213415	0.315062	1
GO_POSITIVE_REGULATION_OF_FIBROBLAST_PROLIFERATION	43	0.219844	0.315133	1
GO_REGULATION_OF_CIRCADIAN_RHYTHM	82	0.215139	0.31722	1
GO_REGULATION_OF_DNA_BIOSYNTHETIC_PROCESS	82	0.212891	0.317076	1
GO_REGULATION_OF_PHOSPHOLIPID_METABOLIC_PROCESS	49	0.228457	0.31721	1
GO_GENETIC_IMPRINTING	15	0.229979	0.317769	1
GO_REGULATION_OF_MYELOID_CELL_DIFFERENTIATION	128	0.232692	0.318445	1
GO_TRNA_METHYLATION	17	0.234927	0.319958	1
GO_REGULATION_OF_GRANULOCYTE_CHEMOTAXIS	19	0.219758	0.320889	1
GO_POSITIVE_REGULATION_OF_RELEASE_OF_SEQUESTERED_CALCIUM_ION_INTO_CYTOSOL	27	0.232955	0.321877	1
GO_POSITIVE_REGULATION_OF_PROTEIN_POLYMERIZATION	76	0.235887	0.323469	1
GO_PROTEIN_LOCALIZATION_TO_NUCLEUS	138	0.237525	0.324096	1
GO_1_PHOSPHATIDYLINOSITOL_BINDING	18	0.243191	0.324112	1
GO_POSITIVE_REGULATION_OF_PHOSPHATASE_ACTIVITY	27	0.242604	0.325293	1
GO_NEGATIVE_REGULATION_OF_STRIATED_MUSCLE_CELL_DIFFERENTIATION	21	0.250958	0.326011	1
GO_GAMETE_GENERATION	396	0.241517	0.328515	1
GO_ACTIN_POLYMERIZATION_OR_DEPOLYMERIZATION	31	0.237425	0.329923	1
GO_PROTEIN_PHOSPHATASE_BINDING	108	0.238095	0.329777	1
GO_EPIDERMAL_GROWTH_FACTOR_RECEPTOR_BINDING	26	0.216157	0.329749	1
GO_REGULATION_OF_LYMPHOCYTE_APOPTOTIC_PROCESS	37	0.246548	0.329938	1
GO_CELLULAR_RESPONSE_TO_CALCIUM_ION	39	0.224101	0.331771	1
GO_POSITIVE_REGULATION_OF_CYCLIN_DEPENDENT_PROTEIN_KINASE_ACTIVITY	31	0.246521	0.331978	1
GO_OXIDOREDUCTASE_ACTIVITY_ACTING_ON_PAIRED_DONORS_WITH_INCORPORATION_OR_REDUCTION_OF_MOLECULAR_OXYGEN	80	0.228033	0.332558	1
KEGG_HISTIDINE_METABOLISM	15	0.243083	0.333794	1
GO_MYELOID_CELL_HOMEOSTASIS	70	0.247525	0.333789	1
GO_REGULATION_OF_STAT_CASCADE	84	0.25567	0.335701	1
GO_NEGATIVE_REGULATION_OF_BLOOD_CIRCULATION	25	0.25	0.336124	1
GO_MONOSACCHARIDE_BINDING	45	0.222649	0.33728	1
GO_DEVELOPMENTAL_PROGRAMMED_CELL_DEATH	19	0.225933	0.337315	1
GO_SMAD_BINDING	64	0.25	0.337939	1
GO_NEUTRAL_AMINO_ACID_TRANSPORT	28	0.248996	0.338121	1
GO_OLIGODENDROCYTE_DEVELOPMENT	28	0.251521	0.338176	1
[truncated: 760 more rows]
