# Supplementary material for: Global remodeling of the mouse DNA methylome during aging and in response to calorie restriction
Source: Aging Cell. 2018 Mar 25;17(3):e12738. doi: 10.1111/acel.12738 (PMC5946071; doi:10.1111/acel.12738)
Supplement: Supplementary file 5 [file ACEL-17-e12738-s005.xlsx]

## Sheet: Sheet1
Supplementary Table 6. Functional enrichment for genes associated with age-related changes
Gene bodies gain methylation during aging					Gene bodies lose methylation during aging
Name of the pathway	Size (Number of Genes)	P-Value	FDR Q-Value	FWER P-Value	Name of the pathway	Size (Number of Genes)	P-Value	FDR Q-Value	FWER P-Value
GO_REGIONALIZATION	303	0	0	0	GO_DNA_REPAIR	421	0	0	0
GO_PATTERN_SPECIFICATION_PROCESS	404	0	0	0	GO_NCRNA_METABOLIC_PROCESS	487	0	0	0
GO_BEHAVIOR	472	0	0	0	GO_RIBONUCLEOPROTEIN_COMPLEX_BIOGENESIS	408	0	0.000216997	0.001
GO_CELL_FATE_COMMITMENT	217	0	0	0	GO_SERINE_HYDROLASE_ACTIVITY	176	0	0.00114886	0.007
GO_CENTRAL_NERVOUS_SYSTEM_NEURON_DIFFERENTIATION	162	0	0	0	GO_ATPASE_ACTIVITY	398	0	0.00158283	0.012
GO_EMBRYONIC_ORGAN_DEVELOPMENT	397	0	0	0	GO_POSTTRANSCRIPTIONAL_REGULATION_OF_GENE_EXPRESSION	414	0	0.00576201	0.05
GO_EMBRYONIC_ORGAN_MORPHOGENESIS	275	0	0	0	GO_ORGANELLE_ASSEMBLY	439	0	0.00900075	0.088
GO_ANTERIOR_POSTERIOR_PATTERN_SPECIFICATION	191	0	0	0	GO_RIBONUCLEOPROTEIN_COMPLEX_SUBUNIT_ORGANIZATION	181	0	0.00952988	0.108
GO_NEURON_FATE_COMMITMENT	65	0	0	0	GO_DETECTION_OF_ABIOTIC_STIMULUS	105	0	0.00854456	0.109
GO_STEM_CELL_DIFFERENTIATION	180	0	0	0	GO_AMIDE_BIOSYNTHETIC_PROCESS	467	0	0.00835201	0.118
GO_CELL_MORPHOGENESIS_INVOLVED_IN_DIFFERENTIATION	483	0	0	0	GO_RIBOSOME_BIOGENESIS	289	0	0.00783343	0.122
GO_TRANSCRIPTIONAL_ACTIVATOR_ACTIVITY_RNA_POLYMERASE_II_TRANSCRIPTION_REGULATORY_REGION_SEQUENCE_SPECIFIC_BINDING	301	0	0	0	KEGG_COMPLEMENT_AND_COAGULATION_CASCADES	53	0	0.00823368	0.14
GO_MESENCHYME_DEVELOPMENT	178	0	0	0	GO_REGULATION_OF_CELLULAR_AMIDE_METABOLIC_PROCESS	317	0	0.0114728	0.208
GO_SENSORY_ORGAN_DEVELOPMENT	473	0	0	0	GO_POSITIVE_REGULATION_OF_CYTOKINE_BIOSYNTHETIC_PROCESS	45	0	0.0135938	0.263
GO_FOREBRAIN_DEVELOPMENT	346	0	0	0	GO_ATPASE_ACTIVITY_COUPLED	297	0	0.012997	0.27
GO_SPINAL_CORD_DEVELOPMENT	102	0	0	0	GO_COFACTOR_METABOLIC_PROCESS	294	0	0.0196451	0.388
GO_CELL_MORPHOGENESIS_INVOLVED_IN_NEURON_DIFFERENTIATION	342	0	0	0	GO_DIGESTION	105	0	0.0209433	0.426
GO_MORPHOGENESIS_OF_AN_EPITHELIUM	385	0	0	0	GO_PROTEIN_ACTIVATION_CASCADE	50	0	0.0213657	0.452
GO_UROGENITAL_SYSTEM_DEVELOPMENT	284	0	0	0	GO_GOLGI_VESICLE_TRANSPORT	289	0	0.0261446	0.536
GO_NEURON_PROJECTION_MORPHOGENESIS	370	0	0	0	GO_ACTIVATION_OF_IMMUNE_RESPONSE	332	0	0.0248374	0.536
GO_KIDNEY_EPITHELIUM_DEVELOPMENT	123	0	0	0	GO_RESPONSE_TO_ENDOPLASMIC_RETICULUM_STRESS	220	0	0.0245376	0.551
GO_CELL_CELL_ADHESION_VIA_PLASMA_MEMBRANE_ADHESION_MOLECULES	175	0	0	0	GO_STRUCTURAL_CONSTITUENT_OF_RIBOSOME	190	0	0.026556	0.594
GO_EAR_DEVELOPMENT	189	0	0	0	GO_DNA_DEPENDENT_ATPASE_ACTIVITY	78	0	0.0263536	0.612
GO_CELL_DIFFERENTIATION_IN_SPINAL_CORD	52	0	0	0	GO_INNATE_IMMUNE_RESPONSE	379	0	0.0292313	0.654
GO_SKELETAL_SYSTEM_DEVELOPMENT	431	0	0	0	GO_BENZENE_CONTAINING_COMPOUND_METABOLIC_PROCESS	21	0.00191205	0.0283008	0.657
GO_NEURON_FATE_SPECIFICATION	31	0	0	0	KEGG_FC_EPSILON_RI_SIGNALING_PATHWAY	75	0.00203252	0.0309418	0.705
GO_HOMOPHILIC_CELL_ADHESION_VIA_PLASMA_MEMBRANE_ADHESION_MOLECULES	136	0	0	0	GO_HELICASE_ACTIVITY	145	0	0.029918	0.707
GO_CELL_FATE_SPECIFICATION	68	0	0	0	GO_REGULATION_OF_TUMOR_NECROSIS_FACTOR_SUPERFAMILY_CYTOKINE_PRODUCTION	89	0.00203666	0.03032	0.729
GO_SINGLE_ORGANISM_BEHAVIOR	356	0	0	0	GO_MUSCLE_FILAMENT_SLIDING	37	0	0.0292974	0.73
GO_NEPHRON_DEVELOPMENT	112	0	0	0	GO_REGULATION_OF_TYPE_I_INTERFERON_PRODUCTION	102	0	0.0307303	0.757
GO_MESENCHYMAL_CELL_DIFFERENTIATION	129	0	0	0	KEGG_LINOLEIC_ACID_METABOLISM	18	0.00196078	0.0368794	0.828
GO_METANEPHROS_DEVELOPMENT	80	0	0	0	GO_ACTIN_MYOSIN_FILAMENT_SLIDING	37	0	0.0406179	0.866
GO_CHROMATIN_BINDING	404	0	0	0	GO_REGULATION_OF_INTERLEUKIN_8_PRODUCTION	48	0	0.042279	0.886
GO_TUBE_MORPHOGENESIS	321	0	0	0	GO_CARBOHYDRATE_CATABOLIC_PROCESS	97	0.00192308	0.041893	0.89
GO_TRANSCRIPTION_FACTOR_ACTIVITY_RNA_POLYMERASE_II_CORE_PROMOTER_PROXIMAL_REGION_SEQUENCE_SPECIFIC_BINDING	309	0	0	0	GO_POSITIVE_REGULATION_OF_IMMUNE_RESPONSE	435	0	0.0409045	0.89
GO_NEPHRON_EPITHELIUM_DEVELOPMENT	91	0	0	0	GO_RRNA_METABOLIC_PROCESS	243	0	0.0406344	0.893
GO_APPENDAGE_DEVELOPMENT	160	0	0	0	GO_VESICLE_TARGETING	73	0	0.0443954	0.921
GO_NEURON_PROJECTION_GUIDANCE	191	0	0	0	GO_IMMUNE_EFFECTOR_PROCESS	341	0	0.0487402	0.938
GO_TRANSCRIPTIONAL_ACTIVATOR_ACTIVITY_RNA_POLYMERASE_II_CORE_PROMOTER_PROXIMAL_REGION_SEQUENCE_SPECIFIC_BINDING	216	0	0	0	GO_DETECTION_OF_LIGHT_STIMULUS	50	0	0.0483044	0.941
GO_VENTRAL_SPINAL_CORD_DEVELOPMENT	45	0	0	0	GO_DNA_RECOMBINATION	189	0	0.0533221	0.967
GO_LIMB_DEVELOPMENT	160	0	0	0	GO_EPITHELIAL_STRUCTURE_MAINTENANCE	18	0.00606061	0.0552825	0.977
GO_TAXIS	385	0	0	0	GO_PATTERN_RECOGNITION_RECEPTOR_SIGNALING_PATHWAY	98	0	0.0575945	0.981
GO_POSITIVE_REGULATION_OF_NERVOUS_SYSTEM_DEVELOPMENT	412	0	0	0	GO_SMALL_MOLECULE_CATABOLIC_PROCESS	300	0	0.0562858	0.981
GO_LOCOMOTORY_BEHAVIOR	171	0	0	0	GO_TRANSLATIONAL_INITIATION	133	0.00197239	0.0561533	0.981
GO_MORPHOGENESIS_OF_A_BRANCHING_STRUCTURE	166	0	0	0	GO_COMPLEMENT_ACTIVATION	29	0	0.0560979	0.982
GO_BRANCHING_MORPHOGENESIS_OF_AN_EPITHELIAL_TUBE	131	0	0	0	GO_ENDOPEPTIDASE_ACTIVITY	339	0.00195695	0.0550518	0.983
GO_VASCULATURE_DEVELOPMENT	451	0	0	0	KEGG_RIG_I_LIKE_RECEPTOR_SIGNALING_PATHWAY	50	0	0.0596054	0.988
GO_ENDOCRINE_SYSTEM_DEVELOPMENT	116	0	0	0	GO_DAMAGED_DNA_BINDING	57	0.0059761	0.0655108	0.989
GO_DORSAL_VENTRAL_PATTERN_FORMATION	88	0	0	0	GO_NUCLEIC_ACID_PHOSPHODIESTER_BOND_HYDROLYSIS	220	0.0019802	0.0731289	0.995
GO_EMBRYONIC_SKELETAL_SYSTEM_DEVELOPMENT	119	0	0	0	GO_COENZYME_METABOLIC_PROCESS	236	0	0.0731534	0.996
GO_SENSORY_ORGAN_MORPHOGENESIS	233	0	0	0	GO_POSITIVE_REGULATION_OF_PHAGOCYTOSIS	39	0.0019802	0.0764732	0.997
GO_REGULATION_OF_SYNAPSE_STRUCTURE_OR_ACTIVITY	224	0	0	0	GO_LYASE_ACTIVITY	151	0.00555556	0.0772049	0.998
GO_DIGESTIVE_SYSTEM_DEVELOPMENT	142	0	0	0	GO_RESPONSE_TO_TOPOLOGICALLY_INCORRECT_PROTEIN	155	0.0112994	0.08224	0.999
GO_RENAL_TUBULE_DEVELOPMENT	77	0	0	0	GO_EXONUCLEASE_ACTIVITY	72	0.0020284	0.0841197	0.999
GO_EMBRYONIC_SKELETAL_SYSTEM_MORPHOGENESIS	92	0	0	0	GO_DNA_REPLICATION	192	0.00392927	0.0829398	0.999
GO_BLOOD_VESSEL_MORPHOGENESIS	351	0	0	0	GO_MULTI_ORGANISM_METABOLIC_PROCESS	130	0.00618557	0.0834126	0.999
GO_NEGATIVE_REGULATION_OF_CELL_DEVELOPMENT	278	0	0	0	GO_CARBOHYDRATE_PHOSPHORYLATION	21	0.00400802	0.0847385	0.999
GO_EAR_MORPHOGENESIS	110	0	0	0	GO_VACUOLE_ORGANIZATION	147	0.00384615	0.0842162	1
GO_EPITHELIAL_CELL_DIFFERENTIATION	428	0	0	0	GO_GLYCOSYL_COMPOUND_METABOLIC_PROCESS	316	0	0.0830694	1
GO_GROWTH_FACTOR_ACTIVITY	136	0	0	0	GO_DNA_INTEGRITY_CHECKPOINT	131	0.00411523	0.0823909	1
GO_FEEDING_BEHAVIOR	81	0	0	0	GO_DETECTION_OF_VISIBLE_LIGHT	37	0.00609756	0.0811482	1
GO_KIDNEY_MORPHOGENESIS	80	0	0	0	GO_HUMORAL_IMMUNE_RESPONSE	91	0.00397614	0.0867117	1
GO_MESONEPHROS_DEVELOPMENT	88	0	0	0	GO_POSITIVE_REGULATION_OF_TYPE_I_INTERFERON_PRODUCTION	67	0.00609756	0.0855036	1
GO_CARDIAC_CHAMBER_MORPHOGENESIS	101	0	0	0	GO_DETECTION_OF_STIMULUS	194	0.00200401	0.0844161	1
GO_NEURAL_CREST_CELL_DIFFERENTIATION	73	0	0	0	GO_PEPTIDASE_INHIBITOR_ACTIVITY	107	0	0.0854589	1
GO_SKELETAL_SYSTEM_MORPHOGENESIS	196	0	0	0	GO_HYDRO_LYASE_ACTIVITY	33	0.0042735	0.0847259	1
GO_TELENCEPHALON_DEVELOPMENT	223	0	0	0	GO_CARGO_RECEPTOR_ACTIVITY	57	0.00833333	0.0841628	1
GO_SYNAPTIC_SIGNALING	396	0	0	0	GO_DNA_BIOSYNTHETIC_PROCESS	107	0.00399202	0.0831591	1
KEGG_NEUROACTIVE_LIGAND_RECEPTOR_INTERACTION	235	0	0	0	GO_SERINE_TYPE_ENDOPEPTIDASE_INHIBITOR_ACTIVITY	52	0.00601202	0.0828939	1
GO_HEART_DEVELOPMENT	444	0	0	0	GO_DEFENSE_RESPONSE_TO_BACTERIUM	118	0.00205761	0.0881996	1
GO_HEART_MORPHOGENESIS	208	0	0	0	GO_COFACTOR_BIOSYNTHETIC_PROCESS	151	0.00625	0.0876116	1
GO_DIENCEPHALON_DEVELOPMENT	74	0	0	0	GO_PROTEIN_TARGETING	376	0.00561798	0.0937602	1
GO_PROXIMAL_DISTAL_PATTERN_FORMATION	31	0	0	0	GO_REGULATION_OF_INTERLEUKIN_6_PRODUCTION	87	0.003861	0.0977967	1
GO_GLAND_DEVELOPMENT	376	0	0	0	GO_MEMBRANE_BUDDING	105	0.0118812	0.0967	1
GO_INNER_EAR_MORPHOGENESIS	90	0	0	0	GO_NUCLEASE_ACTIVITY	177	0.00816326	0.0956936	1
GO_NEGATIVE_REGULATION_OF_NERVOUS_SYSTEM_DEVELOPMENT	246	0	0	0	GO_DNA_GEOMETRIC_CHANGE	76	0.00204499	0.094845	1
GO_MESONEPHRIC_TUBULE_MORPHOGENESIS	52	0	0	0	GO_STEROL_TRANSPORT	43	0.00198807	0.0936733	1
GO_REGULATION_OF_SYNAPSE_ASSEMBLY	76	0	0	0	GO_TRANSFERASE_ACTIVITY_TRANSFERRING_NITROGENOUS_GROUPS	21	0.00195695	0.0968054	1
GO_CARDIAC_CHAMBER_DEVELOPMENT	139	0	0	0	GO_PURINE_NTP_DEPENDENT_HELICASE_ACTIVITY	93	0	0.0983395	1
GO_SPINAL_CORD_MOTOR_NEURON_DIFFERENTIATION	33	0	0	0	GO_PHOTOTRANSDUCTION	36	0.0021097	0.0978737	1
GO_EMBRYONIC_DIGESTIVE_TRACT_DEVELOPMENT	32	0	0	0	GO_NUCLEOSIDE_MONOPHOSPHATE_METABOLIC_PROCESS	214	0.00403226	0.0983904	1
GO_REPRODUCTIVE_SYSTEM_DEVELOPMENT	374	0	0	0	GO_PHOSPHATIDYLGLYCEROL_ACYL_CHAIN_REMODELING	16	0.00581395	0.0975387	1
GO_CORE_PROMOTER_PROXIMAL_REGION_DNA_BINDING	299	0	0	0	GO_PROTEIN_ACYLATION	139	0.00198807	0.0979786	1
GO_CRANIAL_NERVE_DEVELOPMENT	41	0	0	0	GO_REGULATION_OF_INNATE_IMMUNE_RESPONSE	296	0.00389105	0.100451	1
GO_GATED_CHANNEL_ACTIVITY	298	0	0	0	GO_CARBOHYDRATE_KINASE_ACTIVITY	19	0.00205339	0.101533	1
GO_REGULATION_OF_SYNAPSE_ORGANIZATION	109	0	0	0	GO_DNA_DEPENDENT_DNA_REPLICATION	89	0.00598802	0.106427	1
GO_TRANSCRIPTION_FACTOR_BINDING	481	0	0	0	GO_SCAVENGER_RECEPTOR_ACTIVITY	37	0.00625	0.105829	1
GO_REGULATION_OF_TRANSMEMBRANE_RECEPTOR_PROTEIN_SERINE_THREONINE_KINASE_SIGNALING_PATHWAY	196	0	0	0	KEGG_LYSOSOME	114	0.00408163	0.107721	1
GO_REGULATION_OF_EPITHELIAL_CELL_PROLIFERATION	262	0	0	0	GO_REGULATION_OF_CENTROSOME_CYCLE	37	0.00607287	0.107181	1
GO_HINDBRAIN_DEVELOPMENT	134	0	0	0	GO_CELLULAR_RESPONSE_TO_TOPOLOGICALLY_INCORRECT_PROTEIN	116	0.00967118	0.106336	1
GO_REGULATION_OF_ORGAN_MORPHOGENESIS	236	0	0	0	GO_REGULATION_OF_LAMELLIPODIUM_ORGANIZATION	35	0.00787402	0.105182	1
GO_G_PROTEIN_COUPLED_RECEPTOR_ACTIVITY	335	0	0	0	GO_ACTIVATION_OF_INNATE_IMMUNE_RESPONSE	180	0.00407332	0.105453	1
GO_CHROMATIN_MODIFICATION	483	0	0	0	GO_LEUKOCYTE_MEDIATED_IMMUNITY	118	0.00793651	0.104675	1
GO_MUSCLE_TISSUE_DEVELOPMENT	251	0	0	0	GO_DETECTION_OF_MECHANICAL_STIMULUS	40	0.00576923	0.111344	1
GO_MODULATION_OF_SYNAPTIC_TRANSMISSION	287	0	0	0	GO_MONOSACCHARIDE_CATABOLIC_PROCESS	51	0.0118343	0.110766	1
GO_ORGANELLE_FISSION	443	0	0	0	GO_METAPHASE_PLATE_CONGRESSION	40	0	0.114987	1
GO_PITUITARY_GLAND_DEVELOPMENT	39	0	0	0	GO_SINGLE_ORGANISM_MEMBRANE_BUDDING	68	0.00195695	0.114751	1
GO_MUSCLE_STRUCTURE_DEVELOPMENT	408	0	0	0	GO_REGULATION_OF_CENTROSOME_DUPLICATION	30	0.00813008	0.114684	1
GO_FOREBRAIN_REGIONALIZATION	25	0	0	0	GO_EXTRACELLULAR_MATRIX_STRUCTURAL_CONSTITUENT	65	0.00407332	0.113693	1
GO_OUTFLOW_TRACT_MORPHOGENESIS	56	0	0	0	GO_DNA_DEALKYLATION	17	0.00608519	0.113068	1
GO_REGULATION_OF_HORMONE_LEVELS	416	0	0	0	GO_ENDOCYTOSIS	432	0.00616016	0.112434	1
GO_REGULATION_OF_ORGAN_FORMATION	32	0	0	0	GO_PLASMA_MEMBRANE_FUSION	20	0.00400802	0.112788	1
GO_COGNITION	231	0	0	0	GO_RNA_CATABOLIC_PROCESS	212	0.00406504	0.112042	1
GO_NERVE_DEVELOPMENT	64	0	0	0	GO_ATPASE_ACTIVITY_COUPLED_TO_MOVEMENT_OF_SUBSTANCES	111	0.0107296	0.116092	1
GO_REGULATION_OF_KIDNEY_DEVELOPMENT	51	0	0	0	GO_MICROTUBULE_BASED_MOVEMENT	185	0.00801603	0.131101	1
GO_MESENCHYME_MORPHOGENESIS	38	0	0	0	GO_NUCLEOSIDE_TRIPHOSPHATE_METABOLIC_PROCESS	205	0.00813008	0.132625	1
GO_NEGATIVE_REGULATION_OF_NEURON_DIFFERENTIATION	177	0	0	0	GO_TELOMERE_ORGANIZATION	86	0.00782779	0.140514	1
GO_FORELIMB_MORPHOGENESIS	38	0	0	0	GO_ER_NUCLEUS_SIGNALING_PATHWAY	31	0.0150215	0.139403	1
GO_ADULT_BEHAVIOR	129	0	0	0	GO_DNA_SYNTHESIS_INVOLVED_IN_DNA_REPAIR	67	0.0141129	0.139445	1
GO_POSITIVE_REGULATION_OF_CELL_DEVELOPMENT	443	0	0	0	GO_POSITIVE_REGULATION_OF_STEROID_METABOLIC_PROCESS	19	0.00990099	0.138441	1
GO_PASSIVE_TRANSMEMBRANE_TRANSPORTER_ACTIVITY	418	0	0	0	KEGG_HUNTINGTONS_DISEASE	158	0.0138889	0.140335	1
GO_DORSAL_SPINAL_CORD_DEVELOPMENT	19	0	0	0	KEGG_ALPHA_LINOLENIC_ACID_METABOLISM	17	0.00623701	0.14201	1
GO_BRANCHING_INVOLVED_IN_URETERIC_BUD_MORPHOGENESIS	44	0	0	0	GO_NECROTIC_CELL_DEATH	26	0.0178218	0.144844	1
GO_NEURON_MIGRATION	104	0	0	0	GO_ORGANIC_CYCLIC_COMPOUND_CATABOLIC_PROCESS	388	0.00392157	0.143994	1
GO_CARDIAC_SEPTUM_MORPHOGENESIS	49	0	0	0	GO_RNA_3_END_PROCESSING	94	0.0137255	0.147923	1
GO_MUSCLE_ORGAN_DEVELOPMENT	256	0	0	0	GO_REGULATION_OF_INTERFERON_ALPHA_PRODUCTION	16	0.0121704	0.148455	1
GO_SEGMENTATION	87	0	0	0	GO_INTRACELLULAR_STEROID_HORMONE_RECEPTOR_SIGNALING_PATHWAY	65	0.0114504	0.148787	1
GO_VOLTAGE_GATED_CATION_CHANNEL_ACTIVITY	130	0	0	0	GO_PHOSPHATIDYLCHOLINE_METABOLIC_PROCESS	59	0.0139165	0.149364	1
GO_EMBRYONIC_FORELIMB_MORPHOGENESIS	30	0	0	0	GO_UBIQUITIN_LIKE_PROTEIN_LIGASE_BINDING	250	0.00585938	0.149636	1
GO_DIGESTIVE_TRACT_MORPHOGENESIS	47	0	0	0	GO_ADAPTIVE_IMMUNE_RESPONSE	173	0.00798403	0.150019	1
GO_FOREBRAIN_GENERATION_OF_NEURONS	66	0	0	0	GO_MRNA_3_END_PROCESSING	69	0.0121704	0.150369	1
GO_MITOTIC_NUCLEAR_DIVISION	332	0	0	0	GO_T_HELPER_1_TYPE_IMMUNE_RESPONSE	16	0.0138067	0.152017	1
GO_METANEPHRIC_NEPHRON_DEVELOPMENT	32	0	0	0	GO_DNA_TEMPLATED_TRANSCRIPTION_TERMINATION	94	0.00776699	0.15264	1
GO_REGULATION_OF_SYSTEM_PROCESS	474	0	0	0	GO_LRR_DOMAIN_BINDING	17	0.00976562	0.153291	1
GO_REGULATION_OF_TRANSMEMBRANE_TRANSPORT	387	0	0	0	GO_NUCLEOTIDE_EXCISION_REPAIR	104	0.0119284	0.15235	1
GO_PANCREAS_DEVELOPMENT	69	0	0	0	GO_SPERM_CAPACITATION	15	0.0156556	0.151183	1
GO_REGULATION_OF_TRANSCRIPTION_INVOLVED_IN_CELL_FATE_COMMITMENT	19	0	0	0	GO_POSITIVE_REGULATION_OF_INTERFERON_BETA_PRODUCTION	28	0.0176471	0.150891	1
GO_CARDIAC_VENTRICLE_DEVELOPMENT	102	0	0	0	GO_LYMPHOCYTE_MEDIATED_IMMUNITY	83	0.0177515	0.154001	1
GO_SPINAL_CORD_PATTERNING	24	0	0	0	GO_RETINA_HOMEOSTASIS	51	0.00588235	0.154829	1
GO_RNA_SPLICING	330	0	0	0	GO_INTRINSIC_APOPTOTIC_SIGNALING_PATHWAY	133	0.0174081	0.163357	1
GO_EMBRYONIC_DIGESTIVE_TRACT_MORPHOGENESIS	17	0	0	0	GO_SINGLE_STRANDED_DNA_BINDING	74	0.012024	0.162884	1
GO_GLOMERULUS_DEVELOPMENT	47	0	0	0	GO_NUCLEAR_TRANSCRIBED_MRNA_CATABOLIC_PROCESS_DEADENYLATION_DEPENDENT_DECAY	55	0.0169811	0.164582	1
GO_CELL_DIFFERENTIATION_INVOLVED_IN_KIDNEY_DEVELOPMENT	34	0	0	0	GO_LIPID_CATABOLIC_PROCESS	212	0.00792079	0.164656	1
GO_MESODERM_DEVELOPMENT	107	0	0	0	GO_MYELOID_LEUKOCYTE_ACTIVATION	79	0.0121704	0.164047	1
GO_DOPAMINERGIC_NEURON_DIFFERENTIATION	28	0	0	0	GO_DNA_HELICASE_ACTIVITY	51	0.0141129	0.164249	1
GO_AXIS_SPECIFICATION	88	0	0	0	GO_RESPONSE_TO_PROTOZOAN	17	0.0210526	0.163573	1
GO_LEARNING	123	0	0	0	GO_POSITIVE_REGULATION_OF_TUMOR_NECROSIS_FACTOR_SUPERFAMILY_CYTOKINE_PRODUCTION	50	0.0177515	0.163666	1
GO_VENTRAL_SPINAL_CORD_INTERNEURON_DIFFERENTIATION	17	0	0	0	KEGG_FATTY_ACID_METABOLISM	33	0.0234542	0.163334	1
KEGG_BASAL_CELL_CARCINOMA	53	0	0	0	GO_ORGAN_OR_TISSUE_SPECIFIC_IMMUNE_RESPONSE	21	0.0184805	0.163812	1
GO_CARDIAC_SEPTUM_DEVELOPMENT	83	0	0	0	GO_POSITIVE_REGULATION_OF_INTERLEUKIN_8_PRODUCTION	36	0.0185185	0.162874	1
GO_NEUROTRANSMITTER_TRANSPORT	149	0	0	0	GO_ATPASE_COUPLED_ION_TRANSMEMBRANE_TRANSPORTER_ACTIVITY	65	0.0139165	0.163952	1
GO_POSITIVE_REGULATION_OF_SYNAPSE_ASSEMBLY	58	0	0	0	GO_POSITIVE_REGULATION_OF_TOLL_LIKE_RECEPTOR_SIGNALING_PATHWAY	18	0.0255906	0.171826	1
GO_SKELETAL_MUSCLE_ORGAN_DEVELOPMENT	121	0	0	0	GO_POSITIVE_REGULATION_OF_INTERLEUKIN_6_PRODUCTION	55	0.0272904	0.170796	1
GO_ODONTOGENESIS	97	0	0	0	GO_POSTREPLICATION_REPAIR	48	0.0120482	0.170595	1
GO_ENDOCARDIAL_CUSHION_DEVELOPMENT	32	0	0	0	GO_FC_RECEPTOR_SIGNALING_PATHWAY	176	0.0221328	0.171613	1
GO_VOLTAGE_GATED_POTASSIUM_CHANNEL_ACTIVITY	85	0	0	0	GO_CILIUM_ORGANIZATION	161	0.0182186	0.173071	1
GO_RETINAL_GANGLION_CELL_AXON_GUIDANCE	18	0	0	0	GO_GLUCOSE_6_PHOSPHATE_METABOLIC_PROCESS	19	0.0232558	0.174781	1
GO_CARDIAC_VENTRICLE_MORPHOGENESIS	59	0	0	0	GO_ADP_METABOLIC_PROCESS	41	0.0201207	0.173883	1
GO_CENTRAL_NERVOUS_SYSTEM_NEURON_DEVELOPMENT	69	0	0	0	GO_DEFENSE_RESPONSE_TO_VIRUS	106	0.0266393	0.172988	1
GO_REGULATION_OF_CELLULAR_RESPONSE_TO_GROWTH_FACTOR_STIMULUS	214	0	0	0	GO_FIBRINOLYSIS	20	0.0194932	0.172079	1
GO_COLUMNAR_CUBOIDAL_EPITHELIAL_CELL_DIFFERENTIATION	104	0	0	0	GO_CHROMOSOME_LOCALIZATION	56	0.0139165	0.173556	1
GO_POSITIVE_REGULATION_OF_NEURON_DIFFERENTIATION	295	0	0	0	GO_B_CELL_MEDIATED_IMMUNITY	51	0.0183299	0.173252	1
GO_ANGIOGENESIS	281	0	0	0	GO_REGULATION_OF_INTERLEUKIN_12_PRODUCTION	46	0.0161943	0.173948	1
GO_POSITIVE_REGULATION_OF_OSSIFICATION	77	0	0	0	GO_PHOSPHOLIPID_TRANSPORT	52	0.0290698	0.173878	1
GO_MRNA_PROCESSING	392	0	0	0	GO_NUCLEUS_ORGANIZATION	125	0.0159046	0.175328	1
GO_TRANSCRIPTIONAL_REPRESSOR_ACTIVITY_RNA_POLYMERASE_II_TRANSCRIPTION_REGULATORY_REGION_SEQUENCE_SPECIFIC_BINDING	148	0	0	0	GO_REGULATION_OF_HUMORAL_IMMUNE_RESPONSE	34	0.0186722	0.180025	1
GO_CELL_DIVISION	430	0	0	0	GO_PEPTIDE_CATABOLIC_PROCESS	20	0.0227704	0.178967	1
GO_REGULATION_OF_CARDIAC_MUSCLE_TISSUE_DEVELOPMENT	46	0	0	0	GO_ANTIGEN_PROCESSING_AND_PRESENTATION_OF_PEPTIDE_ANTIGEN	143	0.0325203	0.181253	1
GO_VOLTAGE_GATED_ION_CHANNEL_ACTIVITY	177	0	0	0	GO_PHOSPHOLIPID_CATABOLIC_PROCESS	29	0.021611	0.182795	1
GO_REGULATION_OF_MORPHOGENESIS_OF_A_BRANCHING_STRUCTURE	50	0	0	0	KEGG_TOLL_LIKE_RECEPTOR_SIGNALING_PATHWAY	78	0.0296443	0.182013	1
GO_SENSORY_PERCEPTION	420	0	0	0	GO_SNRNA_METABOLIC_PROCESS	73	0.0139165	0.182241	1
GO_ADULT_LOCOMOTORY_BEHAVIOR	77	0	0	0	GO_REGULATION_OF_ORGANELLE_ASSEMBLY	139	0.0232108	0.181918	1
GO_SOMITE_DEVELOPMENT	75	0	0	0	GO_TELOMERE_MAINTENANCE_VIA_RECOMBINATION	31	0.012024	0.182973	1
GO_CARTILAGE_DEVELOPMENT	139	0	7.99339e-06	0.001	GO_TOLL_LIKE_RECEPTOR_SIGNALING_PATHWAY	78	0.0094162	0.181901	1
GO_REGULATION_OF_MEMBRANE_POTENTIAL	325	0	7.94495e-06	0.001	GO_GLUCOSE_CATABOLIC_PROCESS	25	0.0277778	0.181329	1
GO_REGULATION_OF_BLOOD_CIRCULATION	277	0	7.89709e-06	0.001	GO_NUCLEOBASE_CONTAINING_SMALL_MOLECULE_METABOLIC_PROCESS	465	0.0382409	0.180356	1
GO_MESENCHYMAL_TO_EPITHELIAL_TRANSITION	15	0	7.8498e-06	0.001	GO_7_METHYLGUANOSINE_RNA_CAPPING	33	0.0196464	0.180319	1
GO_EYE_DEVELOPMENT	313	0	7.80307e-06	0.001	GO_DEFENSE_RESPONSE_TO_OTHER_ORGANISM	308	0.0283401	0.180939	1
GO_NEUROPEPTIDE_SIGNALING_PATHWAY	79	0	7.7569e-06	0.001	GO_REGULATION_OF_CHEMOKINE_PRODUCTION	54	0.0267686	0.180644	1
GO_RESPONSE_TO_GROWTH_FACTOR	442	0	7.71127e-06	0.001	KEGG_RNA_DEGRADATION	57	0.0200401	0.180218	1
GO_REGULATION_OF_BMP_SIGNALING_PATHWAY	75	0	7.66618e-06	0.001	GO_POLYUBIQUITIN_BINDING	40	0.0232558	0.189397	1
GO_TRANSCRIPTION_COACTIVATOR_ACTIVITY	285	0	7.62161e-06	0.001	GO_RIBOSOME_ASSEMBLY	49	0.0200401	0.188335	1
GO_CELL_FATE_DETERMINATION	42	0	7.57755e-06	0.001	GO_POSITIVE_REGULATION_OF_INNATE_IMMUNE_RESPONSE	213	0.0254902	0.188865	1
GO_MULTI_ORGANISM_BEHAVIOR	70	0	1.51204e-05	0.002	GO_ANTIGEN_PROCESSING_AND_PRESENTATION_OF_PEPTIDE_ANTIGEN_VIA_MHC_CLASS_I	79	0.0251451	0.192051	1
GO_VASCULOGENESIS	57	0	1.5034e-05	0.002	GO_TRANSLATION_INITIATION_FACTOR_ACTIVITY	45	0.0325671	0.191147	1
GO_COCHLEA_DEVELOPMENT	38	0	1.49486e-05	0.002	GO_RNA_CAPPING	33	0.0176125	0.191098	1
GO_COVALENT_CHROMATIN_MODIFICATION	310	0	1.48641e-05	0.002	GO_IMMUNE_RESPONSE_REGULATING_CELL_SURFACE_RECEPTOR_SIGNALING_PATHWAY	246	0.00823045	0.193674	1
GO_ENDOCARDIAL_CUSHION_MORPHOGENESIS	22	0	1.47806e-05	0.002	GO_REGULATION_OF_TOLL_LIKE_RECEPTOR_SIGNALING_PATHWAY	46	0.0216535	0.194149	1
GO_MEMORY	93	0	1.46981e-05	0.002	GO_CELLULAR_RESPONSE_TO_INTERFERON_GAMMA	72	0.0118577	0.197157	1
GO_POSITIVE_REGULATION_OF_ORGAN_GROWTH	35	0	1.46164e-05	0.002	GO_NEGATIVE_REGULATION_OF_TUMOR_NECROSIS_FACTOR_SUPERFAMILY_CYTOKINE_PRODUCTION	39	0.0262097	0.200538	1
GO_LIGAND_GATED_CHANNEL_ACTIVITY	126	0	1.45357e-05	0.002	GO_CYSTEINE_TYPE_PEPTIDASE_ACTIVITY	142	0.0300601	0.199803	1
GO_REGULATION_OF_MESONEPHROS_DEVELOPMENT	24	0	1.44558e-05	0.002	GO_DNA_SECONDARY_STRUCTURE_BINDING	23	0.021611	0.199919	1
GO_REGULATION_OF_SYNAPTIC_PLASTICITY	135	0	1.43768e-05	0.002	KEGG_PYRIMIDINE_METABOLISM	92	0.03	0.201455	1
GO_REGULATION_OF_CYCLIC_NUCLEOTIDE_METABOLIC_PROCESS	139	0	1.42987e-05	0.002	GO_ORGANIC_CATION_TRANSPORT	16	0.0341365	0.206351	1
GO_REGULATION_OF_HEART_CONTRACTION	209	0	1.42214e-05	0.002	GO_CARBON_OXYGEN_LYASE_ACTIVITY	52	0.0258964	0.205443	1
GO_REGULATION_OF_NEURON_PROJECTION_DEVELOPMENT	390	0	1.41449e-05	0.002	GO_REGULATION_OF_TRANSLATIONAL_INITIATION	76	0.0209924	0.205026	1
GO_PALLIUM_DEVELOPMENT	149	0	1.40693e-05	0.002	GO_LIPOPROTEIN_BIOSYNTHETIC_PROCESS	82	0.02537	0.204776	1
GO_SMOOTH_MUSCLE_CELL_DIFFERENTIATION	30	0	1.39944e-05	0.002	KEGG_ETHER_LIPID_METABOLISM	31	0.026971	0.205618	1
GO_PROTEIN_HETERODIMERIZATION_ACTIVITY	398	0	1.39204e-05	0.002	GO_MITOCHONDRIAL_TRANSLATION	100	0.0282828	0.205207	1
GO_LIMBIC_SYSTEM_DEVELOPMENT	97	0	1.38471e-05	0.002	KEGG_APOPTOSIS	77	0.039666	0.205594	1
GO_REGULATION_OF_CAMP_METABOLIC_PROCESS	117	0	1.37746e-05	0.002	GO_ATP_GENERATION_FROM_ADP	33	0.0335968	0.212661	1
GO_POSITIVE_REGULATION_OF_KIDNEY_DEVELOPMENT	38	0	1.37029e-05	0.002	GO_ORGANOPHOSPHATE_ESTER_TRANSPORT	80	0.0305499	0.213948	1
GO_SIGNAL_RELEASE	162	0	1.36319e-05	0.002	GO_AXONEME_ASSEMBLY	33	0.027027	0.213513	1
GO_NEURAL_TUBE_DEVELOPMENT	146	0	1.35616e-05	0.002	GO_N_TERMINAL_PROTEIN_AMINO_ACID_MODIFICATION	24	0.0264228	0.214553	1
GO_SEX_DIFFERENTIATION	236	0	1.34921e-05	0.002	GO_NUCLEOBASE_CONTAINING_COMPOUND_TRANSMEMBRANE_TRANSPORTER_ACTIVITY	28	0.0241935	0.215144	1
GO_REGULATION_OF_AMINE_TRANSPORT	70	0	1.34232e-05	0.002	GO_PHOTORECEPTOR_CELL_DEVELOPMENT	38	0.0430328	0.215307	1
GO_CANONICAL_WNT_SIGNALING_PATHWAY	91	0	1.33551e-05	0.002	GO_REGULATION_OF_MICROTUBULE_BASED_PROCESS	222	0.0219378	0.214396	1
GO_REGULATION_OF_CHEMOTAXIS	151	0	1.32876e-05	0.002	GO_PHOSPHATIDIC_ACID_METABOLIC_PROCESS	32	0.0359848	0.213855	1
GO_CONNECTIVE_TISSUE_DEVELOPMENT	183	0	1.32209e-05	0.002	GO_POSITIVE_REGULATION_OF_TRANSCRIPTION_FROM_RNA_POLYMERASE_II_PROMOTER_IN_RESPONSE_TO_STRESS	22	0.0250522	0.216678	1
GO_NEURAL_CREST_CELL_MIGRATION	49	0	1.31548e-05	0.002	GO_RNA_MODIFICATION	103	0.032197	0.216141	1
GO_WNT_ACTIVATED_RECEPTOR_ACTIVITY	21	0	1.30893e-05	0.002	GO_MULTICELLULAR_ORGANISM_METABOLIC_PROCESS	83	0.0333988	0.217628	1
GO_REGULATION_OF_WNT_SIGNALING_PATHWAY	298	0	1.96547e-05	0.003	GO_PYRIDOXAL_PHOSPHATE_BINDING	46	0.0325671	0.217729	1
GO_REGULATION_OF_MUSCLE_ORGAN_DEVELOPMENT	97	0	1.95579e-05	0.003	GO_LIGAND_DEPENDENT_NUCLEAR_RECEPTOR_TRANSCRIPTION_COACTIVATOR_ACTIVITY	51	0.0412758	0.219983	1
GO_KIDNEY_MESENCHYME_DEVELOPMENT	17	0	1.9462e-05	0.003	GO_NCRNA_TRANSCRIPTION	79	0.0354906	0.21946	1
GO_REGULATION_OF_DEVELOPMENTAL_GROWTH	272	0	1.93671e-05	0.003	GO_ATP_DEPENDENT_DNA_HELICASE_ACTIVITY	33	0.0350877	0.218768	1
GO_PALATE_DEVELOPMENT	84	0	1.9273e-05	0.003	GO_CYTOPLASMIC_PATTERN_RECOGNITION_RECEPTOR_SIGNALING_PATHWAY	32	0.0332031	0.218124	1
GO_REGULATION_OF_HORMONE_SECRETION	239	0	1.91799e-05	0.003	GO_PHOSPHATIDYLCHOLINE_ACYL_CHAIN_REMODELING	24	0.0406977	0.223109	1
GO_DEVELOPMENTAL_INDUCTION	27	0	1.90877e-05	0.003	GO_INTEGRIN_MEDIATED_SIGNALING_PATHWAY	76	0.0378486	0.223778	1
GO_POSITIVE_REGULATION_OF_CELL_CYCLE	296	0	1.89964e-05	0.003	GO_RIBOSOMAL_SMALL_SUBUNIT_BIOGENESIS	53	0.0141129	0.224677	1
GO_CARDIAC_CONDUCTION	80	0	1.89059e-05	0.003	GO_HEXOSE_CATABOLIC_PROCESS	42	0.0355731	0.224333	1
GO_REGULATION_OF_STEM_CELL_PROLIFERATION	83	0	1.88163e-05	0.003	GO_REGULATION_OF_LIPID_STORAGE	39	0.03	0.223599	1
GO_CARDIAC_RIGHT_VENTRICLE_MORPHOGENESIS	16	0	2.5051e-05	0.004	KEGG_PRIMARY_IMMUNODEFICIENCY	29	0.0400802	0.223055	1
GO_VENTRICULAR_SEPTUM_DEVELOPMENT	53	0	2.49334e-05	0.004	GO_ADAPTIVE_IMMUNE_RESPONSE_BASED_ON_SOMATIC_RECOMBINATION_OF_IMMUNE_RECEPTORS_BUILT_FROM_IMMUNOGLOBULIN_SUPERFAMILY_DOMAINS	97	0.0342052	0.222746	1
GO_REGULATION_OF_OSSIFICATION	164	0	2.48168e-05	0.004	GO_ESTABLISHMENT_OF_PROTEIN_LOCALIZATION_TO_ENDOPLASMIC_RETICULUM	97	0.0337302	0.22178	1
GO_NEGATIVE_CHEMOTAXIS	38	0	2.47014e-05	0.004	GO_AUTOPHAGOSOME_ORGANIZATION	34	0.0293501	0.220829	1
GO_AUTONOMIC_NERVOUS_SYSTEM_DEVELOPMENT	40	0	2.45871e-05	0.004	GO_REGULATION_OF_INTERFERON_BETA_PRODUCTION	38	0.0286807	0.2214	1
GO_RNA_SPLICING_VIA_TRANSESTERIFICATION_REACTIONS	253	0	3.06398e-05	0.005	KEGG_NUCLEOTIDE_EXCISION_REPAIR	41	0.0373281	0.220671	1
GO_MULTICELLULAR_ORGANISMAL_SIGNALING	120	0	3.67878e-05	0.006	GO_MITOCHONDRIAL_RESPIRATORY_CHAIN_COMPLEX_ASSEMBLY	61	0.0406977	0.219762	1
GO_SPECIFICATION_OF_SYMMETRY	111	0	3.66198e-05	0.006	GO_DETECTION_OF_BIOTIC_STIMULUS	19	0.0274841	0.218934	1
GO_ASSOCIATIVE_LEARNING	69	0	3.64534e-05	0.006	GO_EXTRACELLULAR_MATRIX_DISASSEMBLY	62	0.0368932	0.219669	1
GO_CELL_CYCLE_PHASE_TRANSITION	242	0	4.82188e-05	0.008	GO_STRUCTURAL_CONSTITUENT_OF_MUSCLE	39	0.0386179	0.2196	1
GO_SIGNAL_TRANSDUCTION_BY_PROTEIN_PHOSPHORYLATION	381	0	4.80016e-05	0.008	GO_TRNA_AMINOACYLATION	51	0.0268041	0.219169	1
KEGG_HEDGEHOG_SIGNALING_PATHWAY	53	0	4.77863e-05	0.008	GO_POSITIVE_REGULATION_OF_CHEMOKINE_PRODUCTION	39	0.0321932	0.219199	1
GO_EMBRYONIC_HEART_TUBE_DEVELOPMENT	73	0	4.7573e-05	0.008	GO_CALCIUM_DEPENDENT_CYSTEINE_TYPE_ENDOPEPTIDASE_ACTIVITY	15	0.0180361	0.218963	1
GO_REGULATION_OF_STEM_CELL_DIFFERENTIATION	105	0	4.73616e-05	0.008	GO_RESPONSE_TO_FUNGUS	31	0.0399202	0.219464	1
GO_G_PROTEIN_COUPLED_RECEPTOR_SIGNALING_PATHWAY_COUPLED_TO_CYCLIC_NUCLEOTIDE_SECOND_MESSENGER	150	0	4.7152e-05	0.008	GO_ANATOMICAL_STRUCTURE_HOMEOSTASIS	235	0.0327553	0.219538	1
GO_OSTEOBLAST_DIFFERENTIATION	119	0	4.69443e-05	0.008	GO_INDOLALKYLAMINE_METABOLIC_PROCESS	16	0.0360721	0.220342	1
GO_REGULATION_OF_NEURAL_PRECURSOR_CELL_PROLIFERATION	69	0	4.67384e-05	0.008	GO_VESICLE_COATING	69	0.0285132	0.220148	1
GO_TRANSFERASE_ACTIVITY_TRANSFERRING_SULFUR_CONTAINING_GROUPS	54	0	4.65343e-05	0.008	GO_INTERFERON_GAMMA_MEDIATED_SIGNALING_PATHWAY	40	0.0361702	0.219643	1
GO_RESPONSE_TO_BMP	87	0	4.6332e-05	0.008	GO_VACUOLAR_TRANSPORT	221	0.0338266	0.219011	1
GO_CARDIOCYTE_DIFFERENTIATION	92	0	4.61314e-05	0.008	KEGG_VIRAL_MYOCARDITIS	50	0.0422265	0.220446	1
GO_DNA_PACKAGING	145	0	4.59326e-05	0.008	GO_DEOXYRIBONUCLEASE_ACTIVITY	60	0.0257426	0.220162	1
GO_EXTRACELLULAR_LIGAND_GATED_ION_CHANNEL_ACTIVITY	68	0	4.57354e-05	0.008	GO_RETROGRADE_VESICLE_MEDIATED_TRANSPORT_GOLGI_TO_ER	72	0.0349076	0.219545	1
GO_TRANSCRIPTION_COREPRESSOR_ACTIVITY	196	0	5.12473e-05	0.009	GO_PROTEIN_MONOUBIQUITINATION	47	0.0426357	0.22415	1
GO_REGULATION_OF_CELL_MORPHOGENESIS_INVOLVED_IN_DIFFERENTIATION	316	0	5.10293e-05	0.009	GO_PHOSPHATIDYLSERINE_METABOLIC_PROCESS	27	0.0393701	0.223865	1
GO_POTASSIUM_CHANNEL_ACTIVITY	113	0	5.0813e-05	0.009	GO_POSITIVE_REGULATION_OF_VIRAL_PROCESS	77	0.0297872	0.223032	1
GO_ENDOCRINE_PANCREAS_DEVELOPMENT	37	0	5.05986e-05	0.009	GO_OXIDOREDUCTION_COENZYME_METABOLIC_PROCESS	92	0.0320641	0.224494	1
GO_HINDBRAIN_MORPHOGENESIS	40	0	5.0386e-05	0.009	GO_CELL_REDOX_HOMEOSTASIS	61	0.0336634	0.224222	1
GO_REGULATION_OF_MITOTIC_CELL_CYCLE	430	0	5.01752e-05	0.009	GO_TRANSLATIONAL_ELONGATION	105	0.0389344	0.223645	1
GO_NEUROMUSCULAR_PROCESS	94	0	4.99661e-05	0.009	GO_PHAGOCYTOSIS	147	0.0346154	0.222738	1
GO_GROWTH	381	0	4.97588e-05	0.009	GO_ION_GATED_CHANNEL_ACTIVITY	39	0.0484171	0.222174	1
GO_METANEPHROS_MORPHOGENESIS	27	0	4.95532e-05	0.009	GO_EXTRACELLULAR_STRUCTURE_ORGANIZATION	280	0.0426357	0.222624	1
KEGG_AXON_GUIDANCE	128	0	4.93493e-05	0.009	GO_AMINO_ACID_ACTIVATION	51	0.0389105	0.222387	1
GO_REGULATION_OF_HEART_MORPHOGENESIS	28	0	5.45873e-05	0.01	GO_PROTEIN_SERINE_THREONINE_TYROSINE_KINASE_ACTIVITY	39	0.046	0.223585	1
GO_POSITIVE_REGULATION_OF_STEM_CELL_PROLIFERATION	58	0	5.43645e-05	0.01	GO_NEGATIVE_REGULATION_OF_MULTI_ORGANISM_PROCESS	113	0.045738	0.223494	1
GO_REGULATION_OF_MUSCLE_TISSUE_DEVELOPMENT	97	0	6.51103e-05	0.012	GO_NEGATIVE_REGULATION_OF_PEPTIDASE_ACTIVITY	167	0.0383877	0.224052	1
GO_REGULATION_OF_CANONICAL_WNT_SIGNALING_PATHWAY	228	0	6.48467e-05	0.012	GO_RESPONSE_TO_STEROL	21	0.0346821	0.226889	1
GO_GLIOGENESIS	164	0	6.45853e-05	0.012	KEGG_STARCH_AND_SUCROSE_METABOLISM	31	0.0226337	0.226025	1
GO_REGULATION_OF_CARTILAGE_DEVELOPMENT	59	0	6.43259e-05	0.012	GO_PROTEIN_LIPID_COMPLEX_BINDING	20	0.0397614	0.226552	1
GO_PROTEIN_DNA_COMPLEX_SUBUNIT_ORGANIZATION	183	0	6.40686e-05	0.012	GO_NEGATIVE_REGULATION_OF_LIPID_CATABOLIC_PROCESS	17	0.0417457	0.231017	1
GO_GLIAL_CELL_DIFFERENTIATION	129	0	6.38133e-05	0.012	GO_CYSTEINE_TYPE_ENDOPEPTIDASE_ACTIVITY	69	0.0318091	0.231941	1
GO_ADENYLATE_CYCLASE_MODULATING_G_PROTEIN_COUPLED_RECEPTOR_SIGNALING_PATHWAY	128	0	7.40605e-05	0.014	GO_ETHANOLAMINE_CONTAINING_COMPOUND_METABOLIC_PROCESS	80	0.0508806	0.231155	1
GO_MIDBRAIN_DEVELOPMENT	81	0	7.37677e-05	0.014	GO_NUCLEOTIDE_PHOSPHORYLATION	53	0.0411255	0.231216	1
GO_MORPHOGENESIS_OF_EMBRYONIC_EPITHELIUM	131	0	7.34773e-05	0.014	GO_ANTIGEN_PROCESSING_AND_PRESENTATION	166	0.0471513	0.231773	1
GO_REGULATION_OF_ODONTOGENESIS	21	0	7.31892e-05	0.014	GO_DIGESTIVE_SYSTEM_PROCESS	55	0.0337079	0.232536	1
GO_EMBRYONIC_HINDLIMB_MORPHOGENESIS	29	0	7.81104e-05	0.015	GO_PROTEIN_LOCALIZATION_TO_ENDOPLASMIC_RETICULUM	116	0.046371	0.234602	1
GO_WNT_PROTEIN_BINDING	28	0	7.78065e-05	0.015	GO_CELL_SEPARATION_AFTER_CYTOKINESIS	16	0.0433884	0.236602	1
GO_RESPIRATORY_SYSTEM_DEVELOPMENT	192	0	7.75049e-05	0.015	GO_DOUBLE_STRANDED_RNA_BINDING	54	0.045082	0.237529	1
GO_EMBRYONIC_DIGIT_MORPHOGENESIS	57	0	7.72056e-05	0.015	GO_COFACTOR_TRANSPORT	23	0.052521	0.236966	1
GO_GLAND_MORPHOGENESIS	95	0	7.69087e-05	0.015	GO_CALCIUM_ACTIVATED_CATION_CHANNEL_ACTIVITY	27	0.0360721	0.236205	1
GO_HINDLIMB_MORPHOGENESIS	37	0	8.15481e-05	0.016	GO_HISTONE_H3_ACETYLATION	42	0.0376648	0.237974	1
GO_DEVELOPMENTAL_MATURATION	174	0	8.12368e-05	0.016	GO_REGULATION_OF_PROTEIN_COMPLEX_DISASSEMBLY	195	0.0468432	0.244504	1
GO_NEPHRON_TUBULE_FORMATION	18	0	9.10277e-05	0.018	GO_SULFUR_COMPOUND_CATABOLIC_PROCESS	36	0.0421687	0.246634	1
GO_CELLULAR_RESPONSE_TO_BMP_STIMULUS	87	0	9.57655e-05	0.019	GO_CELL_CELL_RECOGNITION	44	0.0480962	0.248458	1
GO_METANEPHRIC_NEPHRON_MORPHOGENESIS	21	0	9.54041e-05	0.019	KEGG_NOD_LIKE_RECEPTOR_SIGNALING_PATHWAY	47	0.0446809	0.247593	1
GO_TRANSMITTER_GATED_CHANNEL_ACTIVITY	25	0	0.000105239	0.02	GO_VIRAL_LIFE_CYCLE	261	0.0381679	0.247304	1
GO_REGULATION_OF_VASCULATURE_DEVELOPMENT	211	0	0.000104845	0.02	GO_REGULATION_OF_RNA_STABILITY	135	0.0425101	0.253862	1
GO_REGULATION_OF_ORGAN_GROWTH	67	0	0.000109434	0.021	GO_TRNA_BINDING	41	0.0528376	0.253032	1
GO_PEPTIDE_RECEPTOR_ACTIVITY	109	0	0.000109028	0.021	GO_T_CELL_DIFFERENTIATION_INVOLVED_IN_IMMUNE_RESPONSE	26	0.0391753	0.253533	1
GO_NEGATIVE_REGULATION_OF_CANONICAL_WNT_SIGNALING_PATHWAY	158	0	0.000108624	0.021	GO_RESPONSE_TO_TYPE_I_INTERFERON	37	0.0439122	0.255059	1
GO_POSITIVE_REGULATION_OF_NEURAL_PRECURSOR_CELL_PROLIFERATION	40	0	0.00012299	0.024	GO_AMINE_METABOLIC_PROCESS	116	0.0478088	0.254483	1
GO_DNA_CONFORMATION_CHANGE	219	0	0.000122538	0.024	GO_TRANSCRIPTION_COUPLED_NUCLEOTIDE_EXCISION_REPAIR	69	0.0352697	0.253867	1
GO_STEM_CELL_PROLIFERATION	59	0	0.000122089	0.024	GO_RESPONSE_TO_INTERFERON_GAMMA	90	0.0256917	0.257058	1
GO_METENCEPHALON_DEVELOPMENT	97	0	0.000131492	0.026	GO_ENDODEOXYRIBONUCLEASE_ACTIVITY	44	0.0555556	0.257217	1
GO_NEGATIVE_REGULATION_OF_WNT_SIGNALING_PATHWAY	191	0	0.000135834	0.027	GO_REGULATION_OF_COAGULATION	83	0.0692464	0.256831	1
GO_POSITIVE_REGULATION_OF_SYNAPTIC_TRANSMISSION	104	0	0.000135342	0.027	GO_NEUROMUSCULAR_JUNCTION_DEVELOPMENT	35	0.0492126	0.256011	1
GO_MULTICELLULAR_ORGANISMAL_RESPONSE_TO_STRESS	66	0	0.000134853	0.027	GO_REGULATION_OF_TRIGLYCERIDE_METABOLIC_PROCESS	29	0.0470588	0.255635	1
GO_CHEMOREPELLENT_ACTIVITY	26	0	0.000153894	0.031	GO_POSITIVE_REGULATION_OF_CHROMOSOME_SEGREGATION	25	0.0567515	0.256595	1
GO_CELL_CYCLE_G2_M_PHASE_TRANSITION	132	0	0.00015803	0.032	GO_PROTEIN_N_LINKED_GLYCOSYLATION	72	0.0479846	0.256619	1
GO_POSITIVE_REGULATION_OF_CYCLIC_NUCLEOTIDE_METABOLIC_PROCESS	97	0	0.00016224	0.033	GO_NEGATIVE_REGULATION_OF_MACROAUTOPHAGY	19	0.0433071	0.257735	1
GO_ADULT_WALKING_BEHAVIOR	31	0	0.000166345	0.034	GO_MITOTIC_SISTER_CHROMATID_SEGREGATION	82	0.0495049	0.257823	1
GO_REGULATION_OF_AXON_GUIDANCE	39	0	0.000165755	0.034	GO_PROTEIN_HETEROOLIGOMERIZATION	91	0.0529412	0.257269	1
GO_UBIQUITIN_LIKE_PROTEIN_TRANSFERASE_ACTIVITY	386	0	0.00016517	0.034	GO_HUMORAL_IMMUNE_RESPONSE_MEDIATED_BY_CIRCULATING_IMMUNOGLOBULIN	25	0.0509165	0.256624	1
GO_REGULATION_OF_CARDIAC_MUSCLE_CELL_PROLIFERATION	27	0	0.000164588	0.034	GO_PHOTOTRANSDUCTION_VISIBLE_LIGHT	19	0.0647619	0.257411	1
GO_SECRETION_BY_CELL	442	0	0.000168677	0.035	GO_CARBOXYLIC_ACID_CATABOLIC_PROCESS	191	0.0475248	0.256979	1
GO_FRIZZLED_BINDING	35	0	0.000168087	0.035	GO_RNA_POLYMERASE_II_CARBOXY_TERMINAL_DOMAIN_KINASE_ACTIVITY	16	0.054878	0.256424	1
GO_REGULATION_OF_NUCLEOTIDE_METABOLIC_PROCESS	189	0	0.000167501	0.035	GO_PEPTIDASE_REGULATOR_ACTIVITY	139	0.0473373	0.255852	1
GO_WNT_SIGNALING_PATHWAY	332	0	0.00016692	0.035	GO_REGULATION_OF_MACROPHAGE_ACTIVATION	25	0.04375	0.255988	1
GO_PRESYNAPTIC_PROCESS_INVOLVED_IN_SYNAPTIC_TRANSMISSION	112	0	0.000166342	0.035	GO_RNA_POLYMERASE_ACTIVITY	40	0.0555556	0.255516	1
GO_WALKING_BEHAVIOR	31	0	0.000170277	0.036	KEGG_BUTANOATE_METABOLISM	30	0.0419162	0.255354	1
GO_REGULATION_OF_CATENIN_IMPORT_INTO_NUCLEUS	27	0	0.000174294	0.037	GO_POSITIVE_REGULATION_OF_RESPONSE_TO_BIOTIC_STIMULUS	33	0.042065	0.255532	1
GO_EPHRIN_RECEPTOR_ACTIVITY	19	0	0.000178286	0.038	GO_REGULATION_OF_SYMBIOSIS_ENCOMPASSING_MUTUALISM_THROUGH_PARASITISM	162	0.0428016	0.257051	1
GO_SULFOTRANSFERASE_ACTIVITY	42	0	0.000186667	0.04	KEGG_RIBOSOME	82	0.0527344	0.257219	1
GO_E_BOX_BINDING	31	0	0.000208769	0.045	GO_GLYCOSYL_COMPOUND_BIOSYNTHETIC_PROCESS	102	0.0431373	0.257063	1
GO_CATION_CHANNEL_ACTIVITY	275	0	0.000208061	0.045	GO_REGULATION_OF_TELOMERE_MAINTENANCE	63	0.0544662	0.256309	1
GO_FORMATION_OF_PRIMARY_GERM_LAYER	108	0.002079	0.000211826	0.046	GO_REGULATION_OF_MICROTUBULE_POLYMERIZATION_OR_DEPOLYMERIZATION	161	0.0456349	0.258982	1
GO_EXTRACELLULAR_GLUTAMATE_GATED_ION_CHANNEL_ACTIVITY	20	0	0.000220083	0.048	KEGG_PENTOSE_PHOSPHATE_PATHWAY	21	0.0496894	0.258318	1
GO_REGULATION_OF_NEUROTRANSMITTER_LEVELS	180	0	0.000223814	0.049	GO_CELLULAR_COMPONENT_ASSEMBLY_INVOLVED_IN_MORPHOGENESIS	215	0.0513347	0.261873	1
GO_CARDIAC_MUSCLE_TISSUE_DEVELOPMENT	132	0	0.000223065	0.049	GO_NECROPTOTIC_PROCESS	20	0.0611354	0.262471	1
GO_SENSORY_PERCEPTION_OF_PAIN	68	0	0.000222322	0.049	GO_NEGATIVE_REGULATION_OF_INTERLEUKIN_6_PRODUCTION	32	0.0479167	0.262579	1
GO_REGULATION_OF_CHONDROCYTE_DIFFERENTIATION	44	0	0.00023046	0.051	GO_ORGANOPHOSPHATE_BIOSYNTHETIC_PROCESS	417	0.0582329	0.26308	1
GO_NEGATIVE_REGULATION_OF_CHEMOTAXIS	45	0	0.000229697	0.051	GO_PROTEIN_TRIMERIZATION	34	0.0480962	0.264015	1
GO_REGULATION_OF_OSTEOBLAST_DIFFERENTIATION	106	0	0.00023335	0.052	GO_MYELOID_DENDRITIC_CELL_ACTIVATION	21	0.0475248	0.263779	1
GO_ANTERIOR_POSTERIOR_AXIS_SPECIFICATION	47	0	0.000241434	0.054	GO_RIBONUCLEOPROTEIN_COMPLEX_BINDING	90	0.05	0.263187	1
GO_POSITIVE_REGULATION_OF_MESONEPHROS_DEVELOPMENT	21	0	0.000244928	0.055	GO_PROTEIN_COMPLEX_LOCALIZATION	47	0.0572597	0.26295	1
GO_REGULATION_OF_HEART_RATE	80	0	0.000244128	0.055	GO_CILIUM_MORPHOGENESIS	176	0.0625	0.268558	1
GO_NCRNA_PROCESSING	351	0	0.000243333	0.055	KEGG_N_GLYCAN_BIOSYNTHESIS	43	0.0490196	0.267873	1
GO_EMBRYONIC_HEART_TUBE_MORPHOGENESIS	62	0	0.000259849	0.059	GO_PHOSPHATIDYLETHANOLAMINE_ACYL_CHAIN_REMODELING	21	0.0506073	0.268151	1
GO_POSITIVE_REGULATION_OF_BLOOD_CIRCULATION	87	0	0.00026781	0.061	GO_TRANSLATIONAL_TERMINATION	88	0.05	0.269258	1
GO_CIRCULATORY_SYSTEM_PROCESS	333	0	0.000266946	0.061	GO_DETECTION_OF_LIGHT_STIMULUS_INVOLVED_IN_VISUAL_PERCEPTION	16	0.0681818	0.268588	1
GO_CRANIAL_NERVE_MORPHOGENESIS	23	0	0.000274857	0.063	GO_EXONUCLEASE_ACTIVITY_ACTIVE_WITH_EITHER_RIBO_OR_DEOXYRIBONUCLEIC_ACIDS_AND_PRODUCING_5_PHOSPHOMONOESTERS	42	0.0520833	0.274027	1
GO_REGULATION_OF_BLOOD_PRESSURE	148	0	0.000273976	0.063	KEGG_MTOR_SIGNALING_PATHWAY	51	0.0726915	0.273255	1
GO_MESODERM_MORPHOGENESIS	64	0	0.000273101	0.063	GO_INTRINSIC_APOPTOTIC_SIGNALING_PATHWAY_IN_RESPONSE_TO_DNA_DAMAGE_BY_P53_CLASS_MEDIATOR	23	0.0555556	0.274359	1
GO_NEGATIVE_REGULATION_OF_CELL_CYCLE	385	0	0.000272231	0.063	GO_TRANSFERASE_ACTIVITY_TRANSFERRING_PENTOSYL_GROUPS	48	0.0590717	0.273829	1
GO_POSITIVE_REGULATION_OF_MUSCLE_TISSUE_DEVELOPMENT	54	0	0.000275619	0.063	GO_MULTICELLULAR_ORGANISMAL_MACROMOLECULE_METABOLIC_PROCESS	69	0.0502092	0.275424	1
GO_RNA_LOCALIZATION	162	0	0.000287435	0.066	GO_MOTOR_ACTIVITY	117	0.078	0.275054	1
GO_ADENYLATE_CYCLASE_ACTIVATING_G_PROTEIN_COUPLED_RECEPTOR_SIGNALING_PATHWAY	62	0	0.000286528	0.066	GO_DETECTION_OF_LIGHT_STIMULUS_INVOLVED_IN_SENSORY_PERCEPTION	16	0.0729783	0.274209	1
GO_CAMERA_TYPE_EYE_MORPHOGENESIS	99	0	0.000285627	0.066	GO_INTESTINAL_ABSORPTION	24	0.06917	0.275765	1
GO_PEPTIDYL_LYSINE_MODIFICATION	273	0	0.000297253	0.068	GO_EPITHELIAL_CILIUM_MOVEMENT	18	0.062753	0.274985	1
GO_MATING	32	0	0.000296324	0.068	GO_LIGASE_ACTIVITY_FORMING_CARBON_OXYGEN_BONDS	44	0.0676692	0.27579	1
GO_POSITIVE_REGULATION_OF_EPITHELIAL_CELL_PROLIFERATION	139	0	0.000295401	0.068	GO_MITOCHONDRIAL_TRANSMEMBRANE_TRANSPORT	51	0.0530303	0.276308	1
GO_REGULATION_OF_RNA_SPLICING	91	0	0.000294483	0.068	GO_MITOCHONDRIAL_FUSION	15	0.0706861	0.275578	1
GO_NEURAL_TUBE_PATTERNING	33	0	0.000297737	0.069	GO_RAN_GTPASE_BINDING	30	0.0714286	0.275055	1
GO_NEUROPEPTIDE_HORMONE_ACTIVITY	22	0	0.000309147	0.072	GO_MONOSACCHARIDE_TRANSPORT	48	0.0632653	0.277519	1
GO_ENDOMEMBRANE_SYSTEM_ORGANIZATION	435	0	0.000312309	0.072	KEGG_AMINO_SUGAR_AND_NUCLEOTIDE_SUGAR_METABOLISM	41	0.0657895	0.277531	1
GO_POSITIVE_REGULATION_OF_NUCLEOTIDE_METABOLIC_PROCESS	119	0	0.000311351	0.072	GO_NUCLEOTIDE_EXCISION_REPAIR_PREINCISION_COMPLEX_ASSEMBLY	28	0.0705394	0.280454	1
GO_POSITIVE_REGULATION_OF_OSTEOBLAST_DIFFERENTIATION	55	0	0.000314539	0.073	GO_BLOOD_COAGULATION_FIBRIN_CLOT_FORMATION	23	0.0646388	0.281139	1
GO_GLUTAMATE_RECEPTOR_SIGNALING_PATHWAY	41	0	0.00031358	0.073	GO_POSITIVE_REGULATION_OF_TELOMERE_MAINTENANCE	43	0.0621359	0.287594	1
GO_REGULATION_OF_POSTSYNAPTIC_MEMBRANE_POTENTIAL	55	0	0.000312627	0.073	GO_PURINE_CONTAINING_COMPOUND_METABOLIC_PROCESS	350	0.0731707	0.288299	1
GO_DEVELOPMENT_OF_PRIMARY_SEXUAL_CHARACTERISTICS	189	0.00201207	0.00031168	0.073	GO_NEGATIVE_REGULATION_OF_TRANSLATIONAL_INITIATION	20	0.072	0.29062	1
GO_REGULATION_OF_CELL_DIVISION	246	0	0.000343126	0.08	GO_CILIUM_MOVEMENT	30	0.0560166	0.29299	1
KEGG_MATURITY_ONSET_DIABETES_OF_THE_YOUNG	22	0	0.000342092	0.08	GO_ORGANIC_ACID_CATABOLIC_PROCESS	191	0.062	0.293442	1
GO_NEGATIVE_REGULATION_OF_AXON_GUIDANCE	27	0	0.000357078	0.083	GO_NEGATIVE_REGULATION_OF_CELL_CYCLE_G2_M_PHASE_TRANSITION	23	0.0784708	0.29372	1
GO_POTASSIUM_ION_TRANSMEMBRANE_TRANSPORTER_ACTIVITY	136	0	0.000364122	0.084	GO_NUCLEOTIDYLTRANSFERASE_ACTIVITY	117	0.0614407	0.293498	1
GO_DEVELOPMENTAL_GROWTH	309	0	0.000363035	0.084	GO_TOLL_LIKE_RECEPTOR_4_SIGNALING_PATHWAY	18	0.0603448	0.293743	1
GO_CARDIAC_ATRIUM_DEVELOPMENT	29	0	0.000377905	0.088	GO_RIBOSOMAL_SMALL_SUBUNIT_ASSEMBLY	15	0.072	0.294548	1
GO_POSITIVE_REGULATION_OF_PURINE_NUCLEOTIDE_METABOLIC_PROCESS	119	0	0.000376784	0.088	GO_AROMATIC_AMINO_ACID_FAMILY_CATABOLIC_PROCESS	19	0.0808081	0.293766	1
GO_PHARYNGEAL_SYSTEM_DEVELOPMENT	17	0	0.000375669	0.088	GO_RESPONSE_TO_GONADOTROPIN	26	0.0773931	0.293109	1
KEGG_PATHWAYS_IN_CANCER	314	0	0.000382471	0.09	KEGG_GLYCOLYSIS_GLUCONEOGENESIS	51	0.0625	0.292331	1
GO_PLACENTA_DEVELOPMENT	134	0	0.000381346	0.09	GO_AMINOGLYCAN_CATABOLIC_PROCESS	60	0.0649895	0.29311	1
GO_EPITHELIAL_TO_MESENCHYMAL_TRANSITION	54	0	0.000388008	0.092	GO_GOLGI_TO_VACUOLE_TRANSPORT	25	0.0686869	0.296007	1
GO_AMEBOIDAL_TYPE_CELL_MIGRATION	144	0	0.000398456	0.095	GO_FC_EPSILON_RECEPTOR_SIGNALING_PATHWAY	121	0.0772277	0.295613	1
GO_NUCLEAR_CHROMOSOME_SEGREGATION	202	0	0.000397295	0.095	GO_BASE_EXCISION_REPAIR	37	0.0645793	0.295433	1
GO_REGULATION_OF_HEART_GROWTH	40	0	0.000419306	0.101	GO_LIPOPROTEIN_METABOLIC_PROCESS	110	0.0632411	0.294684	1
GO_REGULATION_OF_PEPTIDE_SECRETION	189	0	0.000418091	0.101	GO_TISSUE_HOMEOSTASIS	134	0.0649087	0.294581	1
GO_NEUROPEPTIDE_RECEPTOR_ACTIVITY	39	0	0.000471165	0.114	GO_RIBONUCLEOSIDE_DIPHOSPHATE_METABOLIC_PROCESS	56	0.0596154	0.293983	1
GO_EMBRYONIC_PLACENTA_DEVELOPMENT	82	0	0.000477682	0.116	GO_PROTEIN_TARGETING_TO_MEMBRANE	148	0.0646552	0.294285	1
GO_CHROMATIN_ASSEMBLY_OR_DISASSEMBLY	130	0	0.000510925	0.123	KEGG_GALACTOSE_METABOLISM	25	0.0811881	0.295864	1
GO_REGULATION_OF_EPITHELIAL_CELL_DIFFERENTIATION	112	0	0.000509461	0.123	GO_AUTOPHAGY	328	0.0673267	0.295444	1
GO_ORGAN_INDUCTION	16	0	0.000515631	0.125	GO_MYELOID_DENDRITIC_CELL_DIFFERENTIATION	17	0.088015	0.296141	1
GO_NEGATIVE_REGULATION_OF_STEM_CELL_DIFFERENTIATION	40	0	0.000514162	0.125	GO_PHOSPHATIDYLSERINE_ACYL_CHAIN_REMODELING	16	0.0814394	0.297753	1
GO_METANEPHRIC_EPITHELIUM_DEVELOPMENT	20	0	0.000547081	0.134	GO_ANDROGEN_RECEPTOR_SIGNALING_PATHWAY	40	0.0783133	0.297234	1
GO_SOMITOGENESIS	60	0	0.000545531	0.134	KEGG_BASE_EXCISION_REPAIR	31	0.0742268	0.29722	1
GO_POSITIVE_REGULATION_OF_REPRODUCTIVE_PROCESS	47	0	0.000547786	0.135	GO_REGULATION_OF_MITOCHONDRIAL_FISSION	16	0.0874752	0.303499	1
GO_UTERUS_DEVELOPMENT	18	0	0.000568825	0.14	GO_PROTEIN_SELF_ASSOCIATION	36	0.101167	0.303385	1
GO_EYE_MORPHOGENESIS	132	0	0.000574699	0.142	GO_ISOMERASE_ACTIVITY	142	0.0651261	0.304559	1
GO_ARTERY_DEVELOPMENT	75	0	0.000595615	0.145	GO_REGULATION_OF_CHOLESTEROL_EFFLUX	19	0.0703625	0.304302	1
GO_CHROMOSOME_SEGREGATION	244	0	0.000593951	0.145	GO_MITOCHONDRIAL_RESPIRATORY_CHAIN_COMPLEX_I_ASSEMBLY	49	0.083004	0.306229	1
KEGG_MELANOGENESIS	93	0	0.000592297	0.145	GO_3_5_EXONUCLEASE_ACTIVITY	46	0.0949495	0.305381	1
GO_TRANSCRIPTION_FACTOR_ACTIVITY_RNA_POLYMERASE_II_DISTAL_ENHANCER_SEQUENCE_SPECIFIC_BINDING	84	0	0.000598037	0.147	GO_CARBOXYLIC_ESTER_HYDROLASE_ACTIVITY	109	0.0781818	0.306562	1
GO_METAL_ION_TRANSMEMBRANE_TRANSPORTER_ACTIVITY	389	0	0.00059638	0.147	GO_LIPASE_ACTIVITY	99	0.0735849	0.306351	1
GO_POSITIVE_REGULATION_OF_BIOMINERAL_TISSUE_DEVELOPMENT	34	0	0.000594733	0.147	GO_TOXIN_TRANSPORT	34	0.0617284	0.305984	1
GO_CEREBRAL_CORTEX_DEVELOPMENT	102	0	0.00060413	0.149	GO_REGULATION_OF_TRIGLYCERIDE_BIOSYNTHETIC_PROCESS	16	0.083682	0.308143	1
GO_GLUTAMATE_RECEPTOR_ACTIVITY	27	0	0.00060247	0.149	GO_REGULATION_OF_CYTOKINE_BIOSYNTHETIC_PROCESS	75	0.0947776	0.308186	1
GO_ARTERY_MORPHOGENESIS	51	0	0.000611714	0.152	GO_LIPID_DIGESTION	20	0.0772201	0.307378	1
KEGG_WNT_SIGNALING_PATHWAY	141	0	0.00062108	0.155	GO_CATION_TRANSPORTING_ATPASE_ACTIVITY	54	0.0864198	0.308734	1
GO_OLFACTORY_BULB_INTERNEURON_DIFFERENTIATION	15	0	0.000619387	0.155	GO_LIPOPOLYSACCHARIDE_MEDIATED_SIGNALING_PATHWAY	29	0.0849802	0.310664	1
GO_CELL_SURFACE_RECEPTOR_SIGNALING_PATHWAY_INVOLVED_IN_CELL_CELL_SIGNALING	68	0	0.000635919	0.16	GO_MULTI_ORGANISM_MEMBRANE_BUDDING	22	0.0725806	0.312925	1
GO_HMG_BOX_DOMAIN_BINDING	18	0	0.000645139	0.161	GO_T_CELL_RECEPTOR_SIGNALING_PATHWAY	126	0.0781563	0.312736	1
GO_REFLEX	19	0	0.000643395	0.161	GO_NADH_DEHYDROGENASE_COMPLEX_ASSEMBLY	49	0.086785	0.313475	1
GO_POSITIVE_REGULATION_OF_CAMP_METABOLIC_PROCESS	81	0	0.000648922	0.163	GO_POSITIVE_REGULATION_OF_PROTEIN_MATURATION	16	0.0826772	0.314556	1
GO_REGULATION_OF_BEHAVIOR	61	0	0.000654345	0.165	GO_SPERM_EGG_RECOGNITION	34	0.0797665	0.314668	1
GO_G_PROTEIN_COUPLED_RECEPTOR_BINDING	213	0	0.000663342	0.167	GO_MULTI_ORGANISM_MEMBRANE_ORGANIZATION	29	0.0921569	0.314198	1
GO_GLOMERULAR_EPITHELIUM_DEVELOPMENT	18	0	0.000661568	0.167	GO_NEUROTRANSMITTER_METABOLIC_PROCESS	23	0.09	0.317	1
GO_EPITHELIAL_CELL_DIFFERENTIATION_INVOLVED_IN_KIDNEY_DEVELOPMENT	23	0	0.000681173	0.171	GO_POSITIVE_REGULATION_OF_TISSUE_REMODELING	19	0.0819328	0.317452	1
GO_EMBRYONIC_PATTERN_SPECIFICATION	56	0	0.000700812	0.176	GO_INOSITOL_PHOSPHATE_PHOSPHATASE_ACTIVITY	20	0.0728347	0.317351	1
GO_CEREBRAL_CORTEX_NEURON_DIFFERENTIATION	20	0	0.000698953	0.176	GO_DENDRITIC_CELL_DIFFERENTIATION	28	0.101562	0.319473	1
GO_NEUROEPITHELIAL_CELL_DIFFERENTIATION	58	0	0.000728816	0.182	GO_REGULATION_OF_MRNA_3_END_PROCESSING	25	0.0804124	0.32203	1
GO_PROTEIN_SERINE_THREONINE_KINASE_ACTIVITY	419	0	0.000733869	0.184	GO_INTRAMOLECULAR_TRANSFERASE_ACTIVITY	25	0.0759754	0.322073	1
GO_REGULATION_OF_REPRODUCTIVE_PROCESS	111	0	0.000738996	0.186	GO_NUCLEOTIDE_SUGAR_METABOLIC_PROCESS	33	0.0874752	0.322488	1
GO_REGULATION_OF_CELL_AGING	31	0	0.000765093	0.191	GO_AROMATIC_AMINO_ACID_FAMILY_METABOLIC_PROCESS	27	0.0981595	0.321877	1
GO_NEGATIVE_REGULATION_OF_EPITHELIAL_CELL_PROLIFERATION	108	0	0.000780638	0.194	GO_REGULATION_OF_PHAGOCYTOSIS	59	0.0841683	0.32126	1
GO_TRANSCRIPTIONAL_REPRESSOR_ACTIVITY_RNA_POLYMERASE_II_CORE_PROMOTER_PROXIMAL_REGION_SEQUENCE_SPECIFIC_BINDING	96	0	0.000837649	0.205	GO_IRE1_MEDIATED_UNFOLDED_PROTEIN_RESPONSE	54	0.0874752	0.320731	1
GO_TONGUE_DEVELOPMENT	18	0	0.000845956	0.206	GO_ENDOPLASMIC_RETICULUM_CALCIUM_ION_HOMEOSTASIS	20	0.0821643	0.320098	1
GO_POTASSIUM_ION_TRANSPORT	146	0	0.000864753	0.209	GO_PURINE_RIBONUCLEOSIDE_BIOSYNTHETIC_PROCESS	75	0.0943396	0.321157	1
GO_POSITIVE_REGULATION_OF_TRANSMEMBRANE_RECEPTOR_PROTEIN_SERINE_THREONINE_KINASE_SIGNALING_PATHWAY	96	0	0.000900824	0.218	GO_MULTI_ORGANISM_ORGANELLE_ORGANIZATION	22	0.0923695	0.321218	1
GO_OLIGODENDROCYTE_DIFFERENTIATION	56	0	0.000898497	0.218	GO_REGULATION_OF_LEUKOCYTE_MEDIATED_CYTOTOXICITY	37	0.0854369	0.320527	1
GO_G_PROTEIN_COUPLED_AMINE_RECEPTOR_ACTIVITY	34	0	0.000899671	0.219	GO_OXIDATIVE_PHOSPHORYLATION	75	0.078	0.319904	1
GO_IONOTROPIC_GLUTAMATE_RECEPTOR_SIGNALING_PATHWAY	24	0.002079	0.000900783	0.22	GO_VIRAL_BUDDING	22	0.0763052	0.319808	1
GO_POSITIVE_REGULATION_OF_CARDIAC_MUSCLE_TISSUE_DEVELOPMENT	28	0	0.000911986	0.224	GO_REGULATION_OF_INTERLEUKIN_8_SECRETION	15	0.0795918	0.320526	1
GO_VENTRICULAR_SEPTUM_MORPHOGENESIS	28	0	0.000913047	0.225	GO_BILE_ACID_AND_BILE_SALT_TRANSPORT	18	0.0943775	0.320142	1
GO_TUBE_FORMATION	129	0	0.000924442	0.229	GO_NUCLEOTIDE_EXCISION_REPAIR_DNA_INCISION	36	0.0711462	0.319377	1
GO_SIGNAL_TRANSDUCTION_INVOLVED_IN_REGULATION_OF_GENE_EXPRESSION	18	0	0.000928905	0.23	GO_MULTIVESICULAR_BODY_ORGANIZATION	29	0.0861723	0.322249	1
GO_ENTEROENDOCRINE_CELL_DIFFERENTIATION	19	0	0.000933349	0.232	GO_SIGNAL_TRANSDUCTION_BY_P53_CLASS_MEDIATOR	109	0.0787402	0.321542	1
GO_REGULATION_OF_EMBRYONIC_DEVELOPMENT	109	0	0.000944618	0.235	GO_REGULATION_OF_EXIT_FROM_MITOSIS	15	0.0792683	0.32073	1
GO_SENSORY_PERCEPTION_OF_MECHANICAL_STIMULUS	140	0	0.000942232	0.235	GO_PROTEIN_LOCALIZATION_TO_CHROMOSOME	42	0.088015	0.321256	1
GO_ENDOCARDIAL_CUSHION_FORMATION	15	0	0.000943282	0.236	GO_REGULATION_OF_SULFUR_METABOLIC_PROCESS	18	0.101031	0.320909	1
GO_REGULATION_OF_ENDOTHELIAL_CELL_MIGRATION	107	0	0.000950964	0.238	GO_POST_GOLGI_VESICLE_MEDIATED_TRANSPORT	77	0.0895833	0.320895	1
GO_NEPHRIC_DUCT_DEVELOPMENT	15	0.0019685	0.00099237	0.249	GO_PYRUVATE_METABOLIC_PROCESS	57	0.107505	0.324952	1
GO_GASTRULATION	148	0	0.000996633	0.251	GO_MHC_PROTEIN_BINDING	18	0.0982906	0.324216	1
GO_HEART_VALVE_DEVELOPMENT	32	0	0.000997515	0.252	GO_MITOCHONDRIAL_RESPIRATORY_CHAIN_COMPLEX_I_BIOGENESIS	49	0.0901961	0.323431	1
GO_NEGATIVE_REGULATION_OF_CELL_GROWTH	157	0	0.000995033	0.252	GO_RESPONSE_TO_NERVE_GROWTH_FACTOR	35	0.0707071	0.325751	1
GO_POSITIVE_REGULATION_OF_SMOOTH_MUSCLE_CONTRACTION	29	0	0.00100242	0.255	GO_PURINE_NUCLEOSIDE_BIOSYNTHETIC_PROCESS	75	0.0803922	0.32893	1
GO_REGULATION_OF_KERATINOCYTE_PROLIFERATION	23	0	0.00102962	0.261	GO_NUCLEOTIDE_BINDING_DOMAIN_LEUCINE_RICH_REPEAT_CONTAINING_RECEPTOR_SIGNALING_PATHWAY	27	0.0920502	0.330556	1
GO_STARTLE_RESPONSE	24	0	0.00104015	0.264	GO_CELLULAR_CARBOHYDRATE_CATABOLIC_PROCESS	29	0.0998043	0.331677	1
GO_GLANDULAR_EPITHELIAL_CELL_DIFFERENTIATION	38	0	0.00104089	0.265	GO_POSITIVE_REGULATION_OF_DEFENSE_RESPONSE	300	0.0944882	0.331072	1
GO_ORGAN_FORMATION	32	0	0.00106143	0.269	GO_REGULATION_OF_MEMBRANE_PROTEIN_ECTODOMAIN_PROTEOLYSIS	19	0.0941423	0.331178	1
GO_REGULATION_OF_CATECHOLAMINE_SECRETION	42	0	0.00107519	0.273	GO_MITOTIC_RECOMBINATION	40	0.11	0.330503	1
GO_POSITIVE_REGULATION_OF_MESENCHYMAL_CELL_PROLIFERATION	26	0.00208333	0.00115768	0.293	GO_GLUTATHIONE_TRANSFERASE_ACTIVITY	23	0.0905512	0.332285	1
GO_REGULATION_OF_SYNAPTIC_TRANSMISSION_GLUTAMATERGIC	49	0	0.00115485	0.293	GO_G2_DNA_DAMAGE_CHECKPOINT	33	0.0912698	0.331882	1
GO_OTIC_VESICLE_DEVELOPMENT	15	0	0.00115851	0.295	KEGG_HISTIDINE_METABOLISM	26	0.0949612	0.331854	1
GO_TRANSMEMBRANE_RECEPTOR_PROTEIN_KINASE_ACTIVITY	80	0	0.00115897	0.296	GO_REGULATION_OF_DNA_TEMPLATED_TRANSCRIPTION_IN_RESPONSE_TO_STRESS	63	0.0936864	0.336658	1
GO_PLACENTA_BLOOD_VESSEL_DEVELOPMENT	28	0	0.00118204	0.302	GO_REGULATION_OF_LAMELLIPODIUM_ASSEMBLY	26	0.117886	0.336278	1
GO_POSITIVE_REGULATION_OF_CELL_CYCLE_PROCESS	220	0	0.00117919	0.302	GO_PYRIMIDINE_NUCLEOBASE_METABOLIC_PROCESS	19	0.122736	0.340262	1
GO_MIDDLE_EAR_MORPHOGENESIS	20	0	0.0011892	0.305	GO_PLASMA_LIPOPROTEIN_PARTICLE_CLEARANCE	18	0.0983936	0.345046	1
GO_CEREBELLAR_CORTEX_MORPHOGENESIS	30	0	0.00121502	0.311	GO_PROTEIN_EXPORT_FROM_NUCLEUS	29	0.114519	0.34612	1
GO_NOTCH_SIGNALING_PATHWAY	105	0	0.00124428	0.317	GO_TRANSLESION_SYNTHESIS	36	0.0910973	0.349107	1
GO_TRANSCRIPTIONAL_REPRESSOR_ACTIVITY_RNA_POLYMERASE_II_TRANSCRIPTION_FACTOR_BINDING	81	0	0.00124448	0.317	GO_NUCLEAR_TRANSCRIBED_MRNA_CATABOLIC_PROCESS_EXONUCLEOLYTIC	30	0.103594	0.349655	1
GO_SYNAPTIC_VESICLE_CYCLE	86	0	0.00124151	0.317	GO_ANTIGEN_PROCESSING_AND_PRESENTATION_OF_EXOGENOUS_PEPTIDE_ANTIGEN_VIA_MHC_CLASS_I	56	0.110656	0.353791	1
GO_SKELETAL_MUSCLE_CELL_DIFFERENTIATION	48	0	0.00127346	0.328	GO_NEGATIVE_REGULATION_OF_TRANSCRIPTION_FACTOR_IMPORT_INTO_NUCLEUS	38	0.110895	0.353564	1
GO_MUSCLE_CELL_DIFFERENTIATION	224	0	0.00127365	0.329	GO_RESPONSE_TO_VIRUS	181	0.105058	0.354371	1
GO_ODONTOGENESIS_OF_DENTIN_CONTAINING_TOOTH	69	0	0.00127374	0.33	GO_LYTIC_VACUOLE_ORGANIZATION	50	0.127016	0.359153	1
GO_POSITIVE_REGULATION_OF_VASCULATURE_DEVELOPMENT	117	0	0.00128029	0.333	GO_LYSOSOME_ORGANIZATION	50	0.1	0.358461	1
GO_RNA_POLYMERASE_II_TRANSCRIPTION_FACTOR_BINDING	97	0	0.00128038	0.334	GO_ENDOSOME_ORGANIZATION	56	0.0958904	0.357776	1
GO_RECEPTOR_AGONIST_ACTIVITY	15	0	0.00130569	0.34	GO_G1_DNA_DAMAGE_CHECKPOINT	65	0.114919	0.357768	1
GO_EATING_BEHAVIOR	27	0	0.0013153	0.342	GO_HEXOSE_METABOLIC_PROCESS	138	0.118343	0.357166	1
GO_REGULATION_OF_CHROMOSOME_ORGANIZATION	256	0	0.00132468	0.346	GO_NEGATIVE_REGULATION_OF_CYTOSKELETON_ORGANIZATION	200	0.118321	0.364179	1
GO_REPRODUCTIVE_BEHAVIOR	28	0	0.00132159	0.346	GO_REGULATION_OF_MEMBRANE_LIPID_DISTRIBUTION	35	0.108108	0.364672	1
GO_UBIQUITIN_LIKE_PROTEIN_LIGASE_ACTIVITY	182	0	0.00132772	0.348	GO_VIRION_ASSEMBLY	34	0.112648	0.364135	1
GO_POSITIVE_REGULATION_OF_LOCOMOTION	371	0.00198807	0.00134038	0.353	GO_ALPHA_AMINO_ACID_CATABOLIC_PROCESS	89	0.116541	0.36502	1
GO_EPITHELIAL_CELL_DEVELOPMENT	178	0	0.0013683	0.362	GO_ORGANONITROGEN_COMPOUND_CATABOLIC_PROCESS	305	0.117534	0.364572	1
GO_MUSCLE_ORGAN_MORPHOGENESIS	66	0	0.00137752	0.365	GO_REGULATION_OF_CELL_KILLING	45	0.11691	0.364211	1
GO_MAINTENANCE_OF_CELL_NUMBER	131	0.00206186	0.00143908	0.372	KEGG_REGULATION_OF_AUTOPHAGY	20	0.114173	0.365196	1
GO_EMBRYONIC_EYE_MORPHOGENESIS	32	0	0.00144486	0.374	GO_T_CELL_ACTIVATION_INVOLVED_IN_IMMUNE_RESPONSE	37	0.112648	0.365313	1
GO_CENTRAL_NERVOUS_SYSTEM_PROJECTION_NEURON_AXONOGENESIS	22	0	0.00145685	0.376	GO_CELLULAR_AMINO_ACID_CATABOLIC_PROCESS	105	0.107071	0.367819	1
GO_LUNG_EPITHELIUM_DEVELOPMENT	34	0	0.00145658	0.377	KEGG_INTESTINAL_IMMUNE_NETWORK_FOR_IGA_PRODUCTION	29	0.11368	0.372143	1
GO_ENZYME_ACTIVATOR_ACTIVITY	420	0	0.00146855	0.379	GO_REGULATION_OF_MYELOID_LEUKOCYTE_DIFFERENTIATION	87	0.108051	0.371421	1
GO_REGULATION_OF_CYTOSOLIC_CALCIUM_ION_CONCENTRATION	182	0	0.0014652	0.379	GO_DNA_METHYLATION_INVOLVED_IN_GAMETE_GENERATION	18	0.124481	0.371078	1
GO_TRANSMEMBRANE_RECEPTOR_PROTEIN_TYROSINE_KINASE_ACTIVITY	64	0	0.00147682	0.381	GO_RESPONSE_TO_MERCURY_ION	15	0.109589	0.370245	1
GO_CENTRAL_NERVOUS_SYSTEM_NEURON_AXONOGENESIS	27	0	0.00151904	0.391	GO_OXIDOREDUCTASE_ACTIVITY_ACTING_ON_NAD_P_H_QUINONE_OR_SIMILAR_COMPOUND_AS_ACCEPTOR	44	0.120079	0.37009	1
GO_BRAIN_MORPHOGENESIS	32	0	0.0015156	0.391	GO_REGULATION_OF_PROTEIN_COMPLEX_ASSEMBLY	341	0.105159	0.369851	1
GO_MAMMARY_GLAND_DEVELOPMENT	112	0	0.00154874	0.398	KEGG_B_CELL_RECEPTOR_SIGNALING_PATHWAY	72	0.103647	0.369404	1
GO_NEGATIVE_REGULATION_OF_SECRETION	173	0	0.00155133	0.399	GO_K63_LINKED_POLYUBIQUITIN_BINDING	17	0.0996016	0.36875	1
GO_FOREBRAIN_CELL_MIGRATION	60	0	0.00155085	0.399	GO_PHOSPHATIDYLGLYCEROL_METABOLIC_PROCESS	29	0.125761	0.368648	1
GO_PHOSPHOLIPASE_C_ACTIVATING_G_PROTEIN_COUPLED_RECEPTOR_SIGNALING_PATHWAY	71	0	0.00154736	0.399	GO_SULFUR_COMPOUND_TRANSPORT	30	0.119608	0.370722	1
GO_PROSTATE_GLAND_MORPHOGENESIS	22	0	0.00156481	0.405	GO_NEGATIVE_REGULATION_OF_PROTEIN_COMPLEX_DISASSEMBLY	151	0.115854	0.372427	1
KEGG_MELANOMA	69	0	0.00157024	0.407	GO_MYD88_INDEPENDENT_TOLL_LIKE_RECEPTOR_SIGNALING_PATHWAY	29	0.116803	0.372377	1
GO_REGULATION_OF_CELL_GROWTH	361	0	0.00156673	0.407	GO_NEGATIVE_REGULATION_OF_PROTEIN_POLYMERIZATION	51	0.115385	0.371913	1
GO_ADRENERGIC_RECEPTOR_SIGNALING_PATHWAY	17	0	0.00157816	0.41	GO_NEGATIVE_REGULATION_OF_LIPID_STORAGE	17	0.119247	0.371298	1
GO_REGULATION_OF_PEPTIDE_TRANSPORT	229	0	0.00159527	0.413	GO_RECEPTOR_MEDIATED_ENDOCYTOSIS	186	0.127202	0.370898	1
KEGG_SPLICEOSOME	119	0	0.00159475	0.414	GO_PIRNA_METABOLIC_PROCESS	15	0.121673	0.370845	1
GO_NEGATIVE_REGULATION_OF_CATECHOLAMINE_SECRETION	15	0	0.00159716	0.414	GO_ORGANIC_HYDROXY_COMPOUND_TRANSMEMBRANE_TRANSPORTER_ACTIVITY	46	0.126233	0.370069	1
GO_RETINOIC_ACID_METABOLIC_PROCESS	17	0	0.00159363	0.414	GO_HYDROLASE_ACTIVITY_ACTING_ON_GLYCOSYL_BONDS	100	0.124764	0.370168	1
GO_CEREBELLAR_CORTEX_DEVELOPMENT	45	0	0.00162846	0.418	GO_NEGATIVE_REGULATION_OF_ACTIN_FILAMENT_POLYMERIZATION	40	0.116505	0.369751	1
GO_EMBRYONIC_AXIS_SPECIFICATION	32	0	0.00163669	0.42	GO_ANTIGEN_RECEPTOR_MEDIATED_SIGNALING_PATHWAY	153	0.112766	0.369878	1
GO_NEGATIVE_REGULATION_OF_KIDNEY_DEVELOPMENT	16	0	0.0016331	0.42	GO_SPINDLE_ASSEMBLY	62	0.109344	0.370016	1
KEGG_CALCIUM_SIGNALING_PATHWAY	164	0	0.00164717	0.421	GO_PROTEASE_BINDING	85	0.125	0.373099	1
GO_REGULATION_OF_NEURON_DEATH	233	0	0.00167247	0.426	GO_REGULATION_OF_I_KAPPAB_KINASE_NF_KAPPAB_SIGNALING	207	0.0952381	0.372374	1
GO_REGULATION_OF_CYTOPLASMIC_TRANSPORT	443	0.00189036	0.00171536	0.432	GO_CALCIUM_ACTIVATED_POTASSIUM_CHANNEL_ACTIVITY	16	0.130977	0.372344	1
GO_RECEPTOR_REGULATOR_ACTIVITY	39	0	0.00171163	0.432	GO_STRAND_DISPLACEMENT	26	0.130261	0.372807	1
GO_REGULATION_OF_PROTEIN_CATABOLIC_PROCESS	367	0	0.00170792	0.432	GO_REGULATION_OF_MITOPHAGY	40	0.128571	0.37254	1
GO_PEPTIDYL_SERINE_MODIFICATION	144	0	0.00173595	0.443	GO_REGULATION_OF_STEROL_TRANSPORT	34	0.121094	0.372617	1
GO_RAS_GUANYL_NUCLEOTIDE_EXCHANGE_FACTOR_ACTIVITY	213	0	0.00175231	0.446	GO_QUATERNARY_AMMONIUM_GROUP_TRANSPORT	18	0.135776	0.374333	1
GO_RESPONSE_TO_OXYGEN_LEVELS	293	0.00200401	0.00174853	0.446	GO_TRANSCRIPTION_FROM_RNA_POLYMERASE_I_PROMOTER	34	0.119497	0.374409	1
GO_METHYLATION	235	0	0.00179065	0.455	GO_SMALL_MOLECULE_BIOSYNTHETIC_PROCESS	394	0.121457	0.373723	1
GO_REGULATION_OF_CELLULAR_SENESCENCE	24	0	0.00178974	0.456	GO_PEPTIDYL_ASPARAGINE_MODIFICATION	38	0.110442	0.373969	1
GO_RECEPTOR_ACTIVATOR_ACTIVITY	31	0	0.0017888	0.457	GO_CELLULAR_ALDEHYDE_METABOLIC_PROCESS	73	0.116424	0.373509	1
GO_REGULATION_OF_MRNA_METABOLIC_PROCESS	111	0.00201207	0.00180219	0.461	GO_MITOCHONDRIAL_TRANSPORT	152	0.130785	0.375934	1
GO_NEGATIVE_REGULATION_OF_AMINE_TRANSPORT	23	0	0.00183822	0.468	GO_REGULATION_OF_RHODOPSIN_MEDIATED_SIGNALING_PATHWAY	25	0.109023	0.375208	1
GO_BRANCH_ELONGATION_OF_AN_EPITHELIUM	17	0	0.00184564	0.47	GO_BINDING_OF_SPERM_TO_ZONA_PELLUCIDA	24	0.132114	0.375478	1
GO_POSITIVE_REGULATION_OF_CARDIAC_MUSCLE_CELL_PROLIFERATION	18	0	0.00184172	0.47	GO_FATTY_ACID_BETA_OXIDATION	50	0.117409	0.376388	1
GO_ENHANCER_BINDING	90	0	0.00187759	0.479	GO_4_IRON_4_SULFUR_CLUSTER_BINDING	37	0.112903	0.377058	1
GO_OSSIFICATION	237	0	0.00188497	0.481	GO_NUCLEOTIDE_SUGAR_BIOSYNTHETIC_PROCESS	19	0.12549	0.376701	1
GO_CELLULAR_RESPONSE_TO_ORGANIC_CYCLIC_COMPOUND	427	0	0.00190061	0.484	GO_MYELOID_CELL_DIFFERENTIATION	169	0.124272	0.378287	1
GO_REGULATION_OF_MRNA_SPLICING_VIA_SPLICEOSOME	60	0	0.00191071	0.485	GO_MYELOID_CELL_ACTIVATION_INVOLVED_IN_IMMUNE_RESPONSE	35	0.131524	0.382849	1
GO_POST_ANAL_TAIL_MORPHOGENESIS	17	0	0.00190954	0.485	KEGG_ECM_RECEPTOR_INTERACTION	81	0.127273	0.38486	1
GO_LUNG_MORPHOGENESIS	45	0	0.00193062	0.489	GO_T_CELL_SELECTION	33	0.134269	0.384985	1
GO_COCHLEA_MORPHOGENESIS	21	0	0.00192939	0.49	GO_ENDONUCLEASE_ACTIVITY	106	0.132673	0.385082	1
GO_POSITIVE_REGULATION_OF_BLOOD_PRESSURE	34	0	0.00194767	0.494	GO_LYMPHOCYTE_CHEMOTAXIS	20	0.133462	0.38444	1
GO_POSITIVE_REGULATION_OF_SYNAPTIC_TRANSMISSION_GLUTAMATERGIC	17	0	0.00194926	0.496	GO_P53_BINDING	56	0.119374	0.384285	1
GO_REGULATION_OF_METANEPHROS_DEVELOPMENT	22	0.00195695	0.00197032	0.5	GO_SOLUTE_PROTON_ANTIPORTER_ACTIVITY	17	0.133595	0.384051	1
GO_GLUTAMATE_SECRETION	28	0	0.00200762	0.509	GO_REGULATION_OF_AUTOPHAGY	228	0.12766	0.383278	1
GO_IN_UTERO_EMBRYONIC_DEVELOPMENT	299	0	0.00200346	0.509	GO_PHOSPHOLIPID_TRANSPORTER_ACTIVITY	43	0.133201	0.385004	1
GO_SISTER_CHROMATID_SEGREGATION	162	0	0.00203809	0.516	KEGG_MISMATCH_REPAIR	21	0.129897	0.387122	1
GO_REGULATION_OF_EXOCYTOSIS	163	0	0.00204781	0.52	GO_TELOMERE_MAINTENANCE_VIA_TELOMERE_LENGTHENING	23	0.139489	0.387822	1
GO_MALE_SEX_DIFFERENTIATION	131	0	0.00206269	0.523	GO_STRIATED_MUSCLE_CONTRACTION	95	0.145161	0.38724	1
GO_REGULATION_OF_METAL_ION_TRANSPORT	292	0	0.0020968	0.53	GO_DNA_DAMAGE_RESPONSE_DETECTION_OF_DNA_DAMAGE	34	0.138593	0.386635	1
GO_CALCIUM_ION_REGULATED_EXOCYTOSIS_OF_NEUROTRANSMITTER	32	0	0.0021033	0.532	GO_MONOSACCHARIDE_METABOLIC_PROCESS	168	0.126033	0.387378	1
GO_SISTER_CHROMATID_COHESION	105	0	0.00229539	0.567	KEGG_BETA_ALANINE_METABOLISM	21	0.130189	0.390568	1
GO_CYTOSOLIC_TRANSPORT	193	0	0.00236744	0.579	GO_INTRACILIARY_TRANSPORT	24	0.145709	0.395481	1
GO_REGULATION_OF_DNA_DAMAGE_RESPONSE_SIGNAL_TRANSDUCTION_BY_P53_CLASS_MEDIATOR	27	0	0.00237889	0.582	GO_NUCLEOSIDE_BISPHOSPHATE_BIOSYNTHETIC_PROCESS	16	0.136452	0.396078	1
GO_DELAYED_RECTIFIER_POTASSIUM_CHANNEL_ACTIVITY	35	0.00188679	0.00248286	0.599	GO_FC_GAMMA_RECEPTOR_SIGNALING_PATHWAY	70	0.146939	0.3953	1
GO_MATING_BEHAVIOR	22	0.00209205	0.00248592	0.6	GO_NUCLEOSIDE_DIPHOSPHATE_METABOLIC_PROCESS	73	0.133192	0.395244	1
GO_REGULATION_OF_DNA_METABOLIC_PROCESS	307	0	0.00248089	0.6	GO_MICROTUBULE_MOTOR_ACTIVITY	70	0.137331	0.396457	1
GO_PHASIC_SMOOTH_MUSCLE_CONTRACTION	16	0.00194932	0.00251949	0.605	GO_PURINE_NUCLEOSIDE_BISPHOSPHATE_BIOSYNTHETIC_PROCESS	16	0.122642	0.395934	1
GO_NEUROTRANSMITTER_RECEPTOR_ACTIVITY	59	0	0.00256043	0.609	GO_REGULATION_OF_CHOLESTEROL_TRANSPORT	34	0.145315	0.395256	1
GO_HORMONE_TRANSPORT	67	0	0.00256076	0.61	GO_MATURATION_OF_SSU_RRNA	40	0.136456	0.394686	1
GO_HISTONE_BINDING	145	0	0.00255561	0.61	GO_CARBOHYDRATE_TRANSMEMBRANE_TRANSPORT	18	0.142857	0.394566	1
GO_PROTEIN_UBIQUITINATION_INVOLVED_IN_UBIQUITIN_DEPENDENT_PROTEIN_CATABOLIC_PROCESS	125	0	0.00260109	0.618	GO_RNA_PHOSPHODIESTER_BOND_HYDROLYSIS_EXONUCLEOLYTIC	34	0.138	0.395755	1
GO_REGULATION_OF_MESENCHYMAL_CELL_PROLIFERATION	33	0	0.00269491	0.634	GO_HISTONE_UBIQUITINATION	32	0.141762	0.395121	1
GO_PROTEASOMAL_PROTEIN_CATABOLIC_PROCESS	257	0	0.00270572	0.636	GO_ELECTRON_TRANSPORT_CHAIN	86	0.151923	0.395144	1
GO_EXCITATORY_EXTRACELLULAR_LIGAND_GATED_ION_CHANNEL_ACTIVITY	50	0	0.00271898	0.637	GO_PROTEIN_TRANSPORT_ALONG_MICROTUBULE	24	0.164706	0.396646	1
GO_REGULATION_OF_FIBROBLAST_GROWTH_FACTOR_RECEPTOR_SIGNALING_PATHWAY	24	0	0.00273748	0.639	GO_REGULATION_OF_TRANSLATIONAL_ELONGATION	21	0.146154	0.396839	1
GO_TRANSFERASE_ACTIVITY_TRANSFERRING_ONE_CARBON_GROUPS	179	0	0.00279575	0.647	GO_METAL_CLUSTER_BINDING	58	0.15547	0.3991	1
GO_NEGATIVE_REGULATION_OF_BMP_SIGNALING_PATHWAY	42	0	0.00279818	0.647	GO_ASPARTATE_FAMILY_AMINO_ACID_BIOSYNTHETIC_PROCESS	23	0.135659	0.398706	1
GO_RESPONSE_TO_ESTRADIOL	139	0.00209644	0.00282699	0.653	GO_INORGANIC_ANION_EXCHANGER_ACTIVITY	16	0.15507	0.398264	1
GO_CELL_DIFFERENTIATION_IN_HINDBRAIN	21	0	0.00286381	0.661	GO_LOCALIZATION_WITHIN_MEMBRANE	116	0.139442	0.398126	1
GO_POSITIVE_REGULATION_OF_HORMONE_SECRETION	107	0.00201207	0.00286869	0.663	GO_RIBONUCLEOSIDE_BISPHOSPHATE_BIOSYNTHETIC_PROCESS	16	0.152439	0.397638	1
GO_GLYCOSAMINOGLYCAN_BINDING	169	0	0.00287099	0.663	GO_NADH_METABOLIC_PROCESS	32	0.153996	0.401157	1
GO_ESTABLISHMENT_OR_MAINTENANCE_OF_CELL_POLARITY	133	0	0.00288373	0.665	GO_FOUR_WAY_JUNCTION_DNA_BINDING	15	0.146771	0.402946	1
GO_ADENYLATE_CYCLASE_INHIBITING_G_PROTEIN_COUPLED_RECEPTOR_SIGNALING_PATHWAY	65	0	0.00292276	0.671	GO_TRANSCRIPTION_FROM_RNA_POLYMERASE_III_PROMOTER	35	0.160396	0.40398	1
GO_POSITIVE_REGULATION_OF_NEURON_PROJECTION_DEVELOPMENT	226	0.00191939	0.00300291	0.682	GO_CELLULAR_RESPONSE_TO_LIGHT_STIMULUS	78	0.156576	0.403755	1
GO_VASOCONSTRICTION	28	0	0.00302868	0.686	GO_INTERSTRAND_CROSS_LINK_REPAIR	38	0.142012	0.403673	1
GO_NEGATIVE_REGULATION_OF_GROWTH	208	0	0.00302534	0.686	GO_QUINONE_METABOLIC_PROCESS	21	0.172345	0.405772	1
GO_MAMMARY_GLAND_MORPHOGENESIS	40	0	0.00303489	0.686	GO_MISMATCH_REPAIR	25	0.149194	0.406808	1
GO_SEGMENT_SPECIFICATION	16	0.00197239	0.00306523	0.695	GO_MACROPHAGE_ACTIVATION	25	0.156863	0.408124	1
GO_GUANYL_NUCLEOTIDE_EXCHANGE_FACTOR_ACTIVITY	282	0	0.0030593	0.695	GO_GLYCEROLIPID_CATABOLIC_PROCESS	29	0.13556	0.407895	1
GO_NUCLEOSIDE_TRIPHOSPHATASE_REGULATOR_ACTIVITY	301	0.00194553	0.00306122	0.696	GO_SULFUR_COMPOUND_TRANSMEMBRANE_TRANSPORTER_ACTIVITY	25	0.150391	0.407873	1
GO_MULTI_ORGANISM_REPRODUCTIVE_BEHAVIOR	22	0	0.00306798	0.697	KEGG_GLYCEROLIPID_METABOLISM	48	0.175	0.408268	1
GO_INWARD_RECTIFIER_POTASSIUM_CHANNEL_ACTIVITY	19	0	0.00308772	0.698	GO_LIPID_LOCALIZATION	221	0.150515	0.412297	1
GO_REGULATION_OF_GLIAL_CELL_DIFFERENTIATION	55	0	0.00314824	0.704	GO_EXORIBONUCLEASE_ACTIVITY	33	0.157895	0.41419	1
GO_LIGASE_ACTIVITY	376	0	0.00316773	0.707	GO_PORPHYRIN_CONTAINING_COMPOUND_METABOLIC_PROCESS	33	0.142566	0.414449	1
GO_REGULATION_OF_GLIOGENESIS	83	0	0.00318995	0.71	GO_NEGATIVE_REGULATION_OF_PROTEOLYSIS	241	0.134269	0.413849	1
GO_DNA_TEMPLATED_TRANSCRIPTION_INITIATION	185	0	0.00327305	0.721	GO_BILE_ACID_BIOSYNTHETIC_PROCESS	18	0.156504	0.416499	1
GO_TRNA_METABOLIC_PROCESS	157	0	0.00334031	0.729	GO_REGULATION_OF_SPINDLE_ORGANIZATION	19	0.171079	0.416005	1
GO_SYMPATHETIC_NERVOUS_SYSTEM_DEVELOPMENT	20	0.00194553	0.00334675	0.73	GO_NEGATIVE_REGULATION_OF_LIPID_TRANSPORT	23	0.161355	0.415613	1
GO_REGULATION_OF_RECEPTOR_ACTIVITY	111	0	0.0033404	0.73	GO_REGULATION_OF_CILIUM_ASSEMBLY	49	0.159915	0.41543	1
GO_NEGATIVE_REGULATION_OF_NEURON_APOPTOTIC_PROCESS	129	0	0.00334427	0.731	GO_CELLULAR_RESPONSE_TO_GLUCOSE_STARVATION	29	0.15493	0.417485	1
GO_EPITHELIAL_TUBE_BRANCHING_INVOLVED_IN_LUNG_MORPHOGENESIS	25	0	0.00337851	0.734	GO_RIBONUCLEASE_ACTIVITY	83	0.151515	0.420587	1
GO_PROTEIN_FOLDING	198	0	0.00348064	0.745	GO_NUCLEOTIDE_TRANSMEMBRANE_TRANSPORTER_ACTIVITY	17	0.160569	0.422456	1
GO_GENE_SILENCING	173	0.002	0.00353203	0.752	GO_REGULATION_OF_MICROTUBULE_BASED_MOVEMENT	17	0.154004	0.423913	1
GO_CELL_CYCLE_CHECKPOINT	174	0	0.0035656	0.758	GO_INNATE_IMMUNE_RESPONSE_ACTIVATING_CELL_SURFACE_RECEPTOR_SIGNALING_PATHWAY	93	0.153696	0.425129	1
GO_POSITIVE_REGULATION_OF_DEVELOPMENTAL_GROWTH	148	0.0019685	0.00360662	0.758	GO_POSITIVE_REGULATION_OF_COAGULATION	23	0.161228	0.425453	1
GO_TRANSCRIPTION_FACTOR_ACTIVITY_RNA_POLYMERASE_II_TRANSCRIPTION_FACTOR_BINDING	126	0	0.00362239	0.761	GO_ACTIN_MEDIATED_CELL_CONTRACTION	71	0.176955	0.426196	1
GO_CARDIAC_EPITHELIAL_TO_MESENCHYMAL_TRANSITION	23	0	0.00363838	0.762	GO_PROTEIN_AUTOUBIQUITINATION	47	0.159844	0.428509	1
GO_CHONDROCYTE_DIFFERENTIATION	57	0.00201613	0.00382609	0.781	GO_OXIDOREDUCTASE_ACTIVITY_ACTING_ON_NAD_P_H	80	0.164609	0.427962	1
GO_POSITIVE_REGULATION_OF_PROTEOLYSIS	337	0	0.00385604	0.785	GO_PHOTORECEPTOR_CELL_DIFFERENTIATION	49	0.165631	0.427278	1
GO_SYNAPTIC_VESICLE_LOCALIZATION	100	0	0.00388103	0.788	GO_REGULATION_OF_TOLL_LIKE_RECEPTOR_4_SIGNALING_PATHWAY	18	0.176471	0.426903	1
GO_REGULATION_OF_NOTCH_SIGNALING_PATHWAY	61	0	0.00388126	0.79	GO_MICROTUBULE_NUCLEATION	18	0.180894	0.427294	1
GO_REGULATION_OF_PROTEIN_MODIFICATION_BY_SMALL_PROTEIN_CONJUGATION_OR_REMOVAL	268	0	0.00391123	0.795	GO_REGULATION_OF_MITOCHONDRION_ORGANIZATION	191	0.177419	0.430741	1
GO_REGULATION_OF_NUCLEAR_DIVISION	151	0.00196464	0.003904	0.795	GO_MITOCHONDRIAL_ELECTRON_TRANSPORT_NADH_TO_UBIQUINONE	39	0.174757	0.434685	1
GO_REGULATION_OF_NEURONAL_SYNAPTIC_PLASTICITY	46	0	0.00395121	0.801	GO_METHIONINE_METABOLIC_PROCESS	18	0.170431	0.439604	1
GO_REGULATION_OF_ADENYLATE_CYCLASE_ACTIVITY	65	0	0.00396123	0.801	GO_DNA_STRAND_ELONGATION	29	0.17357	0.440829	1
GO_POSITIVE_REGULATION_OF_STEM_CELL_DIFFERENTIATION	45	0.0020284	0.00398819	0.805	GO_PSEUDOURIDINE_SYNTHESIS	17	0.184049	0.44152	1
GO_FOREBRAIN_NEURON_DEVELOPMENT	34	0	0.00398577	0.805	GO_INTRAMOLECULAR_OXIDOREDUCTASE_ACTIVITY	49	0.163934	0.441167	1
GO_FEAR_RESPONSE	29	0.00209205	0.00398831	0.806	GO_MONOSACCHARIDE_TRANSMEMBRANE_TRANSPORTER_ACTIVITY	16	0.174573	0.440654	1
GO_REGULATION_OF_SMOOTHENED_SIGNALING_PATHWAY	60	0	0.00399803	0.809	GO_ERAD_PATHWAY	70	0.174636	0.439996	1
GO_REGULATION_OF_ALTERNATIVE_MRNA_SPLICING_VIA_SPLICEOSOME	34	0	0.00402738	0.814	GO_REGULATION_OF_TRANSCRIPTION_FACTOR_IMPORT_INTO_NUCLEUS	86	0.184584	0.440634	1
GO_DENTATE_GYRUS_DEVELOPMENT	15	0	0.00404918	0.815	GO_LIPID_HOMEOSTASIS	98	0.162791	0.44087	1
GO_POSITIVE_REGULATION_OF_EMBRYONIC_DEVELOPMENT	31	0	0.00405395	0.815	GO_REGULATION_OF_RESPONSE_TO_BIOTIC_STIMULUS	191	0.151575	0.44094	1
GO_REGULATION_OF_SIGNAL_TRANSDUCTION_BY_P53_CLASS_MEDIATOR	151	0	0.00411709	0.818	GO_LEUKOCYTE_APOPTOTIC_PROCESS	20	0.158215	0.441202	1
GO_AORTA_DEVELOPMENT	41	0	0.0041558	0.821	GO_POSITIVE_REGULATION_OF_STEROL_TRANSPORT	17	0.166667	0.441899	1
GO_RESPONSE_TO_ISOQUINOLINE_ALKALOID	27	0.00193424	0.00423283	0.826	GO_OLIGOSACCHARIDE_METABOLIC_PROCESS	60	0.163265	0.442219	1
GO_NUCLEAR_TRANSPORT	323	0	0.00423971	0.829	GO_BICARBONATE_TRANSPORT	27	0.166667	0.442061	1
GO_VENTRICULAR_CARDIAC_MUSCLE_TISSUE_DEVELOPMENT	42	0	0.00440086	0.844	GO_SKELETAL_MUSCLE_CONTRACTION	31	0.169591	0.442646	1
GO_DOUBLE_STRAND_BREAK_REPAIR	142	0.0019084	0.00441206	0.846	KEGG_DNA_REPLICATION	34	0.181637	0.44589	1
GO_EPITHELIAL_CELL_MORPHOGENESIS	42	0	0.00442831	0.846	GO_POSITIVE_T_CELL_SELECTION	20	0.185039	0.447192	1
GO_POSITIVE_REGULATION_OF_CELL_DIVISION	115	0.00198413	0.00443236	0.847	GO_REGULATION_OF_RESPONSE_TO_WOUNDING	341	0.195695	0.449997	1
GO_TRABECULA_FORMATION	22	0	0.00446995	0.85	GO_PHOTORECEPTOR_CELL_MAINTENANCE	34	0.185714	0.449618	1
GO_POSITIVE_REGULATION_OF_APOPTOTIC_SIGNALING_PATHWAY	153	0	0.00451442	0.851	GO_FATTY_ACID_CATABOLIC_PROCESS	68	0.162218	0.449273	1
GO_RHYTHMIC_PROCESS	282	0	0.00450638	0.851	GO_COFACTOR_TRANSPORTER_ACTIVITY	19	0.184805	0.449533	1
GO_ATRIOVENTRICULAR_VALVE_DEVELOPMENT	19	0	0.00451494	0.854	GO_NEGATIVE_REGULATION_OF_CYTOKINE_PRODUCTION	179	0.17795	0.451368	1
GO_NEGATIVE_REGULATION_OF_MITOTIC_CELL_CYCLE	176	0.00190476	0.00456654	0.858	KEGG_AMINOACYL_TRNA_BIOSYNTHESIS	41	0.173729	0.450615	1
GO_HIPPOCAMPUS_DEVELOPMENT	72	0	0.00462255	0.861	GO_MITOTIC_G2_M_TRANSITION_CHECKPOINT	17	0.181053	0.451043	1
GO_OLFACTORY_LOBE_DEVELOPMENT	36	0.00389105	0.0047682	0.867	KEGG_SMALL_CELL_LUNG_CANCER	82	0.182	0.450578	1
GO_GOLGI_ORGANIZATION	79	0.00189394	0.00475977	0.867	GO_ACTIVE_TRANSMEMBRANE_TRANSPORTER_ACTIVITY	314	0.174257	0.451511	1
GO_RESPONSE_TO_ALCOHOL	333	0.00410678	0.00484338	0.871	GO_RESPONSE_TO_FATTY_ACID	75	0.180915	0.453902	1
GO_REGULATION_OF_NEUROTRANSMITTER_RECEPTOR_ACTIVITY	30	0.00434783	0.00484192	0.871	GO_METALLO_SULFUR_CLUSTER_ASSEMBLY	17	0.176715	0.453283	1
GO_NEGATIVE_REGULATION_OF_CELL_MORPHOGENESIS_INVOLVED_IN_DIFFERENTIATION	107	0	0.00505257	0.875	GO_REGULATION_OF_CHOLESTEROL_METABOLIC_PROCESS	22	0.165428	0.456871	1
GO_HORMONE_ACTIVITY	80	0	0.00511829	0.877	GO_POSITIVE_REGULATION_OF_ACUTE_INFLAMMATORY_RESPONSE	24	0.188889	0.456898	1
GO_ORGANELLE_LOCALIZATION	386	0	0.00523582	0.884	GO_METHYL_CPG_BINDING	17	0.173307	0.456582	1
GO_NEGATIVE_REGULATION_OF_PHOSPHORYLATION	389	0	0.00528997	0.887	GO_EXODEOXYRIBONUCLEASE_ACTIVITY	15	0.182365	0.457005	1
GO_RIBONUCLEOPROTEIN_COMPLEX_LOCALIZATION	109	0	0.00530889	0.888	GO_HISTONE_MONOUBIQUITINATION	21	0.197761	0.456932	1
GO_REGULATION_OF_AXONOGENESIS	160	0	0.00557485	0.903	GO_ACTIN_FILAMENT_BASED_MOVEMENT	90	0.175758	0.457159	1
GO_RESPONSE_TO_MORPHINE	27	0	0.00560011	0.904	GO_REGULATION_OF_PROTEIN_POLYMERIZATION	159	0.19604	0.456869	1
GO_POSITIVE_REGULATION_OF_HEART_GROWTH	26	0	0.00559038	0.904	KEGG_HYPERTROPHIC_CARDIOMYOPATHY_HCM	82	0.203883	0.456943	1
GO_POSITIVE_REGULATION_OF_MAPK_CASCADE	408	0.00191571	0.00563652	0.907	GO_ATP_BIOSYNTHETIC_PROCESS	29	0.17154	0.457068	1
GO_ENDODERM_DEVELOPMENT	70	0	0.00566387	0.907	GO_CARBOHYDRATE_DERIVATIVE_TRANSPORT	45	0.177914	0.456621	1
GO_NEURON_NEURON_SYNAPTIC_TRANSMISSION	52	0.00201207	0.00567728	0.908	GO_ACUTE_INFLAMMATORY_RESPONSE	54	0.172345	0.45781	1
GO_RESPONSE_TO_FIBROBLAST_GROWTH_FACTOR	107	0.00201207	0.00577585	0.911	GO_NEURONAL_ACTION_POTENTIAL	27	0.168357	0.459978	1
GO_TUBULIN_BINDING	243	0	0.00576826	0.911	GO_PHOSPHOLIPID_TRANSLOCATING_ATPASE_ACTIVITY	16	0.183794	0.45958	1
GO_NOSE_DEVELOPMENT	15	0.00198807	0.00593296	0.917	GO_FATTY_ACID_LIGASE_ACTIVITY	15	0.189036	0.459101	1
KEGG_MAPK_SIGNALING_PATHWAY	255	0	0.00598271	0.92	GO_REGULATION_OF_LIPID_CATABOLIC_PROCESS	43	0.174853	0.459109	1
GO_ENDOTHELIUM_DEVELOPMENT	88	0	0.00603883	0.924	GO_POSITIVE_REGULATION_OF_LIGASE_ACTIVITY	105	0.179487	0.459239	1
GO_REGULATION_OF_RESPONSE_TO_DNA_DAMAGE_STIMULUS	136	0.00397614	0.0060285	0.924	GO_CHOLESTEROL_EFFLUX	23	0.204453	0.46449	1
GO_REGULATION_OF_GASTRULATION	31	0.00395257	0.00601822	0.924	GO_MAGNESIUM_ION_TRANSMEMBRANE_TRANSPORT	16	0.204724	0.466261	1
GO_MULTI_MULTICELLULAR_ORGANISM_PROCESS	180	0.00402414	0.00604213	0.927	GO_ACTIN_BINDING	366	0.211881	0.46647	1
GO_NEGATIVE_REGULATION_OF_DEVELOPMENTAL_GROWTH	79	0.00204082	0.00604331	0.927	GO_RESPONSE_TO_OXYGEN_RADICAL	18	0.178218	0.466949	1
GO_REGULATION_OF_ENDOTHELIAL_CELL_PROLIFERATION	93	0	0.00606484	0.927	KEGG_DORSO_VENTRAL_AXIS_FORMATION	22	0.189655	0.466284	1
GO_HOMEOSTASIS_OF_NUMBER_OF_CELLS	156	0.00186567	0.00611328	0.927	GO_REGULATION_OF_INTERFERON_GAMMA_PRODUCTION	73	0.189723	0.465632	1
GO_LONG_TERM_MEMORY	27	0	0.0062068	0.931	GO_GPI_ANCHOR_METABOLIC_PROCESS	32	0.209804	0.466225	1
GO_ATRIAL_SEPTUM_DEVELOPMENT	18	0	0.00623019	0.932	KEGG_GLYCOSYLPHOSPHATIDYLINOSITOL_GPI_ANCHOR_BIOSYNTHESIS	24	0.197441	0.466332	1
GO_PROTEIN_TRANSPORTER_ACTIVITY	95	0	0.00628512	0.934	GO_NEGATIVE_REGULATION_OF_VIRAL_PROCESS	64	0.196356	0.465884	1
GO_AORTA_MORPHOGENESIS	22	0.00213675	0.00627454	0.934	GO_MICROTUBULE_BUNDLE_FORMATION	53	0.208163	0.466002	1
GO_POSITIVE_REGULATION_OF_CELL_PROJECTION_ORGANIZATION	292	0.00192308	0.00636768	0.942	GO_POSITIVE_REGULATION_OF_CHOLESTEROL_TRANSPORT	17	0.210626	0.46599	1
GO_GENE_SILENCING_BY_RNA	114	0	0.00637744	0.942	GO_HEME_METABOLIC_PROCESS	27	0.200772	0.466161	1
GO_DEVELOPMENTAL_GROWTH_INVOLVED_IN_MORPHOGENESIS	101	0.00202429	0.0063868	0.942	GO_REGULATION_OF_SISTER_CHROMATID_COHESION	17	0.203156	0.465447	1
GO_CELLULAR_RESPONSE_TO_RETINOIC_ACID	60	0.00197239	0.00639843	0.944	GO_PHOSPHATIDYLINOSITOL_PHOSPHATE_KINASE_ACTIVITY	15	0.195266	0.464679	1
GO_CATECHOL_CONTAINING_COMPOUND_METABOLIC_PROCESS	34	0	0.00639449	0.944	GO_HYDROLASE_ACTIVITY_HYDROLYZING_O_GLYCOSYL_COMPOUNDS	77	0.205179	0.465795	1
GO_DIVALENT_INORGANIC_CATION_HOMEOSTASIS	306	0	0.00647117	0.948	GO_REGULATION_OF_IMMUNE_EFFECTOR_PROCESS	336	0.189189	0.470342	1
GO_POSITIVE_REGULATION_OF_CATABOLIC_PROCESS	368	0	0.00648488	0.948	GO_REGULATION_OF_TELOMERE_MAINTENANCE_VIA_TELOMERE_LENGTHENING	48	0.180747	0.472013	1
GO_GABAERGIC_NEURON_DIFFERENTIATION	15	0.00207039	0.00648962	0.948	KEGG_TYROSINE_METABOLISM	34	0.208577	0.471623	1
KEGG_BLADDER_CANCER	39	0.00199203	0.00650105	0.948	GO_CELLULAR_RESPONSE_TO_REACTIVE_NITROGEN_SPECIES	19	0.194215	0.471199	1
GO_LENS_DEVELOPMENT_IN_CAMERA_TYPE_EYE	61	0	0.0064969	0.948	GO_POSITIVE_REGULATION_OF_GENE_EXPRESSION_EPIGENETIC	60	0.214286	0.471006	1
GO_POSITIVE_REGULATION_OF_MITOTIC_CELL_CYCLE	114	0	0.00655658	0.95	GO_TELOMERIC_DNA_BINDING	27	0.167715	0.470313	1
GO_MECHANORECEPTOR_DIFFERENTIATION	47	0.00204082	0.0065809	0.95	GO_TELOMERE_MAINTENANCE_VIA_TELOMERASE	16	0.230612	0.470011	1
GO_REGULATION_OF_GENE_EXPRESSION_EPIGENETIC	190	0.00192308	0.00663821	0.951	KEGG_METABOLISM_OF_XENOBIOTICS_BY_CYTOCHROME_P450	31	0.205426	0.472125	1
GO_REGULATION_OF_CELLULAR_PROTEIN_CATABOLIC_PROCESS	263	0	0.0066978	0.955	GO_BONE_REMODELING	30	0.198039	0.472388	1
GO_CATECHOLAMINE_METABOLIC_PROCESS	34	0.00209644	0.00671754	0.955	GO_NUCLEOTIDE_EXCISION_REPAIR_DNA_GAP_FILLING	23	0.217039	0.471658	1
GO_PHENOL_CONTAINING_COMPOUND_METABOLIC_PROCESS	69	0.00201207	0.00670653	0.955	GO_PURINE_NUCLEOSIDE_MONOPHOSPHATE_BIOSYNTHETIC_PROCESS	52	0.20298	0.471417	1
GO_FIBROBLAST_GROWTH_FACTOR_RECEPTOR_SIGNALING_PATHWAY	80	0	0.00684624	0.962	GO_MAGNESIUM_ION_TRANSMEMBRANE_TRANSPORTER_ACTIVITY	16	0.207983	0.474009	1
GO_SEX_DETERMINATION	20	0	0.00685033	0.962	GO_INNER_MITOCHONDRIAL_MEMBRANE_ORGANIZATION	15	0.204409	0.474006	1
GO_POSITIVE_REGULATION_OF_AMINE_TRANSPORT	32	0	0.00688286	0.962	GO_IRON_SULFUR_CLUSTER_ASSEMBLY	17	0.208602	0.476822	1
GO_POSITIVE_REGULATION_OF_HEART_RATE	21	0.00389864	0.00699178	0.965	GO_RRNA_MODIFICATION	25	0.198381	0.476343	1
GO_ESTABLISHMENT_OF_PROTEIN_LOCALIZATION_TO_ORGANELLE	331	0	0.00710194	0.968	GO_CARBOHYDRATE_DERIVATIVE_TRANSPORTER_ACTIVITY	32	0.215447	0.475916	1
GO_SOMATIC_STEM_CELL_DIVISION	22	0.00193798	0.0071165	0.968	KEGG_GLYCOSAMINOGLYCAN_DEGRADATION	20	0.207469	0.477606	1
GO_PARASYMPATHETIC_NERVOUS_SYSTEM_DEVELOPMENT	17	0.00199601	0.00714594	0.968	GO_MULTICELLULAR_ORGANISMAL_MOVEMENT	41	0.197581	0.477072	1
GO_POSITIVE_REGULATION_OF_ENDOTHELIAL_CELL_MIGRATION	64	0.00200401	0.00727723	0.972	GO_NUCLEOSIDE_MONOPHOSPHATE_BIOSYNTHETIC_PROCESS	72	0.200795	0.47935	1
GO_CYTOKINE_ACTIVITY	135	0	0.00744268	0.973	GO_REGULATION_OF_FIBROBLAST_MIGRATION	26	0.183071	0.481198	1
GO_POSITIVE_REGULATION_OF_CALCIUM_ION_DEPENDENT_EXOCYTOSIS	22	0.00394477	0.0074803	0.974	GO_REGULATION_OF_WOUND_HEALING	117	0.202405	0.480913	1
GO_REGULATION_OF_NEURON_APOPTOTIC_PROCESS	181	0	0.00747903	0.974	GO_REGULATION_OF_PROTEIN_MATURATION	64	0.218254	0.484473	1
GO_REGULATION_OF_CELL_FATE_COMMITMENT	24	0	0.00747771	0.974	GO_NAD_METABOLIC_PROCESS	48	0.24	0.483978	1
GO_EPITHELIAL_CELL_MATURATION	15	0	0.00749782	0.974	GO_CELLULAR_RESPONSE_TO_NUTRIENT	37	0.205179	0.485352	1
GO_NEGATIVE_REGULATION_OF_EMBRYONIC_DEVELOPMENT	26	0	0.00765705	0.976	GO_LYSOPHOSPHOLIPASE_ACTIVITY	17	0.216216	0.485274	1
GO_AMIDE_BINDING	217	0	0.00780086	0.979	GO_RIBOSOMAL_LARGE_SUBUNIT_BIOGENESIS	46	0.22288	0.485674	1
GO_AXIS_ELONGATION	27	0.00200803	0.00779697	0.979	GO_CELL_ACTIVATION_INVOLVED_IN_IMMUNE_RESPONSE	105	0.229703	0.486936	1
GO_CELL_PROLIFERATION_IN_FOREBRAIN	27	0.00215054	0.00786998	0.979	GO_POSITIVE_REGULATION_OF_IMMUNE_EFFECTOR_PROCESS	126	0.202268	0.488387	1
GO_NUCLEOBASE_CONTAINING_COMPOUND_TRANSPORT	174	0.00189394	0.00787654	0.98	GO_RIBOSOMAL_LARGE_SUBUNIT_ASSEMBLY	23	0.236686	0.487676	1
GO_RNA_POLYMERASE_II_TRANSCRIPTION_COFACTOR_ACTIVITY	85	0	0.00788957	0.98	GO_SOMATIC_RECOMBINATION_OF_IMMUNOGLOBULIN_GENE_SEGMENTS	21	0.226415	0.487162	1
GO_BLASTODERM_SEGMENTATION	15	0.00196464	0.00787917	0.98	GO_NEGATIVE_REGULATION_OF_ORGANELLE_ASSEMBLY	21	0.226531	0.486759	1
GO_REGULATION_OF_SMOOTH_MUSCLE_CONTRACTION	57	0.00201207	0.00788993	0.98	GO_DNA_LIGATION	15	0.214559	0.486467	1
GO_BONE_MORPHOGENESIS	77	0	0.00798567	0.98	GO_NADH_DEHYDROGENASE_ACTIVITY	35	0.231969	0.485855	1
GO_NEURAL_NUCLEUS_DEVELOPMENT	59	0.00395257	0.00809538	0.983	GO_DISULFIDE_OXIDOREDUCTASE_ACTIVITY	28	0.210843	0.486643	1
GO_ESTABLISHMENT_OR_MAINTENANCE_OF_BIPOLAR_CELL_POLARITY	35	0.00598802	0.00808893	0.983	KEGG_GNRH_SIGNALING_PATHWAY	92	0.211618	0.487876	1
GO_MACROMOLECULE_METHYLATION	177	0	0.0080909	0.983	GO_CELLULAR_AMINO_ACID_METABOLIC_PROCESS	313	0.224206	0.487175	1
GO_POSITIVE_REGULATION_OF_SECRETION	314	0	0.00812876	0.984	GO_ACYL_COA_DEHYDROGENASE_ACTIVITY	17	0.218692	0.486457	1
GO_REGULATION_OF_PROTEIN_SERINE_THREONINE_KINASE_ACTIVITY	437	0.00198807	0.00833657	0.986	KEGG_VALINE_LEUCINE_AND_ISOLEUCINE_DEGRADATION	41	0.233333	0.487595	1
GO_CRANIAL_SKELETAL_SYSTEM_DEVELOPMENT	55	0.00396825	0.00842851	0.986	GO_REGULATION_OF_MRNA_CATABOLIC_PROCESS	25	0.231388	0.488802	1
GO_ESTABLISHMENT_OR_MAINTENANCE_OF_APICAL_BASAL_CELL_POLARITY	35	0.00196078	0.00841949	0.986	GO_REGULATION_OF_TRANSLATION_IN_RESPONSE_TO_STRESS	19	0.206107	0.488246	1
GO_PROTEIN_POLYUBIQUITINATION	232	0.00199203	0.0084879	0.986	GO_HYALURONAN_METABOLIC_PROCESS	25	0.220374	0.487568	1
GO_NEGATIVE_REGULATION_OF_TRANSPORT	406	0.00186567	0.00854548	0.987	GO_PHOSPHOLIPASE_A2_ACTIVITY	27	0.212982	0.48776	1
GO_PHOSPHATASE_REGULATOR_ACTIVITY	80	0.00203252	0.0087092	0.987	GO_POSITIVE_REGULATION_OF_LIPID_STORAGE	18	0.24	0.490087	1
GO_SYNAPSE_ASSEMBLY	60	0.00423729	0.00886171	0.988	GO_POLYSACCHARIDE_CATABOLIC_PROCESS	21	0.216942	0.48979	1
GO_PROTEIN_LOCALIZATION_TO_MEMBRANE	360	0	0.00896831	0.988	GO_PURINE_RIBONUCLEOSIDE_MONOPHOSPHATE_BIOSYNTHETIC_PROCESS	52	0.234672	0.490862	1
GO_EMBRYONIC_CRANIAL_SKELETON_MORPHOGENESIS	46	0.0059761	0.00897304	0.988	GO_POSITIVE_REGULATION_OF_MITOCHONDRION_ORGANIZATION	144	0.222917	0.490542	1
GO_REGULATION_OF_FATTY_ACID_METABOLIC_PROCESS	76	0.00195312	0.00935888	0.989	GO_POSITIVE_REGULATION_OF_CELL_MATRIX_ADHESION	38	0.23374	0.489804	1
GO_CELLULAR_PROTEIN_COMPLEX_ASSEMBLY	297	0.00209205	0.00940639	0.989	GO_POSITIVE_REGULATION_OF_TELOMERE_MAINTENANCE_VIA_TELOMERE_LENGTHENING	31	0.221095	0.489692	1
GO_NEGATIVE_REGULATION_OF_PROTEIN_SERINE_THREONINE_KINASE_ACTIVITY	118	0	0.00941038	0.99	GO_CELLULAR_RESPONSE_TO_OSMOTIC_STRESS	19	0.220165	0.494074	1
GO_POSITIVE_REGULATION_OF_EPITHELIAL_CELL_DIFFERENTIATION	53	0	0.00943099	0.99	GO_METALLOPEPTIDASE_ACTIVITY	162	0.221996	0.496675	1
GO_CELL_MATURATION	116	0.00770713	0.00949904	0.991	KEGG_RNA_POLYMERASE	26	0.224742	0.496008	1
GO_MESODERMAL_CELL_DIFFERENTIATION	26	0	0.00952325	0.992	GO_DEFENSE_RESPONSE_TO_FUNGUS	20	0.223361	0.495807	1
GO_NEUROPEPTIDE_RECEPTOR_BINDING	24	0.00207469	0.00954754	0.992	GO_POSITIVE_REGULATION_OF_LAMELLIPODIUM_ORGANIZATION	24	0.227533	0.50043	1
GO_GABA_RECEPTOR_ACTIVITY	21	0.00206186	0.00957225	0.993	KEGG_BASAL_TRANSCRIPTION_FACTORS	33	0.228963	0.501027	1
GO_HEPARAN_SULFATE_SULFOTRANSFERASE_ACTIVITY	15	0.00191205	0.00964162	0.993	GO_NEGATIVE_REGULATION_OF_ACTIN_FILAMENT_DEPOLYMERIZATION	32	0.221797	0.505029	1
KEGG_CHRONIC_MYELOID_LEUKEMIA	72	0	0.00962891	0.993	GO_MATURATION_OF_5_8S_RRNA	28	0.242604	0.50843	1
GO_NEGATIVE_REGULATION_OF_HORMONE_SECRETION	70	0.0020284	0.00964299	0.993	KEGG_PROTEIN_EXPORT	22	0.243644	0.509769	1
GO_LUNG_ALVEOLUS_DEVELOPMENT	40	0.002	0.00973607	0.993	GO_TRNA_METHYLTRANSFERASE_ACTIVITY	15	0.245681	0.509932	1
GO_NUCLEAR_EXPORT	135	0	0.00973148	0.993	GO_LEUKOCYTE_MEDIATED_CYTOTOXICITY	23	0.231827	0.513326	1
GO_CELL_SURFACE_RECEPTOR_SIGNALING_PATHWAY_INVOLVED_IN_HEART_DEVELOPMENT	16	0.00197628	0.00979789	0.993	GO_ACTIN_MONOMER_BINDING	21	0.243299	0.513966	1
GO_NEGATIVE_REGULATION_OF_DNA_METABOLIC_PROCESS	98	0	0.00981121	0.993	GO_NEGATIVE_REGULATION_OF_TYPE_I_INTERFERON_PRODUCTION	35	0.214859	0.513377	1
GO_CELLULAR_RESPONSE_TO_HYDROGEN_PEROXIDE	55	0.00204082	0.00981041	0.993	GO_ALDITOL_PHOSPHATE_METABOLIC_PROCESS	34	0.253579	0.513662	1
GO_CAMP_MEDIATED_SIGNALING	36	0.00220751	0.00980159	0.993	GO_MUSCULOSKELETAL_MOVEMENT	41	0.244856	0.513635	1
GO_REGULATION_OF_PROTEIN_IMPORT	170	0	0.00989363	0.993	GO_POSITIVE_REGULATION_OF_MRNA_3_END_PROCESSING	16	0.235178	0.520112	1
GO_VENTRICULAR_CARDIAC_MUSCLE_CELL_DIFFERENTIATION	18	0	0.00989486	0.993	GO_SUGAR_TRANSMEMBRANE_TRANSPORTER_ACTIVITY	27	0.237736	0.522587	1
GO_CALCIUM_ION_REGULATED_EXOCYTOSIS	73	0.00197239	0.0107288	0.995	GO_CELLULAR_KETONE_METABOLIC_PROCESS	54	0.241176	0.524098	1
GO_NEGATIVE_REGULATION_OF_PHOSPHORUS_METABOLIC_PROCESS	499	0	0.0107467	0.995	GO_PROTEIN_LIPID_COMPLEX_SUBUNIT_ORGANIZATION	31	0.27112	0.525298	1
GO_REGULATION_OF_CALCIUM_ION_DEPENDENT_EXOCYTOSIS	74	0	0.0107567	0.995	GO_FORMATION_OF_TRANSLATION_PREINITIATION_COMPLEX	17	0.25	0.524774	1
GO_POSITIVE_REGULATION_OF_HEART_CONTRACTION	34	0.00201207	0.010911	0.996	GO_POSITIVE_REGULATION_OF_INTERFERON_GAMMA_PRODUCTION	49	0.244141	0.524305	1
GO_PATTERNING_OF_BLOOD_VESSELS	32	0.0021322	0.0109187	0.996	KEGG_GLYCOSPHINGOLIPID_BIOSYNTHESIS_GANGLIO_SERIES	15	0.253465	0.524774	1
GO_REGULATION_OF_CELL_CYCLE_PHASE_TRANSITION	298	0.0019305	0.0109164	0.996	GO_REGULATION_OF_RESPONSE_TO_INTERFERON_GAMMA	22	0.244444	0.525364	1
GO_POSITIVE_REGULATION_OF_CELLULAR_PROTEIN_CATABOLIC_PROCESS	187	0	0.0109579	0.996	GO_NUCLEOTIDE_EXCISION_REPAIR_DNA_DUPLEX_UNWINDING	21	0.254737	0.525186	1
GO_RESPONSE_TO_WOUNDING	487	0.00613497	0.0109755	0.996	GO_PHOSPHOLIPASE_ACTIVITY	81	0.262397	0.525863	1
GO_MICROTUBULE_BASED_PROCESS	461	0.002	0.0110981	0.996	GO_CYTOPLASMIC_SEQUESTERING_OF_TRANSCRIPTION_FACTOR	19	0.259188	0.525297	1
GO_NEGATIVE_REGULATION_OF_TRANSFERASE_ACTIVITY	327	0.0039604	0.0110896	0.996	GO_NAD_ADP_RIBOSYLTRANSFERASE_ACTIVITY	25	0.257198	0.525963	1
GO_REGULATION_OF_SKELETAL_MUSCLE_CELL_DIFFERENTIATION	15	0	0.0111167	0.996	GO_BICARBONATE_TRANSMEMBRANE_TRANSPORTER_ACTIVITY	18	0.233684	0.527118	1
GO_MICROTUBULE_BINDING	179	0.00203252	0.0111991	0.996	GO_PHAGOCYTOSIS_ENGULFMENT	16	0.261147	0.526629	1
GO_NEGATIVE_REGULATION_OF_PHOSPHATE_METABOLIC_PROCESS	499	0.00430108	0.0112774	0.996	GO_CATION_SUGAR_SYMPORTER_ACTIVITY	15	0.273085	0.527647	1
GO_DORSAL_VENTRAL_NEURAL_TUBE_PATTERNING	16	0	0.0113554	0.996	GO_ORGANOPHOSPHATE_ESTER_TRANSMEMBRANE_TRANSPORTER_ACTIVITY	21	0.275449	0.527114	1
GO_PEPTIDE_SECRETION	53	0.00581395	0.0114194	0.996	GO_PYRIMIDINE_CONTAINING_COMPOUND_METABOLIC_PROCESS	64	0.261663	0.528276	1
GO_LUNG_CELL_DIFFERENTIATION	25	0.00208768	0.0115207	0.996	GO_NEGATIVE_REGULATION_OF_TELOMERE_MAINTENANCE	25	0.261147	0.530656	1
GO_REGULATION_OF_CELL_CYCLE_ARREST	97	0.00595238	0.0115097	0.996	GO_POSITIVE_REGULATION_OF_GLYCOPROTEIN_METABOLIC_PROCESS	15	0.276392	0.53121	1
GO_NEGATIVE_REGULATION_OF_CYCLIC_NUCLEOTIDE_METABOLIC_PROCESS	39	0.00208333	0.0116186	0.997	GO_NIK_NF_KAPPAB_SIGNALING	80	0.27163	0.532288	1
GO_NEGATIVE_REGULATION_OF_EPITHELIAL_CELL_DIFFERENTIATION	34	0.00204499	0.0116212	0.997	GO_METALLOEXOPEPTIDASE_ACTIVITY	45	0.254545	0.533106	1
GO_NEGATIVE_REGULATION_OF_TRANSMEMBRANE_RECEPTOR_PROTEIN_SERINE_THREONINE_KINASE_SIGNALING_PATHWAY	98	0.00215983	0.0116042	0.997	GO_MICROFILAMENT_MOTOR_ACTIVITY	21	0.238494	0.533834	1
GO_NEGATIVE_REGULATION_OF_CELL_PROJECTION_ORGANIZATION	132	0	0.0116435	0.997	GO_REGULATION_OF_RECEPTOR_BIOSYNTHETIC_PROCESS	21	0.248062	0.533942	1
GO_PERIPHERAL_NERVOUS_SYSTEM_DEVELOPMENT	65	0.00203252	0.0116636	0.997	GO_RECEPTOR_INTERNALIZATION	46	0.24502	0.533426	1
GO_REGULATION_OF_EPITHELIAL_CELL_MIGRATION	157	0	0.0117324	0.997	GO_CYTOPLASMIC_TRANSLATION	38	0.243513	0.53305	1
GO_MRNA_BINDING	143	0.00591716	0.011729	0.997	GO_REGULATION_OF_COFACTOR_METABOLIC_PROCESS	46	0.274227	0.532871	1
GO_REGULATION_OF_BIOMINERAL_TISSUE_DEVELOPMENT	64	0.0078125	0.0118071	0.997	GO_NUCLEOSIDE_DIPHOSPHATE_KINASE_ACTIVITY	15	0.271047	0.533256	1
GO_REGULATION_OF_MUSCLE_CONTRACTION	137	0	0.0122595	0.997	GO_REGULATION_OF_CELLULAR_AMINO_ACID_METABOLIC_PROCESS	64	0.259921	0.533364	1
GO_INSULIN_SECRETION	34	0.0103093	0.0123466	0.997	KEGG_STEROID_BIOSYNTHESIS	15	0.263052	0.532599	1
GO_NEGATIVE_REGULATION_OF_MUSCLE_TISSUE_DEVELOPMENT	34	0.00206186	0.0123443	0.997	GO_NUCLEOPHAGY	17	0.242188	0.532346	1
GO_GENITALIA_DEVELOPMENT	41	0.00194175	0.0123942	0.997	GO_KINESIN_BINDING	30	0.262327	0.53192	1
GO_POSITIVE_REGULATION_OF_BMP_SIGNALING_PATHWAY	30	0.0019802	0.012438	0.997	GO_DOLICHOL_LINKED_OLIGOSACCHARIDE_BIOSYNTHETIC_PROCESS	18	0.253012	0.532424	1
GO_CHROMATIN_DNA_BINDING	78	0	0.0124491	0.998	GO_LYMPHOCYTE_MIGRATION	31	0.251029	0.532381	1
GO_GTPASE_BINDING	280	0	0.0125309	0.998	GO_MACROMOLECULAR_COMPLEX_REMODELING	19	0.284294	0.534032	1
GO_ATRIOVENTRICULAR_VALVE_MORPHOGENESIS	16	0.00578035	0.0125302	0.999	GO_CARBOHYDRATE_BINDING	188	0.259794	0.538079	1
GO_POSITIVE_REGULATION_OF_CARTILAGE_DEVELOPMENT	27	0	0.0125849	0.999	GO_OLIGOSACCHARIDE_LIPID_INTERMEDIATE_BIOSYNTHETIC_PROCESS	18	0.267544	0.538192	1
GO_NEGATIVE_REGULATION_OF_MUSCLE_ORGAN_DEVELOPMENT	34	0.00808081	0.012588	0.999	GO_ACUTE_PHASE_RESPONSE	29	0.286008	0.538067	1
GO_CYTOSKELETON_DEPENDENT_INTRACELLULAR_TRANSPORT	104	0	0.0126617	0.999	GO_ATPASE_ACTIVITY_COUPLED_TO_TRANSMEMBRANE_MOVEMENT_OF_IONS_PHOSPHORYLATIVE_MECHANISM	32	0.262097	0.538328	1
GO_REGULATION_OF_NEUROTRANSMITTER_TRANSPORT	61	0.00406504	0.0130603	1	GO_POSITIVE_REGULATION_OF_TELOMERASE_RNA_LOCALIZATION_TO_CAJAL_BODY	15	0.259635	0.537626	1
GO_NEGATIVE_REGULATION_OF_CELLULAR_RESPONSE_TO_GROWTH_FACTOR_STIMULUS	114	0.00603622	0.0130833	1	GO_POSITIVE_REGULATION_OF_I_KAPPAB_KINASE_NF_KAPPAB_SIGNALING	157	0.25	0.53703	1
GO_ER_TO_GOLGI_VESICLE_MEDIATED_TRANSPORT	154	0	0.0132074	1	GO_REGULATION_OF_ACUTE_INFLAMMATORY_RESPONSE	56	0.271084	0.536799	1
GO_REGULATION_OF_RENAL_SYSTEM_PROCESS	34	0.00411523	0.0132667	1	GO_DEMETHYLATION	40	0.270325	0.536928	1
GO_REGULATION_OF_TRANSPORTER_ACTIVITY	184	0.00197628	0.0136859	1	GO_REGULATION_OF_COENZYME_METABOLIC_PROCESS	46	0.281059	0.536807	1
GO_ACTION_POTENTIAL	92	0.00854701	0.0139349	1	GO_CELLULAR_RESPONSE_TO_NITRIC_OXIDE	15	0.266393	0.537406	1
GO_PROTEIN_TYROSINE_KINASE_ACTIVITY	172	0.00391389	0.0141138	1	GO_B_CELL_RECEPTOR_SIGNALING_PATHWAY	32	0.27027	0.539123	1
GO_COENZYME_BINDING	165	0.00838574	0.014207	1	GO_AMMONIUM_TRANSMEMBRANE_TRANSPORT	22	0.264583	0.539209	1
GO_RENAL_SYSTEM_PROCESS	88	0.00371747	0.0141926	1	GO_STEROID_CATABOLIC_PROCESS	20	0.294845	0.54288	1
GO_HORMONE_METABOLIC_PROCESS	132	0.0059761	0.0142536	1	GO_REGULATION_OF_NATURAL_KILLER_CELL_MEDIATED_IMMUNITY	21	0.269231	0.542905	1
GO_NEGATIVE_REGULATION_OF_SIGNAL_TRANSDUCTION_BY_P53_CLASS_MEDIATOR	26	0.00205761	0.014442	1	GO_CELL_KILLING	29	0.274354	0.542506	1
GO_REGULATION_OF_PATHWAY_RESTRICTED_SMAD_PROTEIN_PHOSPHORYLATION	56	0.00207469	0.0144311	1	GO_INTRACELLULAR_ESTROGEN_RECEPTOR_SIGNALING_PATHWAY	17	0.265306	0.542578	1
GO_NEGATIVE_REGULATION_OF_AXONOGENESIS	60	0.00411523	0.0144839	1	GO_POLYSACCHARIDE_BINDING	19	0.29703	0.544191	1
GO_POSITIVE_REGULATION_OF_ION_TRANSPORT	217	0.00398406	0.0145439	1	GO_INTRACELLULAR_CALCIUM_ACTIVATED_CHLORIDE_CHANNEL_ACTIVITY	15	0.260504	0.543698	1
GO_REGULATION_OF_CELLULAR_RESPONSE_TO_TRANSFORMING_GROWTH_FACTOR_BETA_STIMULUS	92	0.00393701	0.014854	1	GO_RESPONSE_TO_XENOBIOTIC_STIMULUS	60	0.256842	0.544845	1
GO_POSITIVE_REGULATION_OF_NOTCH_SIGNALING_PATHWAY	32	0.00385356	0.0148632	1	GO_REGULATION_OF_OXIDATIVE_STRESS_INDUCED_INTRINSIC_APOPTOTIC_SIGNALING_PATHWAY	26	0.266533	0.544765	1
GO_EXCITATORY_POSTSYNAPTIC_POTENTIAL	27	0.00591716	0.0148743	1	KEGG_ARACHIDONIC_ACID_METABOLISM	41	0.292683	0.545603	1
GO_RESPONSE_TO_HYDROGEN_PEROXIDE	98	0.00397614	0.014932	1	KEGG_ANTIGEN_PROCESSING_AND_PRESENTATION	37	0.3	0.545325	1
KEGG_UBIQUITIN_MEDIATED_PROTEOLYSIS	128	0.00409836	0.0151012	1	GO_NEGATIVE_REGULATION_OF_GENE_SILENCING	18	0.287698	0.54847	1
GO_ACTIVATING_TRANSCRIPTION_FACTOR_BINDING	52	0.00191939	0.0151119	1	GO_RESPONSE_TO_BACTERIUM	376	0.271047	0.548781	1
GO_MITOTIC_CELL_CYCLE_CHECKPOINT	124	0.00766283	0.0151447	1	GO_REGULATION_OF_ANTIGEN_RECEPTOR_MEDIATED_SIGNALING_PATHWAY	35	0.276553	0.548045	1
GO_POSITIVE_REGULATION_OF_PEPTIDASE_ACTIVITY	135	0.00431965	0.0152676	1	GO_ALCOHOL_CATABOLIC_PROCESS	56	0.278656	0.547307	1
GO_MOTOR_NEURON_AXON_GUIDANCE	27	0.00411523	0.0154794	1	GO_CELL_DEATH_IN_RESPONSE_TO_OXIDATIVE_STRESS	17	0.287149	0.547153	1
GO_LABYRINTHINE_LAYER_BLOOD_VESSEL_DEVELOPMENT	18	0	0.0156207	1	KEGG_PROTEASOME	44	0.298097	0.547529	1
GO_REGULATION_OF_DNA_BIOSYNTHETIC_PROCESS	88	0.0018797	0.0156876	1	GO_RNA_METHYLTRANSFERASE_ACTIVITY	37	0.279843	0.548519	1
GO_REGULATION_OF_VESICLE_MEDIATED_TRANSPORT	411	0	0.0157214	1	GO_INFLAMMATORY_RESPONSE	336	0.277419	0.548198	1
GO_POSITIVE_REGULATION_OF_MUSCLE_CONTRACTION	42	0.00571429	0.0157532	1	GO_ANION_TRANSPORT	431	0.290188	0.547489	1
GO_POSITIVE_REGULATION_OF_MITOTIC_NUCLEAR_DIVISION	45	0.00207039	0.0158582	1	GO_GTP_METABOLIC_PROCESS	21	0.276	0.550667	1
GO_INNERVATION	21	0	0.0158823	1	KEGG_PURINE_METABOLISM	148	0.248532	0.551041	1
GO_REGULATION_OF_SMOOTH_MUSCLE_CELL_DIFFERENTIATION	19	0.00601202	0.0158624	1	KEGG_CYTOSOLIC_DNA_SENSING_PATHWAY	35	0.272165	0.552794	1
GO_NEURONAL_STEM_CELL_POPULATION_MAINTENANCE	19	0.00194932	0.0158407	1	GO_REGULATION_OF_MUSCLE_ADAPTATION	62	0.299799	0.554943	1
GO_EMBRYONIC_CAMERA_TYPE_EYE_MORPHOGENESIS	23	0.0040404	0.0159178	1	KEGG_ABC_TRANSPORTERS	40	0.313953	0.555048	1
GO_PROTEIN_METHYLATION	102	0.0040568	0.015907	1	GO_NUCLEOTIDE_EXCISION_REPAIR_DNA_INCISION_3_TO_LESION	20	0.31643	0.554432	1
GO_TRANSFORMING_GROWTH_FACTOR_BETA_RECEPTOR_BINDING	48	0.0100604	0.0161037	1	GO_BLOOD_COAGULATION_INTRINSIC_PATHWAY	16	0.287755	0.555285	1
GO_REGULATION_OF_NEUROTRANSMITTER_SECRETION	48	0.00190114	0.0161163	1	GO_NEGATIVE_REGULATION_OF_DEPHOSPHORYLATION	70	0.287474	0.555295	1
GO_REGULATION_OF_TRANSFORMING_GROWTH_FACTOR_BETA_RECEPTOR_SIGNALING_PATHWAY	92	0.00195312	0.0162759	1	GO_TEMPERATURE_HOMEOSTASIS	24	0.304167	0.556289	1
GO_POSITIVE_REGULATION_OF_INTRINSIC_APOPTOTIC_SIGNALING_PATHWAY	48	0.00200401	0.0163593	1	GO_SPERMATID_DIFFERENTIATION	109	0.299799	0.555713	1
GO_CYCLIC_NUCLEOTIDE_MEDIATED_SIGNALING	45	0	0.0164585	1	KEGG_PROXIMAL_TUBULE_BICARBONATE_RECLAMATION	20	0.274286	0.555093	1
GO_HEPARIN_BINDING	126	0.00395257	0.0165174	1	GO_NEGATIVE_REGULATION_OF_CYTOKINE_SECRETION	35	0.322	0.55453	1
GO_N_ACYLTRANSFERASE_ACTIVITY	86	0.00202429	0.0165437	1	GO_MATURATION_OF_SSU_RRNA_FROM_TRICISTRONIC_RRNA_TRANSCRIPT_SSU_RRNA_5_8S_RRNA_LSU_RRNA_	33	0.284848	0.556251	1
GO_NEGATIVE_REGULATION_OF_CARTILAGE_DEVELOPMENT	25	0.004	0.0165668	1	GO_REGULATION_OF_SYNCYTIUM_FORMATION_BY_PLASMA_MEMBRANE_FUSION	18	0.290385	0.557261	1
GO_EMBRYONIC_CAMERA_TYPE_EYE_DEVELOPMENT	34	0.00579151	0.0168167	1	GO_REGULATION_OF_MACROPHAGE_DERIVED_FOAM_CELL_DIFFERENTIATION	23	0.286885	0.556607	1
GO_REGULATION_OF_POSITIVE_CHEMOTAXIS	22	0.00399202	0.01694	1	GO_REGULATION_OF_OSTEOCLAST_DIFFERENTIATION	46	0.285156	0.558267	1
GO_GLUCURONOSYLTRANSFERASE_ACTIVITY	20	0.00813008	0.0169621	1	GO_INTRINSIC_APOPTOTIC_SIGNALING_PATHWAY_IN_RESPONSE_TO_ENDOPLASMIC_RETICULUM_STRESS	30	0.276986	0.558895	1
GO_FIBROBLAST_GROWTH_FACTOR_RECEPTOR_BINDING	27	0	0.0170271	1	GO__DE_NOVO_PROTEIN_FOLDING	19	0.321503	0.558764	1
GO_HISTONE_METHYLATION	75	0.00763359	0.0172716	1	GO_PROTEIN_LIPID_COMPLEX_ASSEMBLY	18	0.298969	0.558347	1
GO_CARDIAC_MUSCLE_CELL_DIFFERENTIATION	71	0.00411523	0.0172858	1	GO_TETRAPYRROLE_METABOLIC_PROCESS	49	0.295749	0.557836	1
GO_NEURON_RECOGNITION	32	0.00201613	0.0173164	1	GO_METALLOCARBOXYPEPTIDASE_ACTIVITY	24	0.274854	0.558676	1
GO_NEGATIVE_REGULATION_OF_CARDIAC_MUSCLE_TISSUE_DEVELOPMENT	16	0.00613497	0.017502	1	GO_PROTEIN_KINASE_A_REGULATORY_SUBUNIT_BINDING	15	0.310987	0.559132	1
KEGG_ARRHYTHMOGENIC_RIGHT_VENTRICULAR_CARDIOMYOPATHY_ARVC	74	0.00201207	0.0176285	1	GO_GOLGI_TO_ENDOSOME_TRANSPORT	17	0.280488	0.559571	1
GO_PROTEIN_ALKYLATION	102	0.00420168	0.0179985	1	GO_NUCLEOTIDE_EXCISION_REPAIR_PREINCISION_COMPLEX_STABILIZATION	20	0.313373	0.561973	1
GO_SEMAPHORIN_RECEPTOR_BINDING	22	0.00199601	0.0181007	1	GO_POSITIVE_REGULATION_OF_CYTOKINE_PRODUCTION	306	0.299807	0.563123	1
GO_REGULATION_OF_CYCLIN_DEPENDENT_PROTEIN_KINASE_ACTIVITY	88	0.00408163	0.0185701	1	GO_LYMPHOCYTE_APOPTOTIC_PROCESS	16	0.311891	0.562377	1
GO_REGULATION_OF_CHROMOSOME_SEGREGATION	80	0.00592885	0.0185736	1	GO_EYE_PHOTORECEPTOR_CELL_DEVELOPMENT	30	0.294118	0.563809	1
GO_FEMALE_SEX_DIFFERENTIATION	108	0.00396825	0.0185951	1	GO_REGULATION_OF_MULTI_ORGANISM_PROCESS	376	0.305389	0.564417	1
GO_POSITIVE_REGULATION_OF_GROWTH	220	0.00769231	0.0187801	1	GO_CALMODULIN_BINDING	171	0.288577	0.567801	1
GO_POSITIVE_REGULATION_OF_PATHWAY_RESTRICTED_SMAD_PROTEIN_PHOSPHORYLATION	46	0.00392157	0.018847	1	GO_REGULATION_OF_DNA_RECOMBINATION	51	0.314286	0.569487	1
GO_POSITIVE_REGULATION_OF_GLIAL_CELL_DIFFERENTIATION	28	0.00809717	0.0189456	1	GO_REGULATION_OF_TELOMERASE_RNA_LOCALIZATION_TO_CAJAL_BODY	15	0.299163	0.569343	1
GO_RENAL_SYSTEM_VASCULATURE_DEVELOPMENT	19	0.010101	0.0189755	1	GO_POSITIVE_REGULATION_OF_PROTEIN_KINASE_B_SIGNALING	71	0.285429	0.571883	1
GO_UBIQUITIN_LIKE_PROTEIN_BINDING	112	0.00614754	0.0189978	1	GO_PROTEIN_ADP_RIBOSYLATION	19	0.308285	0.574863	1
GO_PROTEIN_AUTOPHOSPHORYLATION	189	0.00808081	0.0190307	1	GO_POSITIVE_REGULATION_OF_VIRAL_GENOME_REPLICATION	28	0.319361	0.574497	1
GO_REGULATION_OF_BINDING	265	0.00811359	0.0191289	1	GO_COENZYME_A_METABOLIC_PROCESS	17	0.310139	0.574169	1
GO_RESPONSE_TO_RETINOIC_ACID	100	0.00643777	0.0192021	1	GO_POSITIVE_REGULATION_OF_INTERLEUKIN_12_PRODUCTION	30	0.312245	0.574923	1
KEGG_GAP_JUNCTION	82	0.00584795	0.0192031	1	GO_POSITIVE_REGULATION_OF_EXTRACELLULAR_MATRIX_ORGANIZATION	16	0.339147	0.574989	1
GO_NEURAL_PRECURSOR_CELL_PROLIFERATION	69	0.00636943	0.0193469	1	GO_INTERACTION_WITH_SYMBIONT	43	0.305284	0.575871	1
GO_PDZ_DOMAIN_BINDING	88	0.0040568	0.0196672	1	GO_PLASMA_LIPOPROTEIN_PARTICLE_REMODELING	19	0.320408	0.575641	1
GO_REGULATION_OF_RESPIRATORY_GASEOUS_EXCHANGE	22	0.00604839	0.0197235	1	GO_ACYLGLYCEROL_HOMEOSTASIS	23	0.306911	0.575699	1
GO_KIDNEY_VASCULATURE_DEVELOPMENT	19	0.00381679	0.0197675	1	GO_CYTOKINE_PRODUCTION_INVOLVED_IN_IMMUNE_RESPONSE	17	0.325048	0.576009	1
GO_CEREBELLAR_CORTEX_FORMATION	22	0.00621118	0.0201339	1	GO_CELLULAR_RESPONSE_TO_ANTIBIOTIC	15	0.313883	0.575326	1
GO_POSITIVE_REGULATION_OF_PROTEIN_CATABOLIC_PROCESS	248	0.00402414	0.0201737	1	GO_REGULATION_OF_NFAT_PROTEIN_IMPORT_INTO_NUCLEUS	16	0.312749	0.575147	1
GO_REGULATION_OF_LYASE_ACTIVITY	77	0.00200401	0.0201806	1	GO_TRIGLYCERIDE_HOMEOSTASIS	23	0.312381	0.57469	1
GO_NUCLEOSOME_BINDING	43	0.00986193	0.0204712	1	GO_DNA_MODIFICATION	70	0.295802	0.574156	1
GO_REGULATION_OF_NOREPINEPHRINE_SECRETION	16	0.00609756	0.0208097	1	GO_MODIFICATION_BY_SYMBIONT_OF_HOST_MORPHOLOGY_OR_PHYSIOLOGY	38	0.307843	0.580439	1
GO_REGULATION_OF_ASTROCYTE_DIFFERENTIATION	26	0.00406504	0.0208071	1	GO_CCR_CHEMOKINE_RECEPTOR_BINDING	15	0.332677	0.581712	1
GO_NEGATIVE_REGULATION_OF_NEURON_DEATH	161	0	0.0207871	1	GO_CARBOXYPEPTIDASE_ACTIVITY	36	0.32906	0.581871	1
GO_NUCLEOCYTOPLASMIC_TRANSPORTER_ACTIVITY	24	0.00603622	0.0209268	1	GO_LIPID_TRANSPORTER_ACTIVITY	86	0.320329	0.583602	1
GO_LABYRINTHINE_LAYER_DEVELOPMENT	44	0.00190114	0.0210066	1	GO_PROTEIN_LIPID_COMPLEX_REMODELING	19	0.318095	0.58696	1
GO_NEGATIVE_REGULATION_OF_GLIAL_CELL_DIFFERENTIATION	26	0.00377358	0.0211064	1	GO_DNA_DOUBLE_STRAND_BREAK_PROCESSING	18	0.323171	0.589192	1
GO_REGULATION_OF_NEURON_MIGRATION	27	0.00959693	0.0211769	1	GO_TRANSFERASE_ACTIVITY_TRANSFERRING_AMINO_ACYL_GROUPS	18	0.333333	0.588555	1
GO_EPITHELIAL_CELL_FATE_COMMITMENT	15	0.00205761	0.0212096	1	GO_REGULATION_OF_NUCLEOTIDE_CATABOLIC_PROCESS	34	0.327103	0.588543	1
GO_HISTONE_DEACETYLASE_BINDING	103	0.00205339	0.0212081	1	GO_GLUCOSE_METABOLIC_PROCESS	107	0.328413	0.589943	1
GO_MAMMARY_GLAND_EPITHELIUM_DEVELOPMENT	52	0.00380952	0.0213739	1	GO_CARBOHYDRATE_TRANSPORTER_ACTIVITY	36	0.330645	0.591459	1
GO_THYROID_GLAND_DEVELOPMENT	25	0.004	0.0214507	1	GO_POSITIVE_REGULATION_OF_PROTEIN_COMPLEX_ASSEMBLY	176	0.323651	0.591308	1
GO_POSITIVE_REGULATION_OF_ERK1_AND_ERK2_CASCADE	134	0.00963391	0.0215307	1	GO_BONE_CELL_DEVELOPMENT	20	0.326848	0.591332	1
GO_TRANSMEMBRANE_RECEPTOR_PROTEIN_TYROSINE_KINASE_SIGNALING_PATHWAY	469	0.00383877	0.0216053	1	GO_O_GLYCAN_PROCESSING	50	0.343629	0.592785	1
GO_NEGATIVE_REGULATION_OF_CYCLIN_DEPENDENT_PROTEIN_KINASE_ACTIVITY	30	0.00801603	0.0217103	1	GO_PROTEIN_K48_LINKED_UBIQUITINATION	44	0.334686	0.595678	1
GO_POSITIVE_REGULATION_OF_CHEMOTAXIS	97	0.00408163	0.0216912	1	GO_RRNA_CATABOLIC_PROCESS	17	0.329317	0.595333	1
GO_PROTEIN_ACETYLATION	109	0.0121212	0.0217278	1	GO_POSITIVE_REGULATION_OF_LEUKOCYTE_MEDIATED_IMMUNITY	65	0.330724	0.595388	1
GO_RECEPTOR_SIGNALING_PROTEIN_SERINE_THREONINE_KINASE_ACTIVITY	87	0.0137795	0.0217071	1	GO_STEROL_BINDING	34	0.349174	0.595871	1
GO_REGULATION_OF_ALPHA_AMINO_3_HYDROXY_5_METHYL_4_ISOXAZOLE_PROPIONATE_SELECTIVE_GLUTAMATE_RECEPTOR_ACTIVITY	19	0.0106157	0.021849	1	GO_NEGATIVE_REGULATION_OF_PROTEIN_KINASE_B_SIGNALING	33	0.351504	0.595212	1
GO_REGULATION_OF_INCLUSION_BODY_ASSEMBLY	15	0.00609756	0.0218856	1	GO_CGMP_BINDING	15	0.331301	0.595483	1
GO_REGULATION_OF_PROTEASOMAL_UBIQUITIN_DEPENDENT_PROTEIN_CATABOLIC_PROCESS	142	0.0059761	0.0218969	1	GO_MANNOSYLTRANSFERASE_ACTIVITY	22	0.347909	0.594906	1
GO_RESPONSE_TO_ALKALOID	130	0.0130841	0.0220517	1	GO_HYDROGEN_ION_TRANSMEMBRANE_TRANSPORT	89	0.342324	0.595394	1
GO_CARDIAC_MUSCLE_TISSUE_MORPHOGENESIS	51	0.00994036	0.022029	1	GO_CELLULAR_EXTRAVASATION	22	0.328155	0.59582	1
GO_RESPONSE_TO_STEROID_HORMONE	451	0.00204499	0.0221882	1	KEGG_PHENYLALANINE_METABOLISM	17	0.350495	0.596806	1
GO_SMOOTH_MUSCLE_TISSUE_DEVELOPMENT	17	0.00829876	0.0225152	1	GO_MUSCLE_CELL_CELLULAR_HOMEOSTASIS	19	0.337302	0.597356	1
GO_TRANSCRIPTIONAL_REPRESSOR_ACTIVITY_RNA_POLYMERASE_II_ACTIVATING_TRANSCRIPTION_FACTOR_BINDING	51	0.00196464	0.0225122	1	GO_T_CELL_MEDIATED_IMMUNITY	23	0.354902	0.596823	1
GO_HEPARAN_SULFATE_PROTEOGLYCAN_BINDING	16	0.00606061	0.0225091	1	GO_NEGATIVE_REGULATION_OF_RESPONSE_TO_OXIDATIVE_STRESS	31	0.327381	0.596132	1
GO_ANATOMICAL_STRUCTURE_ARRANGEMENT	17	0.00803213	0.022531	1	GO_14_3_3_PROTEIN_BINDING	19	0.362	0.595535	1
GO_CELL_FATE_COMMITMENT_INVOLVED_IN_FORMATION_OF_PRIMARY_GERM_LAYER	28	0	0.022765	1	GO_RESPONSE_TO_SALT_STRESS	18	0.334702	0.596541	1
GO_REGULATION_OF_APOPTOTIC_SIGNALING_PATHWAY	328	0.0135135	0.0229101	1	GO_PLATELET_MORPHOGENESIS	17	0.332665	0.596335	1
GO_REGULATION_OF_NEUROLOGICAL_SYSTEM_PROCESS	62	0.00601202	0.0230614	1	GO_DNA_STRAND_ELONGATION_INVOLVED_IN_DNA_REPLICATION	24	0.321637	0.597345	1
GO_SYNTAXIN_BINDING	87	0.00591716	0.023099	1	GO_REGULATION_OF_MAST_CELL_ACTIVATION_INVOLVED_IN_IMMUNE_RESPONSE	26	0.335907	0.596627	1
GO_NEGATIVE_REGULATION_OF_CELL_CYCLE_PROCESS	192	0.0136452	0.023242	1	GO_OXIDOREDUCTASE_ACTIVITY_ACTING_ON_THE_CH_CH_GROUP_OF_DONORS	51	0.324752	0.595979	1
GO_PHOSPHATASE_ACTIVITY	257	0.00816326	0.024318	1	GO_REGULATION_OF_OXIDATIVE_STRESS_INDUCED_CELL_DEATH	41	0.327519	0.596943	1
GO_POSITIVE_REGULATION_OF_PROTEASOMAL_PROTEIN_CATABOLIC_PROCESS	97	0.0078125	0.0242945	1	KEGG_LEISHMANIA_INFECTION	48	0.339844	0.596334	1
GO_SUBPALLIUM_DEVELOPMENT	21	0.0100806	0.0244336	1	GO_REGULATION_OF_MAST_CELL_ACTIVATION	32	0.33652	0.595756	1
GO_REGULATION_OF_NUCLEOCYTOPLASMIC_TRANSPORT	203	0.00984252	0.0244915	1	GO_CARBOHYDRATE_TRANSPORT	83	0.346856	0.597183	1
GO_MORPHOGENESIS_OF_AN_EPITHELIAL_SHEET	39	0.0105263	0.0245853	1	GO_ORGANIC_HYDROXY_COMPOUND_TRANSPORT	128	0.338	0.596519	1
GO_CARDIAC_CELL_DEVELOPMENT	46	0.00598802	0.0245959	1	GO_POSITIVE_REGULATION_OF_STAT_CASCADE	60	0.329832	0.597425	1
GO_REGULATION_OF_ACTION_POTENTIAL	37	0.0180723	0.0246743	1	GO_REGULATION_OF_MAST_CELL_DEGRANULATION	26	0.336798	0.59709	1
GO_REGULATION_OF_EPITHELIAL_TO_MESENCHYMAL_TRANSITION	62	0.00795229	0.024695	1	GO_NEGATIVE_REGULATION_OF_CELLULAR_RESPONSE_TO_OXIDATIVE_STRESS	31	0.338174	0.597999	1
GO_CEREBRAL_CORTEX_CELL_MIGRATION	41	0.00614754	0.0247091	1	GO_POSITIVE_REGULATION_OF_LIPID_TRANSPORT	48	0.341564	0.598951	1
GO_NEGATIVE_REGULATION_OF_BEHAVIOR	16	0.0118577	0.0252342	1	KEGG_INOSITOL_PHOSPHATE_METABOLISM	52	0.348077	0.599476	1
GO_ADRENAL_GLAND_DEVELOPMENT	21	0.00835073	0.0252933	1	GO_ACTIVE_ION_TRANSMEMBRANE_TRANSPORTER_ACTIVITY	156	0.337143	0.598815	1
GO_NEGATIVE_REGULATION_OF_LOCOMOTION	229	0.00598802	0.0253407	1	GO_MEMBRANE_INVAGINATION	25	0.344064	0.599755	1
GO_PROTEIN_MODIFICATION_BY_SMALL_PROTEIN_REMOVAL	106	0.0116054	0.0253113	1	GO_ELECTRON_CARRIER_ACTIVITY	100	0.335391	0.599639	1
GO_NEGATIVE_REGULATION_OF_CIRCADIAN_RHYTHM	15	0.00601202	0.0254034	1	GO_CYTOPLASMIC_SEQUESTERING_OF_PROTEIN	40	0.360996	0.599551	1
GO_CELL_DIFFERENTIATION_INVOLVED_IN_EMBRYONIC_PLACENTA_DEVELOPMENT	25	0.00616016	0.0254803	1	GO_NEGATIVE_REGULATION_OF_RESPONSE_TO_REACTIVE_OXYGEN_SPECIES	17	0.338235	0.603026	1
GO_POSITIVE_REGULATION_OF_CYTOPLASMIC_TRANSPORT	258	0.00965251	0.0256023	1	GO_NUCLEOSIDE_TRIPHOSPHATE_BIOSYNTHETIC_PROCESS	55	0.350775	0.603195	1
GO_DENDRITE_MORPHOGENESIS	41	0.014553	0.0256557	1	GO_NEGATIVE_REGULATION_OF_RESPONSE_TO_BIOTIC_STIMULUS	25	0.346614	0.605242	1
GO_NEGATIVE_REGULATION_OF_GLIOGENESIS	36	0.0122699	0.0256849	1	GO_INTRACELLULAR_LIPID_TRANSPORT	20	0.345098	0.607869	1
KEGG_ERBB_SIGNALING_PATHWAY	86	0.0100402	0.0259587	1	GO_REGULATION_OF_CYTOKINE_PRODUCTION	467	0.365385	0.607168	1
GO_POSITIVE_REGULATION_OF_EPITHELIAL_CELL_MIGRATION	100	0.00204918	0.025971	1	GO_NEGATIVE_REGULATION_OF_TOLL_LIKE_RECEPTOR_SIGNALING_PATHWAY	27	0.359375	0.607705	1
GO_NEGATIVE_REGULATION_OF_LYASE_ACTIVITY	25	0.00387597	0.0259541	1	GO_SULFUR_AMINO_ACID_BIOSYNTHETIC_PROCESS	19	0.353398	0.607263	1
GO_N_ACETYLTRANSFERASE_ACTIVITY	74	0.00398406	0.0259634	1	GO_REGULATION_OF_EXOSOMAL_SECRETION	16	0.362705	0.609138	1
GO_DENDRITIC_SPINE_DEVELOPMENT	19	0.0157791	0.0265072	1	GO_REGULATION_OF_LYMPHOCYTE_MEDIATED_IMMUNITY	82	0.36	0.611322	1
GO_ACTIVATION_OF_PHOSPHOLIPASE_C_ACTIVITY	25	0.00395257	0.0267986	1	GO_REGULATION_OF_T_CELL_RECEPTOR_SIGNALING_PATHWAY	24	0.36166	0.613521	1
GO_BETA_CATENIN_BINDING	79	0.00996016	0.0268258	1	GO_NLS_BEARING_PROTEIN_IMPORT_INTO_NUCLEUS	21	0.359684	0.613243	1
GO_VASCULAR_PROCESS_IN_CIRCULATORY_SYSTEM	152	0.00395257	0.0268789	1	GO_ALPHA_AMINO_ACID_METABOLIC_PROCESS	213	0.365145	0.612569	1
GO_MAGNESIUM_ION_BINDING	181	0.00404858	0.0268481	1	GO_NEGATIVE_REGULATION_OF_MYELOID_LEUKOCYTE_DIFFERENTIATION	37	0.362525	0.612385	1
GO_APOPTOTIC_PROCESS_INVOLVED_IN_DEVELOPMENT	20	0.00927644	0.0268687	1	GO_POLY_PURINE_TRACT_BINDING	17	0.364326	0.612729	1
GO_MEIOTIC_CHROMOSOME_SEGREGATION	51	0.0100806	0.0270483	1	GO_CENTRIOLE_ASSEMBLY	18	0.386364	0.612125	1
GO_THIOL_DEPENDENT_UBIQUITIN_SPECIFIC_PROTEASE_ACTIVITY	67	0.0143443	0.0271311	1	GO_MYD88_DEPENDENT_TOLL_LIKE_RECEPTOR_SIGNALING_PATHWAY	27	0.354049	0.613969	1
GO_POSITIVE_REGULATION_OF_KINASE_ACTIVITY	440	0.00821355	0.0271242	1	GO_GRANULOCYTE_DIFFERENTIATION	15	0.352577	0.613325	1
GO_CHEMOATTRACTANT_ACTIVITY	24	0.01002	0.0272995	1	GO_INTRINSIC_APOPTOTIC_SIGNALING_PATHWAY_IN_RESPONSE_TO_DNA_DAMAGE	62	0.36157	0.615697	1
GO_POSITIVE_REGULATION_OF_NUCLEAR_DIVISION	56	0.00591716	0.0276204	1	GO_REGULATION_OF_CELLULAR_PH	65	0.367906	0.615087	1
GO_REGULATION_OF_DNA_REPLICATION	149	0.0137525	0.0275906	1	KEGG_FRUCTOSE_AND_MANNOSE_METABOLISM	31	0.374761	0.617345	1
GO_RNA_POLYMERASE_II_TRANSCRIPTION_COACTIVATOR_ACTIVITY	34	0.00980392	0.028023	1	GO_REGULATION_OF_SUBSTRATE_ADHESION_DEPENDENT_CELL_SPREADING	37	0.352031	0.617485	1
GO_NEGATIVE_REGULATION_OF_INTRACELLULAR_SIGNAL_TRANSDUCTION	400	0.011976	0.0281553	1	GO_MYELOID_CELL_DEVELOPMENT	36	0.367432	0.619844	1
GO_REGULATION_OF_AMINO_ACID_TRANSPORT	25	0.00612245	0.0282139	1	GO_POSITIVE_REGULATION_OF_AUTOPHAGY	70	0.373383	0.619335	1
GO_POSITIVE_REGULATION_OF_NEUROBLAST_PROLIFERATION	20	0.00994036	0.0282373	1	GO_REGULATION_OF_ANION_TRANSMEMBRANE_TRANSPORT	28	0.370809	0.619186	1
GO_PROTEIN_LOCALIZATION_TO_NUCLEUS	149	0.00404858	0.0282418	1	GO_NEGATIVE_REGULATION_OF_MYOTUBE_DIFFERENTIATION	18	0.381633	0.618841	1
GO_ENDODERM_FORMATION	50	0.00974659	0.0282607	1	GO_POSITIVE_REGULATION_OF_MYELOID_LEUKOCYTE_DIFFERENTIATION	39	0.381633	0.620385	1
GO_POSITIVE_REGULATION_OF_CELLULAR_COMPONENT_BIOGENESIS	372	0.00591716	0.0283494	1	GO_GOLGI_TO_PLASMA_MEMBRANE_PROTEIN_TRANSPORT	25	0.359684	0.620837	1
GO_RETINA_LAYER_FORMATION	22	0.00574713	0.0283808	1	GO_LYSOSOMAL_TRANSPORT	64	0.363454	0.621796	1
GO_MUSCLE_CELL_DEVELOPMENT	117	0.012	0.0285379	1	GO_CYCLIN_DEPENDENT_PROTEIN_KINASE_ACTIVITY	32	0.367041	0.621754	1
GO_RESPONSE_TO_COCAINE	45	0.010395	0.0287264	1	GO_NEGATIVE_REGULATION_OF_SMOOTH_MUSCLE_CELL_MIGRATION	16	0.365422	0.621347	1
GO_RESPONSE_TO_IRON_ION	33	0.00561798	0.0289347	1	GO_SIGNAL_PEPTIDE_PROCESSING	21	0.389113	0.623066	1
GO_NEGATIVE_REGULATION_OF_PEPTIDE_SECRETION	47	0.00411523	0.0289289	1	GO_ACID_AMINO_ACID_LIGASE_ACTIVITY	19	0.369942	0.622896	1
GO_NEGATIVE_REGULATION_OF_STRIATED_MUSCLE_CELL_APOPTOTIC_PROCESS	17	0.00952381	0.0290725	1	GO_REGULATION_OF_PLASMA_LIPOPROTEIN_PARTICLE_LEVELS	39	0.37747	0.62274	1
GO_RNA_POLYMERASE_II_ACTIVATING_TRANSCRIPTION_FACTOR_BINDING	32	0.00804829	0.0291248	1	GO_MICROTUBULE_CYTOSKELETON_ORGANIZATION_INVOLVED_IN_MITOSIS	35	0.383475	0.622267	1
GO_HYPOTHALAMUS_DEVELOPMENT	22	0.00625	0.0291458	1	GO_IMMUNOGLOBULIN_PRODUCTION_INVOLVED_IN_IMMUNOGLOBULIN_MEDIATED_IMMUNE_RESPONSE	18	0.363281	0.622332	1
GO_PROTEIN_C_TERMINUS_BINDING	182	0.0166667	0.0293292	1	GO_POSITIVE_REGULATION_OF_JAK_STAT_CASCADE	60	0.38664	0.621683	1
GO_NEGATIVE_REGULATION_OF_BINDING	120	0.00395257	0.0293386	1	GO_STEROL_METABOLIC_PROCESS	107	0.357692	0.624545	1
GO_G1_S_TRANSITION_OF_MITOTIC_CELL_CYCLE	104	0.00996016	0.0295636	1	GO_RESPONSE_TO_NITRIC_OXIDE	20	0.371134	0.624832	1
GO_ANTEROGRADE_AXONAL_TRANSPORT	21	0.00625	0.0295758	1	GO_HEART_PROCESS	82	0.351406	0.624166	1
GO_ESTABLISHMENT_OF_CELL_POLARITY	83	0.00982318	0.0295847	1	GO_POSITIVE_REGULATION_OF_ERBB_SIGNALING_PATHWAY	32	0.369141	0.625678	1
GO_REGULATION_OF_HOMEOSTATIC_PROCESS	405	0.00581395	0.0295847	1	KEGG_ONE_CARBON_POOL_BY_FOLATE	17	0.375494	0.625312	1
GO_DENDRITE_DEVELOPMENT	78	0.0106838	0.0296589	1	GO_MULTICELLULAR_ORGANISM_AGING	27	0.379237	0.626536	1
GO_SINGLE_ORGANISM_CELL_ADHESION	390	0.0119048	0.0296385	1	GO_MITOTIC_SPINDLE_ASSEMBLY	35	0.373254	0.62582	1
GO_NON_CANONICAL_WNT_SIGNALING_PATHWAY	136	0.00617284	0.0301582	1	GO_REGULATION_OF_CELL_SHAPE	130	0.390342	0.625665	1
GO_DEPHOSPHORYLATION	268	0.00831601	0.0302162	1	GO_REGULATION_OF_INFLAMMATORY_RESPONSE	230	0.365949	0.625598	1
GO_NEGATIVE_REGULATION_OF_ENDOTHELIAL_CELL_PROLIFERATION	31	0.0122449	0.0301859	1	GO_REGULATION_OF_ESTABLISHMENT_OF_PROTEIN_LOCALIZATION_TO_MITOCHONDRION	114	0.409543	0.627622	1
GO_PHOSPHOPROTEIN_PHOSPHATASE_ACTIVITY	170	0.0136452	0.0303103	1	GO_POSITIVE_REGULATION_OF_NUCLEOTIDE_CATABOLIC_PROCESS	16	0.375502	0.627302	1
GO_MACROMOLECULAR_COMPLEX_DISASSEMBLY	174	0.00609756	0.0304779	1	GO_CELLULAR_RESPONSE_TO_AMINO_ACID_STARVATION	24	0.37232	0.626715	1
GO_NEGATIVE_REGULATION_OF_MITOTIC_NUCLEAR_DIVISION	30	0.012474	0.0305215	1	GO_NEGATIVE_REGULATION_OF_I_KAPPAB_KINASE_NF_KAPPAB_SIGNALING	47	0.410359	0.628646	1
GO_POSITIVE_REGULATION_OF_HOMEOSTATIC_PROCESS	187	0.0123203	0.030568	1	GO_CELLULAR_RESPONSE_TO_BIOTIC_STIMULUS	146	0.406439	0.628536	1
GO_HISTONE_H4_ACETYLATION	41	0.0120968	0.0306703	1	GO_ENERGY_COUPLED_PROTON_TRANSPORT_DOWN_ELECTROCHEMICAL_GRADIENT	20	0.388235	0.630046	1
GO_COENZYME_BIOSYNTHETIC_PROCESS	115	0.0150215	0.0308116	1	GO_OXIDOREDUCTASE_ACTIVITY_ACTING_ON_THE_ALDEHYDE_OR_OXO_GROUP_OF_DONORS_NAD_OR_NADP_AS_ACCEPTOR	32	0.366864	0.633106	1
GO_INORGANIC_CATION_TRANSMEMBRANE_TRANSPORTER_ACTIVITY	478	0.00595238	0.0310172	1	GO_REGULATION_OF_VESICLE_FUSION	57	0.381226	0.633248	1
GO_CHROMATIN_REMODELING	131	0.0102669	0.0311762	1	GO_RESPONSE_TO_ACTIVITY	66	0.383268	0.632886	1
GO_RESPONSE_TO_PAIN	27	0.00994036	0.0312354	1	GO_REGULATION_OF_DEFENSE_RESPONSE_TO_VIRUS	155	0.415663	0.632939	1
GO_CELL_CYCLE_G1_S_PHASE_TRANSITION	104	0.00763359	0.0313554	1	GO_ANTIGEN_PROCESSING_AND_PRESENTATION_OF_PEPTIDE_ANTIGEN_VIA_MHC_CLASS_II	74	0.39265	0.633155	1
GO_PROTEIN_IMPORT	148	0.00773694	0.0313717	1	GO_ATP_SYNTHESIS_COUPLED_PROTON_TRANSPORT	20	0.410101	0.632484	1
GO_MULTI_ORGANISM_LOCALIZATION	60	0.006	0.031556	1	GO_AU_RICH_ELEMENT_BINDING	22	0.390688	0.633836	1
GO_ESTABLISHMENT_OF_PROTEIN_LOCALIZATION_TO_MEMBRANE	250	0.012	0.0316524	1	GO_NEGATIVE_REGULATION_OF_DNA_RECOMBINATION	15	0.388998	0.636835	1
GO_POSITIVE_REGULATION_OF_ENDOTHELIAL_CELL_PROLIFERATION	64	0.0095057	0.0321376	1	GO_FIBRIL_ORGANIZATION	19	0.401674	0.63614	1
GO_HETEROPHILIC_CELL_CELL_ADHESION_VIA_PLASMA_MEMBRANE_CELL_ADHESION_MOLECULES	36	0.0161943	0.032203	1	GO_PROTEIN_PHOSPHATASE_1_BINDING	17	0.387795	0.636862	1
GO_PERICARDIUM_DEVELOPMENT	18	0.0103306	0.0323274	1	GO_RIBONUCLEOSIDE_TRIPHOSPHATE_BIOSYNTHETIC_PROCESS	43	0.390533	0.637796	1
GO_REGULATION_OF_N_METHYL_D_ASPARTATE_SELECTIVE_GLUTAMATE_RECEPTOR_ACTIVITY	15	0.0114504	0.0325562	1	GO_SINGLE_STRANDED_RNA_BINDING	57	0.413174	0.637727	1
GO_NEGATIVE_REGULATION_OF_KINASE_ACTIVITY	233	0.0117188	0.0325722	1	GO_ANTIGEN_PROCESSING_AND_PRESENTATION_OF_PEPTIDE_OR_POLYSACCHARIDE_ANTIGEN_VIA_MHC_CLASS_II	74	0.400415	0.637535	1
GO_RESPONSE_TO_AMPHETAMINE	28	0.0110375	0.0326932	1	GO_SENSORY_PERCEPTION_OF_TASTE	29	0.379921	0.638266	1
GO_MYOTUBE_DIFFERENTIATION	49	0.0117647	0.0327715	1	GO_RAC_PROTEIN_SIGNAL_TRANSDUCTION	19	0.403292	0.64005	1
GO_TRANSFERASE_ACTIVITY_TRANSFERRING_ACYL_GROUPS_OTHER_THAN_AMINO_ACYL_GROUPS	184	0.010352	0.0329518	1	GO_NEGATIVE_REGULATION_OF_STRESS_ACTIVATED_MAPK_CASCADE	37	0.390688	0.643332	1
GO_AXONAL_FASCICULATION	19	0.0159046	0.0331291	1	GO_PEPTIDYL_CYSTEINE_MODIFICATION	18	0.379877	0.642703	1
GO_NEUROMUSCULAR_PROCESS_CONTROLLING_BALANCE	50	0.00996016	0.0331098	1	GO_HYDROLASE_ACTIVITY_HYDROLYZING_N_GLYCOSYL_COMPOUNDS	20	0.402321	0.647608	1
GO_ESTABLISHMENT_OR_MAINTENANCE_OF_EPITHELIAL_CELL_APICAL_BASAL_POLARITY	28	0.0139442	0.0331237	1	GO_LIPID_TRANSLOCATION	21	0.381323	0.648978	1
GO_SMOOTH_MUSCLE_CONTRACTION	45	0.0152964	0.0332578	1	GO_ACTIN_FILAMENT_BINDING	115	0.417671	0.6503	1
GO_NEGATIVE_REGULATION_OF_REPRODUCTIVE_PROCESS	47	0.00888889	0.0333104	1	GO_RNA_POLYADENYLATION	29	0.40625	0.649663	1
GO_ENSHEATHMENT_OF_NEURONS	82	0.00801603	0.0333225	1	GO_MODIFIED_AMINO_ACID_TRANSPORT	22	0.431772	0.651424	1
GO_PEPTIDYL_LYSINE_TRIMETHYLATION	19	0.00967118	0.0333121	1	GO_REGULATION_OF_TUMOR_NECROSIS_FACTOR_MEDIATED_SIGNALING_PATHWAY	43	0.417457	0.65093	1
GO_TRNA_TRANSPORT	32	0.0101626	0.0338914	1	GO_RNA_POLYMERASE_CORE_ENZYME_BINDING	17	0.414343	0.653475	1
GO_EPIDERMIS_DEVELOPMENT	199	0.00808081	0.0338985	1	GO_VENTRICULAR_SYSTEM_DEVELOPMENT	26	0.428274	0.653577	1
GO_REGULATION_OF_ERK1_AND_ERK2_CASCADE	197	0.00806452	0.0341928	1	GO_MONOCARBOXYLIC_ACID_TRANSMEMBRANE_TRANSPORTER_ACTIVITY	32	0.426641	0.654364	1
GO_REGULATION_OF_ENDOCRINE_PROCESS	42	0.00826446	0.0342737	1	GO_CYTOKINE_SECRETION	30	0.394958	0.65509	1
GO_DNA_BINDING_BENDING	19	0.0137795	0.0342474	1	GO_MAST_CELL_ACTIVATION	19	0.408714	0.654687	1
GO_AXON_ENSHEATHMENT	82	0.010142	0.0342331	1	GO_RUFFLE_ORGANIZATION	20	0.422481	0.655504	1
GO_POSITIVE_REGULATION_OF_POTASSIUM_ION_TRANSPORT	37	0.00788955	0.0342977	1	GO_PEPTIDYL_GLUTAMIC_ACID_MODIFICATION	26	0.402863	0.656489	1
GO_ISOPRENOID_BINDING	29	0.0116279	0.0344334	1	GO_MODIFIED_AMINO_ACID_BINDING	58	0.416834	0.656201	1
GO_NEGATIVE_REGULATION_OF_RNA_SPLICING	24	0.01002	0.0345227	1	GO_CARBOHYDRATE_DERIVATIVE_CATABOLIC_PROCESS	155	0.425197	0.65555	1
GO_LONG_TERM_SYNAPTIC_POTENTIATION	37	0.00389864	0.0351473	1	KEGG_VEGF_SIGNALING_PATHWAY	73	0.416499	0.656756	1
GO_MULTI_ORGANISM_TRANSPORT	60	0.00589391	0.0351308	1	GO_ARP2_3_COMPLEX_MEDIATED_ACTIN_NUCLEATION	15	0.429461	0.658279	1
GO_MONOVALENT_INORGANIC_CATION_TRANSMEMBRANE_TRANSPORTER_ACTIVITY	321	0.00988142	0.0351082	1	GO_OXIDOREDUCTASE_ACTIVITY_ACTING_ON_A_SULFUR_GROUP_OF_DONORS	45	0.406015	0.660902	1
GO_NEGATIVE_REGULATION_OF_CELLULAR_AMIDE_METABOLIC_PROCESS	120	0.011976	0.0351241	1	GO_CELLULAR_LIPID_CATABOLIC_PROCESS	135	0.417647	0.664124	1
GO_NEGATIVE_REGULATION_OF_RECEPTOR_ACTIVITY	27	0.002	0.0356697	1	GO_REGULATION_OF_RESPONSE_TO_CYTOKINE_STIMULUS	117	0.44	0.665754	1
GO_ACTIVATION_OF_MAPKK_ACTIVITY	50	0.0116959	0.0360361	1	GO_RNA_POLYMERASE_III_ACTIVITY	18	0.416031	0.665806	1
GO_RESPONSE_TO_IONIZING_RADIATION	128	0.0201613	0.0364997	1	GO_VITAMIN_D_RECEPTOR_BINDING	17	0.423313	0.666011	1
GO_REGULATION_OF_SYSTEMIC_ARTERIAL_BLOOD_PRESSURE	70	0.00612245	0.0367962	1	GO_POSITIVE_REGULATION_OF_OSTEOCLAST_DIFFERENTIATION	17	0.431818	0.665375	1
GO_REGULATION_OF_DENDRITE_DEVELOPMENT	114	0.0139165	0.0375436	1	KEGG_OLFACTORY_TRANSDUCTION	27	0.429672	0.667019	1
GO_TRANSMEMBRANE_RECEPTOR_PROTEIN_SERINE_THREONINE_KINASE_SIGNALING_PATHWAY	180	0.00840336	0.0375845	1	GO_RESPONSE_TO_LIPOPROTEIN_PARTICLE	19	0.438492	0.666638	1
GO_CELLULAR_RESPONSE_TO_LIPID	414	0.0102459	0.0376033	1	GO_HISTONE_MRNA_METABOLIC_PROCESS	27	0.4375	0.667958	1
GO_MACROMOLECULE_DEACYLATION	64	0.0162272	0.0376414	1	GO_PLATELET_DEGRANULATION	94	0.434185	0.669456	1
GO_RESPONSE_TO_ESTROGEN	197	0.0139442	0.0377172	1	GO_AMIDE_TRANSMEMBRANE_TRANSPORTER_ACTIVITY	17	0.44246	0.675301	1
GO_POSITIVE_REGULATION_OF_INTRACELLULAR_TRANSPORT	328	0.00191939	0.0380298	1	GO_CELLULAR_RESPONSE_TO_VITAMIN	24	0.419355	0.674773	1
GO_RESPONSE_TO_AUDITORY_STIMULUS	22	0.0111111	0.0381255	1	GO_REGULATION_OF_SUPEROXIDE_METABOLIC_PROCESS	22	0.464503	0.674665	1
GO_ACTIVATION_OF_ADENYLATE_CYCLASE_ACTIVITY	37	0.0162933	0.0381322	1	GO_NEGATIVE_REGULATION_OF_STRESS_ACTIVATED_PROTEIN_KINASE_SIGNALING_CASCADE	37	0.428858	0.675666	1
GO_ENDOTHELIAL_CELL_DIFFERENTIATION	70	0.0134615	0.0383838	1	GO_REGULATION_OF_VIRAL_GENOME_REPLICATION	58	0.466	0.680234	1
GO_REGULATION_OF_PHOSPHOLIPASE_C_ACTIVITY	37	0.0105263	0.0386913	1	GO_NEUTRAL_LIPID_METABOLIC_PROCESS	75	0.44466	0.682605	1
GO_CORE_PROMOTER_BINDING	140	0.0132576	0.0391111	1	GO_POSITIVE_REGULATION_OF_NEUTROPHIL_MIGRATION	20	0.451943	0.686014	1
GO_REGULATION_OF_FAT_CELL_DIFFERENTIATION	97	0.0134615	0.0390977	1	GO_REGULATION_OF_PROTEIN_HOMODIMERIZATION_ACTIVITY	20	0.46	0.685708	1
GO_POSITIVE_REGULATION_OF_CELL_MORPHOGENESIS_INVOLVED_IN_DIFFERENTIATION	154	0.0205761	0.0390913	1	KEGG_TRYPTOPHAN_METABOLISM	36	0.453608	0.685801	1
GO_NEGATIVE_REGULATION_OF_GENE_EXPRESSION_EPIGENETIC	83	0.00612245	0.0393229	1	GO_REGULATION_OF_LEUKOCYTE_MEDIATED_IMMUNITY	118	0.428571	0.687044	1
GO_OVULATION_CYCLE	105	0.0150943	0.0400203	1	GO_CALMODULIN_DEPENDENT_PROTEIN_KINASE_ACTIVITY	27	0.466793	0.686432	1
GO_GTPASE_ACTIVITY	214	0.0041841	0.0401233	1	GO_REGULATION_OF_SYSTEMIC_ARTERIAL_BLOOD_PRESSURE_BY_RENIN_ANGIOTENSIN	17	0.459514	0.685929	1
GO_POSITIVE_REGULATION_OF_PROTEIN_MODIFICATION_BY_SMALL_PROTEIN_CONJUGATION_OR_REMOVAL	187	0.00801603	0.0401465	1	GO_NUCLEOTIDE_EXCISION_REPAIR_DNA_DAMAGE_RECOGNITION	22	0.442553	0.686739	1
GO_INTRASPECIES_INTERACTION_BETWEEN_ORGANISMS	42	0.0147992	0.0401407	1	GO_APOPTOTIC_CELL_CLEARANCE	24	0.448141	0.686157	1
GO_NEGATIVE_REGULATION_OF_CELL_AGING	16	0.00409836	0.0402041	1	GO_ORGANIC_HYDROXY_COMPOUND_BIOSYNTHETIC_PROCESS	158	0.44856	0.68684	1
GO_REGULATION_OF_PHOSPHATIDYLINOSITOL_3_KINASE_SIGNALING	128	0.0169492	0.0402125	1	GO_NEGATIVE_REGULATION_OF_COAGULATION	47	0.453975	0.687059	1
GO_MICROTUBULE_CYTOSKELETON_ORGANIZATION	307	0.0121457	0.0402038	1	GO_INTRAMOLECULAR_OXIDOREDUCTASE_ACTIVITY_TRANSPOSING_S_S_BONDS	22	0.433809	0.686815	1
GO_VESICLE_LOCALIZATION	210	0.0162272	0.040293	1	GO_HYDROGEN_TRANSPORT	119	0.456107	0.687257	1
GO_REGULATION_OF_CATION_TRANSMEMBRANE_TRANSPORT	190	0.015748	0.0405902	1	GO_ANTIOXIDANT_ACTIVITY	55	0.437023	0.686648	1
GO_ESTABLISHMENT_OF_LOCALIZATION_BY_MOVEMENT_ALONG_MICROTUBULE	86	0.0135922	0.0407691	1	GO_POSITIVE_REGULATION_OF_B_CELL_MEDIATED_IMMUNITY	19	0.474609	0.686451	1
GO_SOCIAL_BEHAVIOR	42	0.00785855	0.0408099	1	GO_PROTEIN_DEGLYCOSYLATION	19	0.460784	0.687686	1
GO_RESPONSE_TO_MECHANICAL_STIMULUS	195	0.0160321	0.0407991	1	GO_ALCOHOL_METABOLIC_PROCESS	312	0.462282	0.688493	1
GO_REGULATION_OF_SKELETAL_MUSCLE_TISSUE_DEVELOPMENT	46	0.010352	0.0407612	1	GO_STEROID_BIOSYNTHETIC_PROCESS	92	0.45935	0.688266	1
GO_REGULATION_OF_CELLULAR_RESPONSE_TO_HEAT	72	0.0120968	0.0409663	1	KEGG_VIBRIO_CHOLERAE_INFECTION	49	0.462777	0.687535	1
GO_RESPONSE_TO_INTERLEUKIN_6	23	0.0201207	0.0411082	1	GO_SUPEROXIDE_METABOLIC_PROCESS	29	0.452381	0.688988	1
GO_ESTABLISHMENT_OF_ENDOTHELIAL_BARRIER	30	0.0117878	0.0413165	1	GO_HYDROGEN_EXPORTING_ATPASE_ACTIVITY	22	0.466403	0.688638	1
GO_REGULATION_OF_REGULATED_SECRETORY_PATHWAY	110	0.0160643	0.0414391	1	GO_PROTEIN_DISULFIDE_OXIDOREDUCTASE_ACTIVITY	21	0.459959	0.687955	1
GO_POSITIVE_REGULATION_OF_VASOCONSTRICTION	35	0.011811	0.0417323	1	GO_NUCLEOTIDE_TRANSPORT	23	0.44246	0.688663	1
KEGG_RETINOL_METABOLISM	27	0.0197239	0.0417489	1	GO_PROTEIN_DEPOLYMERIZATION	23	0.473384	0.688371	1
GO_ACETYLTRANSFERASE_ACTIVITY	88	0.016	0.0418988	1	GO_REGULATION_OF_TYPE_I_INTERFERON_MEDIATED_SIGNALING_PATHWAY	24	0.459794	0.691202	1
GO_PARTURITION	19	0.0159046	0.0427646	1	GO_RESPONSE_TO_MANGANESE_ION	17	0.474333	0.691665	1
GO_REGULATION_OF_DNA_TEMPLATED_TRANSCRIPTION_ELONGATION	33	0.0251938	0.0428297	1	GO_POSITIVE_REGULATION_OF_LYMPHOCYTE_APOPTOTIC_PROCESS	15	0.458078	0.691756	1
GO_REGULATION_OF_TRANSCRIPTION_REGULATORY_REGION_DNA_BINDING	35	0.0169133	0.0430798	1	GO_ENZYME_INHIBITOR_ACTIVITY	285	0.475708	0.691996	1
GO_NEGATIVE_REGULATION_OF_ION_TRANSPORT	110	0.0222222	0.0432222	1	GO_RELEASE_OF_CYTOCHROME_C_FROM_MITOCHONDRIA	19	0.46507	0.694182	1
KEGG_PANCREATIC_CANCER	69	0.0151515	0.0432839	1	GO_POLYOL_CATABOLIC_PROCESS	18	0.471513	0.694239	1
GO_REGULATION_OF_COLLATERAL_SPROUTING	17	0.0142276	0.0432765	1	GO_POSITIVE_REGULATION_OF_PROTEIN_POLYMERIZATION	80	0.455621	0.694306	1
GO_COLUMNAR_CUBOIDAL_EPITHELIAL_CELL_DEVELOPMENT	45	0.01	0.0433043	1	GO_MEMBRANE_RAFT_ORGANIZATION	16	0.469428	0.694454	1
GO_TRANSCRIPTIONAL_ACTIVATOR_ACTIVITY_RNA_POLYMERASE_II_DISTAL_ENHANCER_SEQUENCE_SPECIFIC_BINDING	24	0.012024	0.0433894	1	GO_GLUTAMINE_METABOLIC_PROCESS	22	0.476562	0.693844	1
GO_POSITIVE_REGULATION_OF_EXCITATORY_POSTSYNAPTIC_POTENTIAL	21	0.01417	0.0434322	1	GO_AMINO_ACID_BINDING	97	0.481633	0.696947	1
GO_NEGATIVE_REGULATION_OF_CELLULAR_PROTEIN_LOCALIZATION	124	0.0173745	0.0443697	1	GO_RESPONSE_TO_GROWTH_HORMONE	26	0.464	0.697471	1
GO_PEPTIDYL_PROLINE_MODIFICATION	50	0.00803213	0.0445757	1	KEGG_PPAR_SIGNALING_PATHWAY	56	0.478903	0.697962	1
GO_SECOND_MESSENGER_MEDIATED_SIGNALING	142	0.0139165	0.0445346	1	GO_ECTODERM_DEVELOPMENT	20	0.481707	0.698492	1
GO_NEGATIVE_REGULATION_OF_MUSCLE_CELL_APOPTOTIC_PROCESS	30	0.0156863	0.0445707	1	GO_B_CELL_PROLIFERATION	17	0.494118	0.69845	1
GO_POSITIVE_REGULATION_OF_PHOSPHOLIPASE_ACTIVITY	48	0.0106838	0.0446749	1	GO_POSITIVE_REGULATION_OF_ENDOCYTOSIS	100	0.481928	0.698103	1
GO_AEROBIC_RESPIRATION	49	0.0120482	0.0447847	1	GO_ENDOSOME_TO_LYSOSOME_TRANSPORT	38	0.454936	0.699607	1
KEGG_CELL_ADHESION_MOLECULES_CAMS	96	0.0105263	0.0450665	1	GO_PROTEIN_K11_LINKED_UBIQUITINATION	25	0.467611	0.699061	1
GO_REGULATION_OF_EXCRETION	26	0.00826446	0.0456599	1	GO_POSITIVE_REGULATION_OF_REACTIVE_OXYGEN_SPECIES_METABOLIC_PROCESS	75	0.469667	0.700113	1
GO_CYTOKINESIS	77	0.00391389	0.0456778	1	GO_DECIDUALIZATION	19	0.480652	0.699461	1
GO_GLANDULAR_EPITHELIAL_CELL_DEVELOPMENT	18	0.0182556	0.0456374	1	GO_ALDITOL_METABOLIC_PROCESS	18	0.477318	0.698986	1
GO_STRIATED_MUSCLE_CELL_DIFFERENTIATION	162	0.0101833	0.0458648	1	GO_MONOCYTE_CHEMOTAXIS	20	0.486708	0.699633	1
GO_SULFUR_COMPOUND_BINDING	197	0.019685	0.0461833	1	GO_PHOSPHATIDYLCHOLINE_BIOSYNTHETIC_PROCESS	26	0.492157	0.699767	1
GO_BONE_DEVELOPMENT	149	0.012	0.0465403	1	GO_POSITIVE_REGULATION_OF_SUBSTRATE_ADHESION_DEPENDENT_CELL_SPREADING	25	0.487179	0.703092	1
GO_CELL_JUNCTION_ORGANIZATION	177	0.0193424	0.0468798	1	GO_COLLAGEN_BINDING	59	0.478	0.703245	1
KEGG_CELL_CYCLE	119	0.0252708	0.0469322	1	GO_SPERM_MOTILITY	38	0.481707	0.704102	1
KEGG_OOCYTE_MEIOSIS	101	0.017094	0.0469832	1	GO_REGULATION_OF_TELOMERE_CAPPING	21	0.482243	0.704316	1
GO_POSITIVE_REGULATION_OF_CYCLIN_DEPENDENT_PROTEIN_KINASE_ACTIVITY	32	0.0214008	0.0472761	1	GO_ALCOHOL_BIOSYNTHETIC_PROCESS	100	0.476654	0.704448	1
GO_EPIDERMIS_MORPHOGENESIS	27	0.0200803	0.0472923	1	GO_NEUTRAL_LIPID_CATABOLIC_PROCESS	19	0.494048	0.704495	1
GO_GENERATION_OF_PRECURSOR_METABOLITES_AND_ENERGY	267	0.012605	0.047625	1	GO_DNA_REPLICATION_INITIATION	28	0.494577	0.704433	1
GO_REGULATION_OF_CHROMATIN_ORGANIZATION	139	0.01222	0.0475939	1	GO_CYTOPLASMIC_MICROTUBULE_ORGANIZATION	39	0.5	0.704709	1
GO_REGULATION_OF_VASCULAR_ENDOTHELIAL_GROWTH_FACTOR_RECEPTOR_SIGNALING_PATHWAY	25	0.0196078	0.0476714	1	GO_POSITIVE_REGULATION_OF_MYELOID_CELL_DIFFERENTIATION	69	0.490683	0.704197	1
GO_DEVELOPMENTAL_PIGMENTATION	35	0.0228216	0.0476786	1	GO_CORTICAL_CYTOSKELETON_ORGANIZATION	35	0.496957	0.704648	1
GO_NEGATIVE_REGULATION_OF_CHONDROCYTE_DIFFERENTIATION	19	0.0196078	0.0478133	1	GO_SNRNA_PROCESSING	21	0.505976	0.709892	1
GO_REPRESSING_TRANSCRIPTION_FACTOR_BINDING	53	0.016791	0.0477806	1	GO_ALDO_KETO_REDUCTASE_NADP_ACTIVITY	18	0.500952	0.709978	1
GO_POSITIVE_REGULATION_OF_ADENYLATE_CYCLASE_ACTIVITY	45	0.0121951	0.047755	1	KEGG_EPITHELIAL_CELL_SIGNALING_IN_HELICOBACTER_PYLORI_INFECTION	61	0.469957	0.709481	1
GO_REGULATION_OF_PROTEASOMAL_PROTEIN_CATABOLIC_PROCESS	174	0.0221328	0.0477267	1	GO_PROTEIN_PHOSPHORYLATED_AMINO_ACID_BINDING	24	0.491296	0.713869	1
GO_PARAXIAL_MESODERM_DEVELOPMENT	16	0.014	0.0479983	1	GO_POSITIVE_REGULATION_OF_IMMUNOGLOBULIN_MEDIATED_IMMUNE_RESPONSE	19	0.493014	0.715293	1
GO_RNA_POLYMERASE_II_DISTAL_ENHANCER_SEQUENCE_SPECIFIC_DNA_BINDING	62	0.0118812	0.0479574	1	GO_REGULATION_OF_ACTIN_FILAMENT_LENGTH	142	0.488372	0.715397	1
GO_REGULATION_OF_POTASSIUM_ION_TRANSPORT	80	0.0102041	0.0480149	1	GO_OXIDOREDUCTASE_ACTIVITY_ACTING_ON_PAIRED_DONORS_WITH_INCORPORATION_OR_REDUCTION_OF_MOLECULAR_OXYGEN_NAD_P_H_AS_ONE_DONOR_AND_INCORPORATION_OF_ONE_ATOM_OF_OXYGEN	21	0.482072	0.714911	1
GO_NITROGEN_COMPOUND_TRANSPORT	449	0.0140562	0.0480776	1	GO_PEPTIDYL_TYROSINE_AUTOPHOSPHORYLATION	39	0.494141	0.714898	1
KEGG_GLIOMA	61	0.0182927	0.0487079	1	GO_NEGATIVE_REGULATION_OF_INTERLEUKIN_1_PRODUCTION	15	0.491667	0.715306	1
GO_REGULATION_OF_EPIDERMIS_DEVELOPMENT	57	0.0126582	0.0490399	1	GO_TUMOR_NECROSIS_FACTOR_RECEPTOR_BINDING	27	0.484252	0.715263	1
GO_TRANSCRIPTION_INITIATION_FROM_RNA_POLYMERASE_II_PROMOTER	147	0.0159681	0.0492028	1	GO_OXYGEN_BINDING	18	0.495088	0.715274	1
GO_CELLULAR_RESPONSE_TO_OXYGEN_LEVELS	135	0.0194553	0.0491924	1	GO_NUCLEOBASE_CONTAINING_COMPOUND_KINASE_ACTIVITY	44	0.515686	0.715309	1
GO_REACTIVE_OXYGEN_SPECIES_METABOLIC_PROCESS	85	0.02079	0.0498735	1	GO_OXIDOREDUCTASE_ACTIVITY_ACTING_ON_THE_CH_CH_GROUP_OF_DONORS_NAD_OR_NADP_AS_ACCEPTOR	21	0.507042	0.717553	1
GO_REGULATION_OF_NEUROBLAST_PROLIFERATION	27	0.0118343	0.0503834	1	GO_ACETYLCHOLINE_BINDING	20	0.49187	0.717629	1
GO_REGULATION_OF_INTRACELLULAR_PROTEIN_TRANSPORT	343	0.0207469	0.0504815	1	GO_SOMATIC_DIVERSIFICATION_OF_IMMUNOGLOBULINS_INVOLVED_IN_IMMUNE_RESPONSE	16	0.489583	0.716926	1
GO_REGULATION_OF_PROTEIN_LOCALIZATION_TO_NUCLEUS	203	0.0123457	0.0505183	1	GO_TRIGLYCERIDE_LIPASE_ACTIVITY	16	0.511628	0.716576	1
GO_PIGMENT_CELL_DIFFERENTIATION	25	0.00806452	0.050551	1	GO_PRENYLTRANSFERASE_ACTIVITY	15	0.534137	0.717466	1
GO_TRNA_PROCESSING	97	0.0183299	0.0505068	1	GO_MEGAKARYOCYTE_DIFFERENTIATION	18	0.516899	0.71677	1
GO_POSITIVE_REGULATION_OF_CHROMOSOME_ORGANIZATION	138	0.0134615	0.0506202	1	GO_DEAMINASE_ACTIVITY	27	0.490066	0.716523	1
GO_RESPONSE_TO_UV	111	0.0141129	0.0505974	1	GO_SODIUM_ION_TRANSPORT	127	0.493952	0.716559	1
GO_REGULATION_OF_EXTENT_OF_CELL_GROWTH	97	0.0165289	0.0508464	1	GO_RESPONSE_TO_LEAD_ION	19	0.50495	0.718402	1
GO_RESPONSE_TO_MINERALOCORTICOID	33	0.0263692	0.0508209	1	GO_REGULATION_OF_LIPID_TRANSPORT	85	0.514178	0.718597	1
GO_GAP_JUNCTION_CHANNEL_ACTIVITY	15	0.0219124	0.0507942	1	GO_NEGATIVE_REGULATION_OF_NF_KAPPAB_IMPORT_INTO_NUCLEUS	17	0.507692	0.723254	1
GO_NEGATIVE_REGULATION_OF_SMALL_GTPASE_MEDIATED_SIGNAL_TRANSDUCTION	39	0.0177866	0.0507433	1	GO_RIBONUCLEOSIDE_BISPHOSPHATE_METABOLIC_PROCESS	30	0.524691	0.724906	1
GO_DOPAMINE_METABOLIC_PROCESS	23	0.0153846	0.0508101	1	GO_PEPTIDYL_ARGININE_MODIFICATION	18	0.508097	0.725063	1
GO_CALCIUM_MEDIATED_SIGNALING	75	0.0153257	0.0507635	1	GO_CALCIUM_ION_TRANSMEMBRANE_IMPORT_INTO_CYTOSOL	39	0.524896	0.726486	1
GO_REGULATION_OF_HEMATOPOIETIC_PROGENITOR_CELL_DIFFERENTIATION	32	0.0182186	0.0509691	1	GO_NEGATIVE_REGULATION_OF_EXTRINSIC_APOPTOTIC_SIGNALING_PATHWAY_VIA_DEATH_DOMAIN_RECEPTORS	31	0.508299	0.728784	1
GO_STRUCTURE_SPECIFIC_DNA_BINDING	114	0.0140281	0.0511049	1	GO_HISTONE_KINASE_ACTIVITY	19	0.511858	0.730003	1
GO_EPHRIN_RECEPTOR_SIGNALING_PATHWAY	83	0.0160643	0.0513086	1	GO_ACYLGLYCEROL_CATABOLIC_PROCESS	19	0.517241	0.730064	1
GO_REGULATION_OF_SISTER_CHROMATID_SEGREGATION	63	0.0121212	0.0513454	1	GO_ANION_TRANSMEMBRANE_TRANSPORT	223	0.523904	0.732661	1
GO_BETA_AMYLOID_BINDING	31	0.027027	0.0514502	1	GO_PURINE_NUCLEOSIDE_BISPHOSPHATE_METABOLIC_PROCESS	30	0.519115	0.732554	1
GO_NEURAL_TUBE_FORMATION	94	0.0204499	0.0514642	1	GO_MODULATION_BY_SYMBIONT_OF_HOST_CELLULAR_PROCESS	24	0.521739	0.731961	1
GO_DNA_REPLICATION_INDEPENDENT_NUCLEOSOME_ORGANIZATION	42	0.0185567	0.0514625	1	GO_ISOTYPE_SWITCHING	16	0.499025	0.73276	1
GO_MEIOTIC_CELL_CYCLE	159	0.0160321	0.0518294	1	GO_REGULATION_OF_PH	77	0.515284	0.732229	1
GO_FIBROBLAST_GROWTH_FACTOR_BINDING	21	0.0137795	0.0521346	1	GO_NEGATIVE_REGULATION_OF_RESPONSE_TO_NUTRIENT_LEVELS	31	0.514228	0.731617	1
GO_CARDIAC_MUSCLE_CELL_CONTRACTION	28	0.01222	0.0522466	1	GO_NEGATIVE_REGULATION_OF_CHEMOKINE_PRODUCTION	16	0.554	0.731339	1
GO_VESICLE_CYTOSKELETAL_TRAFFICKING	35	0.0164609	0.0522215	1	GO_DEFENSE_RESPONSE_TO_GRAM_NEGATIVE_BACTERIUM	32	0.533333	0.731213	1
GO_CELL_CHEMOTAXIS	122	0.0217822	0.0528028	1	GO_BILE_ACID_METABOLIC_PROCESS	25	0.515658	0.730546	1
GO_SYNAPSE_ORGANIZATION	135	0.0174757	0.0528698	1	GO_POSITIVE_REGULATION_OF_ACTIN_FILAMENT_POLYMERIZATION	60	0.521654	0.729942	1
GO_POSITIVE_REGULATION_OF_TRANSMEMBRANE_TRANSPORT	118	0.0346232	0.0528255	1	GO_POSITIVE_REGULATION_OF_INFLAMMATORY_RESPONSE	82	0.526539	0.731121	1
GO_SKIN_DEVELOPMENT	168	0.0162602	0.0529791	1	GO_NEURON_PROJECTION_EXTENSION	50	0.547244	0.731387	1
GO_BINDING_BRIDGING	161	0.00978474	0.054166	1	GO_REGULATION_OF_MUSCLE_HYPERTROPHY	36	0.515151	0.73324	1
GO_TRABECULA_MORPHOGENESIS	37	0.0059761	0.0541614	1	GO_REGULATION_OF_ARP2_3_COMPLEX_MEDIATED_ACTIN_NUCLEATION	15	0.522267	0.732654	1
GO_SOMATIC_STEM_CELL_POPULATION_MAINTENANCE	66	0.0135397	0.0542631	1	GO_NUCLEOSIDE_BISPHOSPHATE_METABOLIC_PROCESS	30	0.523904	0.733911	1
GO_RAB_GTPASE_BINDING	110	0.0171429	0.0544233	1	GO_CALCIUM_ION_IMPORT_INTO_CYTOSOL	39	0.530214	0.733279	1
GO_REGULATION_OF_CARBOHYDRATE_METABOLIC_PROCESS	153	0.0195695	0.0544811	1	GO_PHOSPHOTRANSFERASE_ACTIVITY_FOR_OTHER_SUBSTITUTED_PHOSPHATE_GROUPS	19	0.522417	0.733592	1
GO_CELL_AGGREGATION	20	0.0136187	0.0545392	1	GO_NEGATIVE_REGULATION_OF_RESPONSE_TO_EXTRACELLULAR_STIMULUS	31	0.532803	0.734116	1
GO_ORGANELLE_TRANSPORT_ALONG_MICROTUBULE	53	0.0258964	0.0545237	1	GO_PHOSPHATE_TRANSMEMBRANE_TRANSPORTER_ACTIVITY	27	0.532567	0.734589	1
GO_ENDOCHONDRAL_BONE_MORPHOGENESIS	44	0.0232108	0.0545425	1	GO_DNA_METHYLATION_OR_DEMETHYLATION	54	0.526	0.733926	1
GO_POSITIVE_REGULATION_OF_FATTY_ACID_METABOLIC_PROCESS	30	0.0207547	0.0545594	1	GO_EXOPEPTIDASE_ACTIVITY	93	0.533881	0.733565	1
GO_POSITIVE_REGULATION_OF_WNT_SIGNALING_PATHWAY	149	0.0142857	0.0545387	1	GO_POSITIVE_REGULATION_OF_PROTEIN_TARGETING_TO_MEMBRANE	17	0.545272	0.735552	1
GO_ADHERENS_JUNCTION_ORGANIZATION	69	0.0180723	0.0546653	1	GO_FATTY_ACID_BETA_OXIDATION_USING_ACYL_COA_DEHYDROGENASE	18	0.505837	0.736328	1
GO_UBIQUITIN_LIKE_PROTEIN_SPECIFIC_PROTEASE_ACTIVITY	91	0.00785855	0.0546459	1	GO_RESPONSE_TO_INTERFERON_BETA	20	0.517103	0.737013	1
GO_SYNTAXIN_1_BINDING	18	0.0220884	0.0549813	1	GO_PHOSPHORIC_DIESTER_HYDROLASE_ACTIVITY	83	0.530769	0.736449	1
GO_REGULATED_EXOCYTOSIS	201	0.0277228	0.0549383	1	GO_SOMATIC_RECOMBINATION_OF_IMMUNOGLOBULIN_GENES_INVOLVED_IN_IMMUNE_RESPONSE	16	0.538934	0.737076	1
GO_S_ADENOSYLMETHIONINE_DEPENDENT_METHYLTRANSFERASE_ACTIVITY	113	0.0232558	0.0551482	1	GO_POSITIVE_REGULATION_OF_B_CELL_PROLIFERATION	36	0.552846	0.738256	1
GO_ENERGY_DERIVATION_BY_OXIDATION_OF_ORGANIC_COMPOUNDS	200	0.028	0.0552998	1	GO_REGULATION_OF_PROTEIN_TARGETING_TO_MITOCHONDRION	89	0.514	0.737681	1
GO_CARTILAGE_CONDENSATION	20	0.0240481	0.0560537	1	GO_ANION_ANION_ANTIPORTER_ACTIVITY	20	0.539648	0.742213	1
GO_REGULATION_OF_CYTOSKELETON_ORGANIZATION	454	0.0215686	0.0560267	1	GO_REGULATION_OF_CYTOKINE_SECRETION	107	0.563809	0.742419	1
GO_INTESTINAL_EPITHELIAL_CELL_DIFFERENTIATION	16	0.029703	0.0560101	1	GO_REGULATION_OF_VIRAL_RELEASE_FROM_HOST_CELL	27	0.544898	0.741936	1
GO_CELLULAR_COMPONENT_DISASSEMBLY	459	0.01222	0.0561691	1	GO_MITOCHONDRIAL_MEMBRANE_ORGANIZATION	82	0.553459	0.742027	1
GO_PEPTIDE_TRANSPORT	65	0.028866	0.056311	1	GO_NEGATIVE_REGULATION_OF_TELOMERE_MAINTENANCE_VIA_TELOMERE_LENGTHENING	16	0.547094	0.741819	1
GO_NEGATIVE_REGULATION_OF_NUCLEOTIDE_METABOLIC_PROCESS	58	0.00617284	0.0563302	1	GO_DETOXIFICATION	58	0.567829	0.742419	1
GO_PROTEIN_SUMOYLATION	106	0.0251451	0.056321	1	GO_NEGATIVE_REGULATION_OF_ANTIGEN_RECEPTOR_MEDIATED_SIGNALING_PATHWAY	17	0.536926	0.746628	1
KEGG_COLORECTAL_CANCER	61	0.0214844	0.0567153	1	GO_EXTRACELLULAR_MATRIX_BINDING	46	0.537815	0.746409	1
GO_REGULATION_OF_CELL_CYCLE_CHECKPOINT	27	0.0311203	0.056766	1	GO_REGULATION_OF_CELLULAR_RESPIRATION	22	0.546154	0.75021	1
GO_MITOTIC_DNA_INTEGRITY_CHECKPOINT	89	0.0207939	0.057157	1	GO_MANNOSYLATION	30	0.552577	0.751297	1
GO_POSITIVE_REGULATION_OF_CHONDROCYTE_DIFFERENTIATION	19	0.0260521	0.0573023	1	GO_HYDROLASE_ACTIVITY_ACTING_ON_CARBON_NITROGEN_BUT_NOT_PEPTIDE_BONDS_IN_CYCLIC_AMIDINES	26	0.534021	0.75158	1
GO_DNA_REPLICATION_INDEPENDENT_NUCLEOSOME_ASSEMBLY	42	0.0125	0.0577657	1	GO_REGULATION_OF_LEUKOCYTE_DEGRANULATION	33	0.542744	0.751142	1
GO_DENDRITIC_SPINE_ORGANIZATION	17	0.0231579	0.0579395	1	GO_CYTOKINE_PRODUCTION	101	0.55625	0.751335	1
GO_BLOOD_VESSEL_REMODELING	30	0.0275591	0.0590048	1	GO_AXON_EXTENSION	34	0.589744	0.750745	1
GO_RESPONSE_TO_AMINE	46	0.0175097	0.0592144	1	GO_ALPHA_AMINO_ACID_BIOSYNTHETIC_PROCESS	73	0.549683	0.755297	1
GO_POSITIVE_REGULATION_OF_NUCLEOCYTOPLASMIC_TRANSPORT	112	0.0236686	0.0595628	1	GO_NEGATIVE_REGULATION_OF_OXIDATIVE_STRESS_INDUCED_INTRINSIC_APOPTOTIC_SIGNALING_PATHWAY	18	0.559454	0.755027	1
GO_PHOSPHORIC_ESTER_HYDROLASE_ACTIVITY	343	0.0271967	0.0595418	1	GO_TRANSFERASE_ACTIVITY_TRANSFERRING_ALKYL_OR_ARYL_OTHER_THAN_METHYL_GROUPS	51	0.54321	0.754585	1
GO_RESPONSE_TO_ACID_CHEMICAL	288	0.0148305	0.0597134	1	GO_MRNA_CLEAVAGE	17	0.551308	0.754295	1
GO_REGULATION_OF_CELL_CELL_ADHESION	302	0.010142	0.0598158	1	GO_THREONINE_TYPE_PEPTIDASE_ACTIVITY	21	0.56705	0.754991	1
GO_INTRA_GOLGI_VESICLE_MEDIATED_TRANSPORT	38	0.0166667	0.0600513	1	GO_NEGATIVE_REGULATION_OF_PRODUCTION_OF_MOLECULAR_MEDIATOR_OF_IMMUNE_RESPONSE	21	0.56639	0.755994	1
GO_STEM_CELL_DIVISION	29	0.0218688	0.06021	1	GO_GLYCOPROTEIN_CATABOLIC_PROCESS	15	0.548708	0.757252	1
KEGG_PEROXISOME	74	0.0316832	0.0604502	1	GO_NEGATIVE_REGULATION_OF_HYDROLASE_ACTIVITY	301	0.578629	0.756912	1
GO_BRANCHING_INVOLVED_IN_SALIVARY_GLAND_MORPHOGENESIS	16	0.0169851	0.0604424	1	GO_N_GLYCAN_PROCESSING	18	0.576238	0.757704	1
GO_ACTIVATION_OF_PROTEIN_KINASE_B_ACTIVITY	19	0.0368098	0.0603979	1	GO_MYELOID_LEUKOCYTE_DIFFERENTIATION	88	0.547758	0.759123	1
GO_INTERMEDIATE_FILAMENT_ORGANIZATION	20	0.0222672	0.0606354	1	GO_ANION_TRANSMEMBRANE_TRANSPORTER_ACTIVITY	252	0.573196	0.760227	1
GO_NUCLEAR_IMPORT	123	0.0283401	0.0609206	1	GO_REGULATION_OF_ADAPTIVE_IMMUNE_RESPONSE	93	0.561508	0.760026	1
GO_PROTEIN_KINASE_C_BINDING	48	0.022869	0.0609073	1	GO_NEGATIVE_REGULATION_OF_POTASSIUM_ION_TRANSMEMBRANE_TRANSPORTER_ACTIVITY	15	0.571429	0.759537	1
GO_REGULATION_OF_THYMOCYTE_AGGREGATION	21	0.0160966	0.0611316	1	GO_REGULATION_OF_ANTIGEN_PROCESSING_AND_PRESENTATION	15	0.566462	0.75945	1
GO_PROTEIN_K63_LINKED_UBIQUITINATION	32	0.0325866	0.0610966	1	GO_PHOSPHOTYROSINE_BINDING	15	0.564315	0.759307	1
GO_CHANNEL_REGULATOR_ACTIVITY	123	0.0273973	0.0610893	1	GO_REGULATION_OF_WATER_LOSS_VIA_SKIN	15	0.581967	0.76029	1
GO_TRICARBOXYLIC_ACID_METABOLIC_PROCESS	36	0.0253411	0.061057	1	GO_ORGANIC_HYDROXY_COMPOUND_CATABOLIC_PROCESS	64	0.566731	0.764038	1
GO_PROTEIN_DEPHOSPHORYLATION	182	0.0232558	0.0611166	1	GO_PROTEIN_EXIT_FROM_ENDOPLASMIC_RETICULUM	18	0.590551	0.763695	1
GO_REGULATION_OF_STRIATED_MUSCLE_CELL_APOPTOTIC_PROCESS	21	0.0235294	0.061288	1	GO_ADP_BINDING	30	0.574949	0.76508	1
GO_REGULATION_OF_VIRAL_TRANSCRIPTION	50	0.0254902	0.0612996	1	GO_INTRACELLULAR_LIGAND_GATED_ION_CHANNEL_ACTIVITY	27	0.571726	0.764936	1
GO_CHROMATIN_SILENCING_AT_RDNA	21	0.0201207	0.062912	1	GO_REGULATION_OF_RESPONSE_TO_OXIDATIVE_STRESS	59	0.608	0.764887	1
GO_PROSTATE_GLAND_DEVELOPMENT	38	0.0208333	0.0635636	1	GO_RESPONSE_TO_OSMOTIC_STRESS	57	0.591837	0.764558	1
GO_CALCIUM_DEPENDENT_PHOSPHOLIPID_BINDING	51	0.0235294	0.0639236	1	GO_REGULATION_OF_TISSUE_REMODELING	50	0.583851	0.763901	1
GO_CELL_COMMUNICATION_INVOLVED_IN_CARDIAC_CONDUCTION	37	0.0229645	0.0640111	1	GO_ACTIVATION_OF_NF_KAPPAB_INDUCING_KINASE_ACTIVITY	15	0.579918	0.764689	1
GO_MYOTUBE_CELL_DEVELOPMENT	22	0.0145833	0.0640076	1	GO_NEUROTRANSMITTER_BINDING	26	0.5878	0.765932	1
GO_RETINA_DEVELOPMENT_IN_CAMERA_TYPE_EYE	128	0.0159363	0.0641313	1	GO_REGULATION_OF_TRANSCRIPTION_FROM_RNA_POLYMERASE_II_PROMOTER_IN_RESPONSE_TO_HYPOXIA	30	0.602459	0.767028	1
GO_NEGATIVE_REGULATION_OF_MRNA_SPLICING_VIA_SPLICEOSOME	19	0.0183673	0.0641414	1	GO_POSITIVE_REGULATION_OF_PROTEIN_LOCALIZATION_TO_PLASMA_MEMBRANE	35	0.577909	0.767265	1
GO_MEMBRANE_DEPOLARIZATION	58	0.026975	0.064412	1	GO_INTEGRIN_BINDING	97	0.578838	0.766866	1
GO_NUCLEAR_ENVELOPE_ORGANIZATION	74	0.0203252	0.0644418	1	GO_PHOSPHATIDYLSERINE_BINDING	32	0.610101	0.767657	1
GO_REGULATION_OF_EPIDERMAL_CELL_DIFFERENTIATION	39	0.0176817	0.0645099	1	GO_REGULATION_OF_MYELOID_CELL_APOPTOTIC_PROCESS	20	0.563126	0.767911	1
GO_MEMBRANE_LIPID_BIOSYNTHETIC_PROCESS	110	0.0223577	0.0646163	1	GO_RESPONSE_TO_MUSCLE_ACTIVITY	19	0.596899	0.768213	1
GO_RECOMBINATIONAL_REPAIR	69	0.019802	0.06456	1	GO_RRNA_TRANSCRIPTION	17	0.60499	0.768915	1
GO_PEPTIDE_HORMONE_BINDING	35	0.0252632	0.0648218	1	GO_NONMOTILE_PRIMARY_CILIUM_ASSEMBLY	21	0.587269	0.770267	1
GO_REGULATION_OF_URINE_VOLUME	20	0.0277228	0.0649837	1	GO_NEGATIVE_REGULATION_OF_MYOBLAST_DIFFERENTIATION	23	0.578529	0.769742	1
GO_REGULATION_OF_ANION_TRANSPORT	128	0.0231092	0.0650166	1	GO_HYDROGEN_ION_TRANSMEMBRANE_TRANSPORTER_ACTIVITY	86	0.592	0.769141	1
KEGG_PROSTATE_CANCER	86	0.0185185	0.0652951	1	GO_FERROUS_IRON_BINDING	21	0.586667	0.769473	1
KEGG_CITRATE_CYCLE_TCA_CYCLE	28	0.025	0.0652978	1	GO_ALPHA_ACTININ_BINDING	21	0.540984	0.769373	1
GO_CELLULAR_RESPONSE_TO_ACID_CHEMICAL	157	0.0135135	0.0657425	1	GO_ANDROGEN_METABOLIC_PROCESS	22	0.591919	0.770208	1
GO_VISUAL_BEHAVIOR	47	0.0200401	0.0657734	1	GO_POSITIVE_REGULATION_OF_PROTEIN_LOCALIZATION_TO_CELL_PERIPHERY	35	0.596457	0.769916	1
GO_REGULATION_OF_PROTEIN_SECRETION	329	0.0140845	0.0658522	1	GO_NEGATIVE_REGULATION_OF_ENDOPLASMIC_RETICULUM_STRESS_INDUCED_INTRINSIC_APOPTOTIC_SIGNALING_PATHWAY	17	0.589178	0.769209	1
GO_NEGATIVE_REGULATION_OF_NOTCH_SIGNALING_PATHWAY	24	0.0158103	0.0658872	1	GO_PLATELET_AGGREGATION	37	0.584337	0.771729	1
GO_PROTEIN_REFOLDING	19	0.0348584	0.0666631	1	KEGG_ALDOSTERONE_REGULATED_SODIUM_REABSORPTION	41	0.61811	0.774628	1
GO_MICROTUBULE_ORGANIZING_CENTER_ORGANIZATION	79	0.0278884	0.0668537	1	GO_ACTIN_NUCLEATION	21	0.610548	0.774147	1
GO_REGULATION_OF_T_CELL_DIFFERENTIATION_IN_THYMUS	21	0.0247934	0.0675911	1	GO_NEGATIVE_REGULATION_OF_INTERFERON_GAMMA_PRODUCTION	27	0.580645	0.775402	1
GO_REGULATION_OF_OLIGODENDROCYTE_DIFFERENTIATION	26	0.0238095	0.06769	1	GO_CARBON_CARBON_LYASE_ACTIVITY	47	0.59332	0.776772	1
GO_EXOCYTOSIS	282	0.0135397	0.0676671	1	GO_REGULATION_OF_BONE_RESORPTION	24	0.595529	0.781252	1
GO_CHROMOSOME_CONDENSATION	27	0.031746	0.0678123	1	GO_ZINC_ION_HOMEOSTASIS	18	0.619543	0.78285	1
GO_REGULATION_OF_MYELINATION	29	0.0281125	0.0681894	1	GO_SOLUTE_PROTON_SYMPORTER_ACTIVITY	26	0.612284	0.782287	1
GO_CELLULAR_RESPIRATION	131	0.0263158	0.0682323	1	GO_POSITIVE_REGULATION_OF_RESPONSE_TO_WOUNDING	128	0.59481	0.781631	1
GO_NUCLEUS_LOCALIZATION	20	0.0357815	0.0688142	1	GO_REGULATION_OF_CELLULAR_CARBOHYDRATE_CATABOLIC_PROCESS	39	0.609023	0.784655	1
GO_PROTEIN_SECRETION	100	0.0258449	0.0703989	1	GO_MONOOXYGENASE_ACTIVITY	53	0.601695	0.787181	1
GO_NEGATIVE_REGULATION_OF_LEUKOCYTE_MIGRATION	25	0.0307377	0.0708922	1	GO_NEGATIVE_REGULATION_OF_DEFENSE_RESPONSE_TO_VIRUS	16	0.614754	0.787555	1
GO_DNA_TEMPLATED_TRANSCRIPTION_ELONGATION	84	0.0247148	0.0714266	1	GO_STEROL_BIOSYNTHETIC_PROCESS	36	0.637275	0.7881	1
GO_DOPAMINE_RECEPTOR_SIGNALING_PATHWAY	26	0.0246914	0.0714492	1	KEGG_T_CELL_RECEPTOR_SIGNALING_PATHWAY	100	0.60735	0.787474	1
GO_AXO_DENDRITIC_TRANSPORT	32	0.0186335	0.0715462	1	KEGG_SNARE_INTERACTIONS_IN_VESICULAR_TRANSPORT	33	0.607595	0.787075	1
GO_SMAD_PROTEIN_SIGNAL_TRANSDUCTION	54	0.028	0.0715067	1	KEGG_ADIPOCYTOKINE_SIGNALING_PATHWAY	67	0.6171	0.787721	1
GO_NUCLEAR_TRANSCRIBED_MRNA_CATABOLIC_PROCESS_NONSENSE_MEDIATED_DECAY	113	0.0264766	0.0717027	1	GO_CARDIAC_MYOFIBRIL_ASSEMBLY	16	0.607692	0.787908	1
GO_MRNA_TRANSCRIPTION	21	0.0355649	0.072323	1	GO_PREASSEMBLY_OF_GPI_ANCHOR_IN_ER_MEMBRANE	15	0.634343	0.78841	1
GO_POSITIVE_REGULATION_OF_SKELETAL_MUSCLE_TISSUE_DEVELOPMENT	25	0.0314465	0.0724161	1	GO_FATTY_ACID_DERIVATIVE_TRANSPORT	19	0.614	0.788716	1
GO_POSITIVE_REGULATION_OF_SMOOTHENED_SIGNALING_PATHWAY	23	0.0278884	0.0723989	1	GO_OXIDOREDUCTASE_ACTIVITY_ACTING_ON_THE_ALDEHYDE_OR_OXO_GROUP_OF_DONORS	40	0.619145	0.793212	1
GO_POSITIVE_REGULATION_OF_VIRAL_TRANSCRIPTION	32	0.0355649	0.0725496	1	GO_POSITIVE_REGULATION_OF_CELL_KILLING	28	0.652352	0.794035	1
GO_NEGATIVE_REGULATION_OF_AXON_EXTENSION	36	0.0289575	0.072912	1	GO_NEGATIVE_REGULATION_OF_NF_KAPPAB_TRANSCRIPTION_FACTOR_ACTIVITY	58	0.604082	0.793418	1
GO_KINASE_INHIBITOR_ACTIVITY	84	0.0204499	0.0729428	1	GO_PROTEIN_HOMOTRIMERIZATION	18	0.620493	0.792733	1
GO_FAT_CELL_DIFFERENTIATION	101	0.031185	0.0728794	1	GO_EYE_PHOTORECEPTOR_CELL_DIFFERENTIATION	41	0.626243	0.793187	1
GO_RETINA_MORPHOGENESIS_IN_CAMERA_TYPE_EYE	45	0.0308008	0.0729789	1	GO_SNORNA_BINDING	26	0.624278	0.79256	1
GO_HISTONE_METHYLTRANSFERASE_ACTIVITY	51	0.0201207	0.0731917	1	KEGG_TASTE_TRANSDUCTION	26	0.583004	0.79187	1
GO_REGULATION_OF_PROTEIN_LOCALIZATION_TO_CELL_SURFACE	26	0.0252101	0.0732639	1	GO_PROTEIN_LOCALIZATION_TO_CILIUM	24	0.621951	0.791648	1
GO_DNA_REPLICATION_DEPENDENT_NUCLEOSOME_ORGANIZATION	19	0.0264766	0.0734164	1	KEGG_LONG_TERM_DEPRESSION	68	0.601179	0.791918	1
GO_POSITIVE_REGULATION_OF_NEURON_DEATH	62	0.0377359	0.0735483	1	GO_NEGATIVE_REGULATION_OF_PROTEIN_MATURATION	26	0.610568	0.791954	1
GO_NEUROTRANSMITTER_TRANSPORTER_ACTIVITY	23	0.0251938	0.0734848	1	GO_ICOSANOID_TRANSPORT	19	0.603774	0.791504	1
GO_SODIUM_ION_TRANSMEMBRANE_TRANSPORTER_ACTIVITY	119	0.0377734	0.0734393	1	GO_CYCLIC_NUCLEOTIDE_PHOSPHODIESTERASE_ACTIVITY	25	0.619543	0.793532	1
GO_PROTEOGLYCAN_BIOSYNTHETIC_PROCESS	56	0.0304878	0.0737747	1	GO_POSITIVE_REGULATION_OF_MITOCHONDRIAL_OUTER_MEMBRANE_PERMEABILIZATION_INVOLVED_IN_APOPTOTIC_SIGNALING_PATHWAY	30	0.604743	0.793249	1
GO_SEMAPHORIN_PLEXIN_SIGNALING_PATHWAY	36	0.0230769	0.0738988	1	GO_ACETYLCHOLINE_RECEPTOR_ACTIVITY	26	0.630435	0.79272	1
GO_LIPID_MODIFICATION	199	0.0279441	0.0739713	1	GO_POSITIVE_REGULATION_OF_ORGANELLE_ASSEMBLY	43	0.639764	0.792709	1
GO_SMALL_GTPASE_MEDIATED_SIGNAL_TRANSDUCTION	322	0.0180723	0.0743762	1	GO_NEGATIVE_REGULATION_OF_MITOCHONDRION_ORGANIZATION	36	0.660232	0.793582	1
GO_REGULATION_OF_FATTY_ACID_OXIDATION	25	0.036	0.0743206	1	GO_NUCLEOTIDE_KINASE_ACTIVITY	23	0.631263	0.794621	1
GO_LENS_MORPHOGENESIS_IN_CAMERA_TYPE_EYE	19	0.0410678	0.0742914	1	GO_REGULATION_OF_G_PROTEIN_COUPLED_RECEPTOR_PROTEIN_SIGNALING_PATHWAY	114	0.644283	0.794136	1
GO_NOTCH_RECEPTOR_PROCESSING	16	0.0333988	0.0744052	1	GO_MONOSACCHARIDE_BIOSYNTHETIC_PROCESS	48	0.660079	0.798358	1
GO_DNA_REPLICATION_DEPENDENT_NUCLEOSOME_ASSEMBLY	19	0.0164948	0.075062	1	GO_REGULATION_OF_CYSTEINE_TYPE_ENDOPEPTIDASE_ACTIVITY_INVOLVED_IN_APOPTOTIC_SIGNALING_PATHWAY	20	0.613726	0.80069	1
GO_REGULATION_OF_FEEDING_BEHAVIOR	19	0.0318091	0.075006	1	GO_ANDROGEN_RECEPTOR_BINDING	39	0.635161	0.800307	1
GO_MAMMARY_GLAND_DUCT_MORPHOGENESIS	28	0.0201207	0.0750785	1	GO_DRUG_TRANSMEMBRANE_TRANSPORT	16	0.632463	0.803091	1
GO_SPINDLE_CHECKPOINT	23	0.0352941	0.0751828	1	GO_CHEMOKINE_ACTIVITY	21	0.62173	0.803525	1
GO_POSITIVE_REGULATION_OF_INTRACELLULAR_PROTEIN_TRANSPORT	229	0.0301205	0.0752832	1	GO_RESPONSE_TO_EXOGENOUS_DSRNA	27	0.652263	0.804787	1
GO_SNARE_BINDING	118	0.0321285	0.0758824	1	GO_PYRIMIDINE_DEOXYRIBONUCLEOTIDE_METABOLIC_PROCESS	15	0.649541	0.804715	1
GO_GAMETE_GENERATION	470	0.0220884	0.0762349	1	GO_NEGATIVE_REGULATION_OF_HOMEOSTATIC_PROCESS	114	0.646817	0.805104	1
GO_PEPTIDYL_THREONINE_MODIFICATION	46	0.0278884	0.0763352	1	GO_NEGATIVE_REGULATION_OF_PROTEIN_PROCESSING	26	0.643564	0.804607	1
GO_CELLULAR_COMPONENT_MAINTENANCE	18	0.0321932	0.0766081	1	GO_STEROID_BINDING	71	0.656064	0.805682	1
GO_SKIN_EPIDERMIS_DEVELOPMENT	66	0.0403071	0.0766987	1	GO_RECEPTOR_METABOLIC_PROCESS	76	0.663424	0.807063	1
GO_PEPTIDYL_TYROSINE_MODIFICATION	182	0.0194932	0.0772561	1	GO_PYRIMIDINE_RIBONUCLEOSIDE_METABOLIC_PROCESS	25	0.652928	0.80779	1
GO_EXOCRINE_SYSTEM_DEVELOPMENT	44	0.0354167	0.0773494	1	GO_REGULATION_OF_CARBOHYDRATE_CATABOLIC_PROCESS	39	0.664634	0.809133	1
GO_NEGATIVE_REGULATION_OF_FAT_CELL_DIFFERENTIATION	40	0.0288066	0.0774544	1	GO_POSITIVE_REGULATION_OF_WOUND_HEALING	44	0.661856	0.80944	1
GO_REGULATION_OF_INSULIN_SECRETION_INVOLVED_IN_CELLULAR_RESPONSE_TO_GLUCOSE_STIMULUS	46	0.0263653	0.0776944	1	GO_POSITIVE_REGULATION_OF_INTERLEUKIN_10_PRODUCTION	26	0.659529	0.813716	1
GO_RESPONSE_TO_KETONE	166	0.0326296	0.0777377	1	KEGG_VASOPRESSIN_REGULATED_WATER_REABSORPTION	41	0.658203	0.813051	1
GO_PROTEIN_SERINE_THREONINE_KINASE_INHIBITOR_ACTIVITY	30	0.032	0.0777058	1	GO_REGULATION_OF_TYROSINE_PHOSPHORYLATION_OF_STAT5_PROTEIN	16	0.624765	0.813132	1
GO_PROTEIN_METHYLTRANSFERASE_ACTIVITY	69	0.0444444	0.0777784	1	GO_REGULATION_OF_ENDOPLASMIC_RETICULUM_UNFOLDED_PROTEIN_RESPONSE	27	0.655446	0.814205	1
GO_PHOSPHATIDYLINOSITOL_3_KINASE_ACTIVITY	68	0.0337302	0.077884	1	KEGG_GLUTATHIONE_METABOLISM	40	0.68595	0.818429	1
GO_CELLULAR_RESPONSE_TO_INTERLEUKIN_6	21	0.031746	0.0782399	1	GO_CELL_MATRIX_ADHESION	111	0.656863	0.822238	1
GO_NEURAL_RETINA_DEVELOPMENT	50	0.0181818	0.0782814	1	GO_AXONEMAL_DYNEIN_COMPLEX_ASSEMBLY	16	0.659794	0.821561	1
GO_REGULATION_OF_ACTIN_FILAMENT_BASED_MOVEMENT	31	0.0336634	0.0784443	1	GO_REGULATION_OF_PROTEIN_ACTIVATION_CASCADE	24	0.677686	0.821502	1
GO_RESPONSE_TO_CORTICOSTERONE	25	0.0327511	0.0784177	1	GO_MYELOID_LEUKOCYTE_MEDIATED_IMMUNITY	35	0.67835	0.82168	1
GO_POSITIVE_REGULATION_OF_GLIOGENESIS	41	0.0316206	0.07876	1	GO_REGULATION_OF_INTERLEUKIN_17_PRODUCTION	18	0.659449	0.821109	1
GO_ADHERENS_JUNCTION_ASSEMBLY	32	0.0258449	0.0790656	1	GO_POSITIVE_REGULATION_OF_ACTIVATED_T_CELL_PROLIFERATION	20	0.681102	0.820539	1
GO_CELLULAR_RESPONSE_TO_HORMONE_STIMULUS	500	0.0184426	0.0792377	1	GO_POSITIVE_REGULATION_OF_GLYCOGEN_METABOLIC_PROCESS	15	0.661258	0.820571	1
GO_REGULATION_OF_CALCIUM_ION_TRANSPORT	182	0.0261044	0.0801691	1	GO_HSP70_PROTEIN_BINDING	29	0.647059	0.820566	1
GO_NEGATIVE_REGULATION_OF_INTRACELLULAR_TRANSPORT	128	0.024948	0.0801981	1	GO_MYOFIBRIL_ASSEMBLY	46	0.667969	0.820929	1
GO_FATTY_ACYL_COA_METABOLIC_PROCESS	46	0.023166	0.0804938	1	GO_ALCOHOL_TRANSMEMBRANE_TRANSPORTER_ACTIVITY	21	0.668041	0.822345	1
GO_REGULATION_OF_MUSCLE_SYSTEM_PROCESS	184	0.0274262	0.0804425	1	GO_JAK_STAT_CASCADE	41	0.679921	0.824022	1
GO_LEUKOCYTE_HOMEOSTASIS	57	0.0516252	0.0804352	1	GO_STAT_CASCADE	41	0.674699	0.823845	1
GO_MAMMARY_GLAND_ALVEOLUS_DEVELOPMENT	17	0.0386847	0.0805751	1	GO_RESPONSE_TO_MOLECULE_OF_BACTERIAL_ORIGIN	284	0.699387	0.826572	1
GO_REGULATION_OF_HEART_RATE_BY_CARDIAC_CONDUCTION	29	0.0325866	0.0809996	1	GO_VACUOLE_FUSION	20	0.64876	0.825993	1
GO_MAMMARY_GLAND_LOBULE_DEVELOPMENT	17	0.0342857	0.0810314	1	GO_REGULATION_OF_ISOTYPE_SWITCHING	21	0.693204	0.825621	1
GO_NEGATIVE_REGULATION_OF_SYNAPTIC_TRANSMISSION	59	0.030888	0.0813091	1	GO_PYRIMIDINE_NUCLEOSIDE_METABOLIC_PROCESS	41	0.692737	0.828658	1
GO_TRANSMISSION_OF_NERVE_IMPULSE	53	0.0359848	0.0813785	1	GO_LIGASE_ACTIVITY_FORMING_CARBON_SULFUR_BONDS	36	0.669202	0.828315	1
GO_INOSITOL_LIPID_MEDIATED_SIGNALING	112	0.0389864	0.0815114	1	GO_REGULATION_OF_HISTONE_H3_K9_METHYLATION	16	0.680162	0.827635	1
GO_EMBRYONIC_PLACENTA_MORPHOGENESIS	22	0.0251451	0.081834	1	GO_PROTEIN_STABILIZATION	125	0.699797	0.827052	1
GO_NEGATIVE_REGULATION_OF_LYMPHOCYTE_DIFFERENTIATION	33	0.0226337	0.0818153	1	GO_CELLULAR_RESPONSE_TO_FATTY_ACID	46	0.673704	0.827791	1
GO_REGULATION_OF_PROTEIN_EXIT_FROM_ENDOPLASMIC_RETICULUM	18	0.0331384	0.0821297	1	GO_AMINE_BIOSYNTHETIC_PROCESS	17	0.696907	0.828532	1
GO_REGULATION_OF_VASOCONSTRICTION	64	0.0470348	0.0826189	1	GO_CELLULAR_RESPONSE_TO_HEAT	29	0.676707	0.82793	1
GO_SPROUTING_ANGIOGENESIS	44	0.0414079	0.0833628	1	KEGG_NATURAL_KILLER_CELL_MEDIATED_CYTOTOXICITY	85	0.677551	0.83059	1
GO_CENTROSOME_CYCLE	44	0.03861	0.0833131	1	GO_REGULATION_OF_ESTABLISHMENT_OF_PROTEIN_LOCALIZATION_TO_PLASMA_MEMBRANE	46	0.672065	0.83037	1
GO_MYOBLAST_DIFFERENTIATION	37	0.0412574	0.0837208	1	GO_REGULATION_OF_PROTEIN_INSERTION_INTO_MITOCHONDRIAL_MEMBRANE_INVOLVED_IN_APOPTOTIC_SIGNALING_PATHWAY	24	0.683027	0.829695	1
GO_PROTEIN_LOCALIZATION_TO_LYSOSOME	16	0.0327553	0.0838333	1	GO_REGULATION_OF_B_CELL_MEDIATED_IMMUNITY	30	0.702857	0.829397	1
GO_POSITIVE_REGULATION_OF_STRIATED_MUSCLE_CELL_DIFFERENTIATION	45	0.0390947	0.0842056	1	GO_ORGANIC_ANION_TRANSPORT	322	0.705882	0.831668	1
GO_CELL_CELL_JUNCTION_ASSEMBLY	70	0.0368098	0.084145	1	GO_FUCOSYLATION	18	0.675676	0.83187	1
GO_REGULATION_OF_PROTEIN_TARGETING	275	0.0376238	0.0842126	1	GO_INORGANIC_ANION_TRANSPORT	116	0.712245	0.831763	1
GO_POSITIVE_REGULATION_OF_SIGNAL_TRANSDUCTION_BY_P53_CLASS_MEDIATOR	16	0.0425101	0.0843871	1	GO_LIPOPOLYSACCHARIDE_BINDING	18	0.685149	0.834049	1
GO_LYMPHOCYTE_HOMEOSTASIS	47	0.0273973	0.0845224	1	GO_REGULATION_OF_VIRAL_ENTRY_INTO_HOST_CELL	21	0.694501	0.835683	1
GO_CLATHRIN_BINDING	59	0.039749	0.0846215	1	GO_POSITIVE_REGULATION_OF_PROTEIN_INSERTION_INTO_MITOCHONDRIAL_MEMBRANE_INVOLVED_IN_APOPTOTIC_SIGNALING_PATHWAY	24	0.69697	0.835132	1
GO_CYCLIN_DEPENDENT_PROTEIN_SERINE_THREONINE_KINASE_REGULATOR_ACTIVITY	26	0.0321285	0.084888	1	GO_ACTOMYOSIN_STRUCTURE_ORGANIZATION	74	0.687619	0.836395	1
GO_TRANSCRIPTION_ELONGATION_FROM_RNA_POLYMERASE_II_PROMOTER	70	0.0510204	0.0849263	1	GO_POSITIVE_REGULATION_OF_CARDIAC_MUSCLE_HYPERTROPHY	21	0.659574	0.838446	1
GO_POSITIVE_REGULATION_OF_CATION_TRANSMEMBRANE_TRANSPORT	87	0.0325866	0.0852679	1	GO_CENTROSOME_LOCALIZATION	17	0.717647	0.839061	1
GO_REGULATION_OF_PHOSPHOPROTEIN_PHOSPHATASE_ACTIVITY	55	0.0388548	0.0854234	1	GO_G_PROTEIN_COUPLED_CHEMOATTRACTANT_RECEPTOR_ACTIVITY	16	0.675565	0.838436	1
GO_MEIOSIS_I	72	0.0411765	0.0854236	1	GO_POSITIVE_REGULATION_OF_LAMELLIPODIUM_ASSEMBLY	16	0.714859	0.839709	1
GO_REGULATION_OF_ESTABLISHMENT_OF_PLANAR_POLARITY	110	0.0397614	0.085375	1	GO_HISTONE_H3_DEACETYLATION	22	0.723404	0.840563	1
GO_MEIOTIC_CELL_CYCLE_PROCESS	130	0.0364807	0.0864557	1	GO_ATP_HYDROLYSIS_COUPLED_TRANSMEMBRANE_TRANSPORT	33	0.700611	0.840615	1
GO_VESICLE_ORGANIZATION	253	0.0326923	0.0865867	1	GO_ANTIGEN_BINDING	36	0.730924	0.845115	1
GO_RESPONSE_TO_LITHIUM_ION	26	0.0357143	0.086544	1	KEGG_SELENOAMINO_ACID_METABOLISM	25	0.703911	0.845501	1
GO_REGULATION_OF_DOPAMINE_SECRETION	22	0.0276596	0.0867425	1	GO_REGULATION_OF_HYDROGEN_PEROXIDE_INDUCED_CELL_DEATH	17	0.712665	0.849158	1
GO_NEURON_MATURATION	29	0.0308008	0.0868273	1	GO_EPHRIN_RECEPTOR_BINDING	24	0.698381	0.850218	1
GO_RESPONSE_TO_REACTIVE_OXYGEN_SPECIES	170	0.0335968	0.0868048	1	GO_POSITIVE_REGULATION_OF_T_CELL_PROLIFERATION	70	0.725296	0.85051	1
GO_NEGATIVE_REGULATION_OF_NUCLEOCYTOPLASMIC_TRANSPORT	67	0.0389344	0.0869807	1	GO_REGULATION_OF_LEUKOCYTE_DIFFERENTIATION	189	0.722117	0.851914	1
GO_MEMBRANE_PROTEIN_PROTEOLYSIS	33	0.0471698	0.0870914	1	GO_ACTIN_FILAMENT_BUNDLE_ORGANIZATION	46	0.725451	0.851321	1
GO_REGULATION_OF_PEPTIDYL_THREONINE_PHOSPHORYLATION	32	0.0372549	0.0875384	1	GO_GLUTAMINE_FAMILY_AMINO_ACID_METABOLIC_PROCESS	62	0.69112	0.854015	1
GO_REGULATION_OF_CYSTEINE_TYPE_ENDOPEPTIDASE_ACTIVITY	187	0.035503	0.0880775	1	GO_POSITIVE_REGULATION_OF_DNA_RECOMBINATION	16	0.723658	0.858801	1
GO_CELLULAR_RESPONSE_TO_STEROID_HORMONE_STIMULUS	198	0.0628803	0.0882888	1	GO_REGULATION_OF_NIK_NF_KAPPAB_SIGNALING	39	0.727092	0.858514	1
GO_REGULATION_OF_HAIR_FOLLICLE_DEVELOPMENT	15	0.0448065	0.0887135	1	KEGG_VASCULAR_SMOOTH_MUSCLE_CONTRACTION	106	0.70021	0.85828	1
GO_NEGATIVE_REGULATION_OF_PROTEIN_MODIFICATION_BY_SMALL_PROTEIN_CONJUGATION_OR_REMOVAL	134	0.0447761	0.0889577	1	GO_SECRETORY_GRANULE_ORGANIZATION	24	0.727273	0.857864	1
GO_REGULATION_OF_DENDRITE_MORPHOGENESIS	72	0.0254902	0.0889806	1	GO_CELLULAR_RESPONSE_TO_AMINO_ACID_STIMULUS	47	0.737575	0.865799	1
GO_NEGATIVE_REGULATION_OF_EPITHELIAL_TO_MESENCHYMAL_TRANSITION	21	0.0418327	0.0892528	1	GO_TUMOR_NECROSIS_FACTOR_MEDIATED_SIGNALING_PATHWAY	108	0.760331	0.866496	1
GO_PROTEIN_PEPTIDYL_PROLYL_ISOMERIZATION	37	0.0294118	0.0892865	1	GO_REGULATION_OF_T_HELPER_CELL_DIFFERENTIATION	22	0.755467	0.868597	1
GO_REGULATION_OF_CHROMATIN_SILENCING	20	0.0406504	0.0893483	1	GO_REGULATION_OF_CELLULAR_EXTRAVASATION	20	0.755601	0.868673	1
GO_REGULATION_OF_POTASSIUM_ION_TRANSMEMBRANE_TRANSPORT	58	0.0425532	0.0893139	1	GO_RESPONSE_TO_PLATELET_DERIVED_GROWTH_FACTOR	17	0.728713	0.868667	1
GO_SULFUR_COMPOUND_METABOLIC_PROCESS	309	0.0343434	0.0897252	1	GO_TUMOR_NECROSIS_FACTOR_RECEPTOR_SUPERFAMILY_BINDING	41	0.738241	0.868918	1
GO_ACTIVATION_OF_GTPASE_ACTIVITY	68	0.0368098	0.0898131	1	GO_POSITIVE_REGULATION_OF_MUSCLE_HYPERTROPHY	21	0.702479	0.86865	1
GO_REGULATION_OF_STEROID_HORMONE_SECRETION	17	0.0471092	0.0898441	1	GO_REGULATION_OF_BONE_REMODELING	32	0.735234	0.868737	1
GO_L_ASCORBIC_ACID_BINDING	19	0.0400802	0.0904011	1	GO_REGULATION_OF_INTERLEUKIN_4_PRODUCTION	24	0.733459	0.869319	1
GO_CYTOCHROME_COMPLEX_ASSEMBLY	15	0.0510204	0.0906094	1	GO_NAD_DEPENDENT_PROTEIN_DEACETYLASE_ACTIVITY	17	0.712851	0.870135	1
GO_PROTEIN_N_TERMINUS_BINDING	100	0.0382166	0.0914668	1	GO_DOPAMINE_RECEPTOR_BINDING	17	0.745631	0.871823	1
GO_CIRCADIAN_RHYTHM	132	0.0376648	0.0916577	1	GO_REGULATION_OF_ACTIVATED_T_CELL_PROLIFERATION	30	0.755952	0.872366	1
GO_REGULATION_OF_ION_HOMEOSTASIS	183	0.0390947	0.0917149	1	GO_HEMOSTASIS	264	0.739837	0.87252	1
KEGG_NON_SMALL_CELL_LUNG_CANCER	53	0.0416667	0.09164	1	GO_RESPONSE_TO_STIMULUS_INVOLVED_IN_REGULATION_OF_MUSCLE_ADAPTATION	15	0.765049	0.872209	1
GO_RESPONSE_TO_RADIATION	371	0.0404858	0.0917788	1	GO_POSITIVE_REGULATION_OF_REACTIVE_OXYGEN_SPECIES_BIOSYNTHETIC_PROCESS	41	0.71977	0.871676	1
GO_REGULATION_OF_SMALL_GTPASE_MEDIATED_SIGNAL_TRANSDUCTION	264	0.032	0.0917716	1	GO_AMINO_ACID_BETAINE_METABOLIC_PROCESS	17	0.777344	0.873068	1
GO_ASYMMETRIC_PROTEIN_LOCALIZATION	19	0.027668	0.0917642	1	GO_MUSCLE_ADAPTATION	27	0.766932	0.872618	1
GO_EPIBOLY	19	0.0480962	0.092517	1	GO_POSITIVE_REGULATION_OF_CIRCADIAN_RHYTHM	19	0.731518	0.873611	1
GO_MODULATION_OF_EXCITATORY_POSTSYNAPTIC_POTENTIAL	29	0.0466926	0.0927036	1	GO_NEGATIVE_REGULATION_OF_DEFENSE_RESPONSE	114	0.760649	0.873055	1
GO_REGULATION_OF_DNA_BINDING	88	0.0400802	0.0928089	1	GO_REGULATION_OF_FATTY_ACID_TRANSPORT	23	0.767068	0.872699	1
GO_NEGATIVE_REGULATION_OF_INTRACELLULAR_PROTEIN_TRANSPORT	88	0.0376569	0.0927861	1	GO_GRANULOCYTE_MIGRATION	52	0.746988	0.874011	1
GO_REGULATION_OF_UBIQUITIN_PROTEIN_LIGASE_ACTIVITY	17	0.0384615	0.093009	1	GO_REGULATION_OF_PLASMA_MEMBRANE_ORGANIZATION	69	0.76834	0.873842	1
GO_GTP_DEPENDENT_PROTEIN_BINDING	15	0.0419162	0.0931426	1	GO_MONOVALENT_INORGANIC_CATION_HOMEOSTASIS	105	0.744762	0.873816	1
GO_CATECHOLAMINE_BIOSYNTHETIC_PROCESS	17	0.0417495	0.0931397	1	GO_ACETYL_COA_METABOLIC_PROCESS	23	0.762646	0.873203	1
GO_OLIGODENDROCYTE_DEVELOPMENT	30	0.0371901	0.0945163	1	GO_ION_ANTIPORTER_ACTIVITY	44	0.757515	0.872507	1
GO_RESPONSE_TO_ATP	26	0.0427699	0.0946636	1	GO_MICROVILLUS_ORGANIZATION	18	0.75	0.878951	1
GO_NEGATIVE_REGULATION_OF_CELL_CYCLE_PHASE_TRANSITION	131	0.050813	0.095703	1	GO_POSITIVE_REGULATION_OF_CELL_JUNCTION_ASSEMBLY	23	0.763314	0.882711	1
GO_RNA_POLYMERASE_II_TRANSCRIPTION_COREPRESSOR_ACTIVITY	23	0.0576923	0.0958439	1	GO_INDOLE_CONTAINING_COMPOUND_METABOLIC_PROCESS	25	0.764113	0.882022	1
GO_REGULATION_OF_CATECHOLAMINE_METABOLIC_PROCESS	16	0.0414201	0.0968144	1	GO_C21_STEROID_HORMONE_METABOLIC_PROCESS	18	0.778234	0.882306	1
KEGG_THYROID_CANCER	28	0.0457143	0.096757	1	GO_IRON_ION_TRANSPORT	48	0.751445	0.883008	1
GO_ENTRAINMENT_OF_CIRCADIAN_CLOCK	25	0.0437376	0.096784	1	GO_NEGATIVE_REGULATION_OF_RESPONSE_TO_ENDOPLASMIC_RETICULUM_STRESS	36	0.780538	0.882826	1
GO_ORGAN_GROWTH	60	0.0425101	0.0972136	1	GO_REGULATION_OF_MYELOID_CELL_DIFFERENTIATION	152	0.757937	0.882703	1
GO_REGULATION_OF_RAS_PROTEIN_SIGNAL_TRANSDUCTION	173	0.0445344	0.0973064	1	GO_SYNAPTIC_TRANSMISSION_CHOLINERGIC	32	0.771863	0.882409	1
GO_CATION_AMINO_ACID_SYMPORTER_ACTIVITY	15	0.0471513	0.097483	1	GO_REGULATION_OF_GRANULOCYTE_DIFFERENTIATION	15	0.767677	0.883661	1
GO_EPIDERMAL_CELL_DIFFERENTIATION	99	0.0449219	0.0978163	1	GO_PHAGOSOME_ACIDIFICATION	23	0.771605	0.883556	1
GO_PEPTIDYL_LYSINE_METHYLATION	62	0.0452756	0.0981048	1	GO_NONRIBOSOMAL_PEPTIDE_BIOSYNTHETIC_PROCESS	15	0.761811	0.883787	1
GO_PEPTIDE_N_ACETYLTRANSFERASE_ACTIVITY	57	0.0495049	0.0984725	1	GO_CYTOKINE_MEDIATED_SIGNALING_PATHWAY	334	0.767068	0.886059	1
GO_TRANSFERASE_ACTIVITY_TRANSFERRING_ACYL_GROUPS	213	0.0466019	0.0986857	1	GO_MOVEMENT_IN_HOST_ENVIRONMENT	76	0.770138	0.887695	1
GO_REGULATION_OF_DOPAMINE_METABOLIC_PROCESS	16	0.060241	0.0988509	1	GO_DEOXYRIBOSE_PHOSPHATE_CATABOLIC_PROCESS	20	0.787879	0.888256	1
GO_2_IRON_2_SULFUR_CLUSTER_BINDING	21	0.059761	0.0991754	1	GO_CELLULAR_IRON_ION_HOMEOSTASIS	37	0.778455	0.887682	1
GO_HAIR_CELL_DIFFERENTIATION	32	0.0372549	0.0994177	1	GO_CELLULAR_AMINO_ACID_BIOSYNTHETIC_PROCESS	87	0.778884	0.887922	1
GO_TRANSLATION_FACTOR_ACTIVITY_RNA_BINDING	79	0.0352941	0.101123	1	GO_MOVEMENT_IN_ENVIRONMENT_OF_OTHER_ORGANISM_INVOLVED_IN_SYMBIOTIC_INTERACTION	76	0.775551	0.888694	1
GO_POSITIVE_REGULATION_OF_CYCLASE_ACTIVITY	54	0.0521042	0.10136	1	GO_POSITIVE_REGULATION_OF_ADHERENS_JUNCTION_ORGANIZATION	20	0.751012	0.88799	1
GO_REGULATION_OF_CARDIAC_MUSCLE_CONTRACTION	61	0.0467836	0.101286	1	GO_SODIUM_ION_HOMEOSTASIS	24	0.799213	0.888361	1
GO_SALIVARY_GLAND_DEVELOPMENT	32	0.0367505	0.101679	1	GO_POSITIVE_REGULATION_OF_LYMPHOCYTE_MEDIATED_IMMUNITY	52	0.767258	0.889433	1
GO_RESPONSE_TO_CORTICOSTEROID	164	0.044898	0.102028	1	GO_CELLULAR_RESPONSE_TO_MECHANICAL_STIMULUS	70	0.799599	0.889056	1
GO_NEUROPEPTIDE_BINDING	19	0.0507099	0.10198	1	GO_ENTRY_INTO_OTHER_ORGANISM_INVOLVED_IN_SYMBIOTIC_INTERACTION	76	0.793419	0.888491	1
GO_REGULATION_OF_PROTEIN_AUTOPHOSPHORYLATION	35	0.0413386	0.102202	1	GO_NEUTROPHIL_MEDIATED_IMMUNITY	16	0.780083	0.888066	1
GO_OVULATION_CYCLE_PROCESS	82	0.0560928	0.102686	1	GO_VIRAL_ENTRY_INTO_HOST_CELL	76	0.793249	0.890703	1
GO_POSITIVE_REGULATION_OF_LIPID_METABOLIC_PROCESS	117	0.0433071	0.102854	1	GO_MEMBRANE_ASSEMBLY	23	0.788187	0.890278	1
GO_REGULATION_OF_MAP_KINASE_ACTIVITY	299	0.0342857	0.102923	1	GO_MYOSIN_BINDING	55	0.772443	0.890173	1
GO_NEGATIVE_REGULATION_OF_RESPONSE_TO_DNA_DAMAGE_STIMULUS	48	0.035343	0.102892	1	GO_STEROID_HYDROXYLASE_ACTIVITY	16	0.771134	0.891849	1
GO_MOLTING_CYCLE	74	0.0541082	0.102842	1	KEGG_JAK_STAT_SIGNALING_PATHWAY	116	0.820565	0.893736	1
GO_SYNAPTIC_VESICLE_RECYCLING	23	0.0475248	0.103095	1	GO_POSITIVE_REGULATION_OF_COLLAGEN_METABOLIC_PROCESS	19	0.784394	0.894697	1
GO_ANATOMICAL_STRUCTURE_MATURATION	37	0.047817	0.103439	1	GO_CHEMOKINE_MEDIATED_SIGNALING_PATHWAY	37	0.802708	0.894301	1
GO_NEGATIVE_REGULATION_OF_ALPHA_BETA_T_CELL_ACTIVATION	18	0.0480769	0.103474	1	GO_RESPONSE_TO_TUMOR_NECROSIS_FACTOR	192	0.812977	0.894446	1
KEGG_REGULATION_OF_ACTIN_CYTOSKELETON	208	0.0436508	0.103824	1	GO_CELLULAR_CARBOHYDRATE_METABOLIC_PROCESS	132	0.761006	0.893811	1
GO_SYNAPTIC_TRANSMISSION_DOPAMINERGIC	15	0.0615385	0.10432	1	GO_NEGATIVE_REGULATION_OF_RESPONSE_TO_WOUNDING	139	0.795547	0.895302	1
GO_HAIR_CYCLE	74	0.0431373	0.104473	1	KEGG_TYPE_II_DIABETES_MELLITUS	45	0.780992	0.896234	1
GO_NEGATIVE_REGULATION_OF_NUCLEAR_DIVISION	42	0.0461847	0.104496	1	GO_REGULATION_OF_PLATELET_ACTIVATION	30	0.779116	0.896036	1
GO_SOLUTE_SODIUM_SYMPORTER_ACTIVITY	43	0.0389344	0.104525	1	GO_REGULATION_OF_LIPOPOLYSACCHARIDE_MEDIATED_SIGNALING_PATHWAY	16	0.830578	0.895782	1
GO_SPLICEOSOMAL_COMPLEX_ASSEMBLY	51	0.0584906	0.104993	1	GO_POSITIVE_REGULATION_OF_NIK_NF_KAPPAB_SIGNALING	27	0.786561	0.896491	1
GO_CATECHOL_CONTAINING_COMPOUND_BIOSYNTHETIC_PROCESS	17	0.0411523	0.105491	1	GO_ENTRY_INTO_HOST	76	0.790099	0.896319	1
KEGG_ENDOCYTOSIS	168	0.0423387	0.106003	1	GO_ENTRY_INTO_HOST_CELL	76	0.784483	0.896913	1
GO_MALE_GENITALIA_DEVELOPMENT	21	0.0554415	0.10604	1	GO_RECEPTOR_SIGNALING_COMPLEX_SCAFFOLD_ACTIVITY	21	0.803119	0.897552	1
GO_SMAD_BINDING	69	0.057971	0.106196	1	GO_REGULATION_OF_ACTIN_FILAMENT_DEPOLYMERIZATION	44	0.792757	0.89702	1
GO_MORPHOGENESIS_OF_AN_ENDOTHELIUM	16	0.0448065	0.106256	1	GO_REGULATION_OF_TYROSINE_PHOSPHORYLATION_OF_STAT_PROTEIN	57	0.795276	0.896728	1
GO_GLUTAMATE_RECEPTOR_BINDING	37	0.0496894	0.106296	1	GO_REGULATION_OF_ALPHA_BETA_T_CELL_PROLIFERATION	16	0.808219	0.896557	1
GO_AMINOGLYCAN_BIOSYNTHETIC_PROCESS	98	0.0512821	0.106625	1	GO_PEPTIDASE_ACTIVATOR_ACTIVITY_INVOLVED_IN_APOPTOTIC_PROCESS	16	0.804	0.896984	1
GO_POSITIVE_REGULATION_OF_LIPASE_ACTIVITY	59	0.0450098	0.107561	1	GO_ENTRY_INTO_CELL_OF_OTHER_ORGANISM_INVOLVED_IN_SYMBIOTIC_INTERACTION	76	0.772201	0.900303	1
GO_REGULATION_OF_ANATOMICAL_STRUCTURE_SIZE	438	0.0451745	0.10751	1	GO_GLUTATHIONE_METABOLIC_PROCESS	43	0.800416	0.900461	1
GO_POSITIVE_REGULATION_OF_CELLULAR_PROTEIN_LOCALIZATION	324	0.037422	0.107581	1	GO_RESPONSE_TO_CADMIUM_ION	30	0.802303	0.900316	1
KEGG_GLYCOSAMINOGLYCAN_BIOSYNTHESIS_HEPARAN_SULFATE	26	0.0377359	0.107529	1	GO_REGULATION_OF_PROTEIN_KINASE_A_SIGNALING	17	0.80404	0.900508	1
GO_NOTCH_BINDING	17	0.0562016	0.107477	1	GO_FILOPODIUM_ASSEMBLY	17	0.797688	0.900809	1
GO_REGULATION_OF_INTRACELLULAR_ESTROGEN_RECEPTOR_SIGNALING_PATHWAY	24	0.052	0.107579	1	GO_NEGATIVE_REGULATION_OF_WOUND_HEALING	56	0.817289	0.900611	1
GO_REGULATION_OF_RENAL_SODIUM_EXCRETION	21	0.0438931	0.107967	1	GO_REGULATION_OF_INTERLEUKIN_1_PRODUCTION	43	0.800416	0.900767	1
GO_REGULATION_OF_PEPTIDYL_SERINE_PHOSPHORYLATION	96	0.0558882	0.108286	1	GO_PRIMARY_ALCOHOL_METABOLIC_PROCESS	37	0.824	0.904376	1
GO_NARROW_PORE_CHANNEL_ACTIVITY	15	0.0493359	0.109061	1	GO_PROTEIN_IMPORT_INTO_NUCLEUS_TRANSLOCATION	27	0.805785	0.904652	1
GO_NEGATIVE_REGULATION_OF_EXTRINSIC_APOPTOTIC_SIGNALING_PATHWAY_IN_ABSENCE_OF_LIGAND	28	0.0480962	0.109156	1	GO_AMMONIUM_TRANSPORT	52	0.800416	0.904539	1
GO_MITOTIC_CYTOKINESIS	27	0.0484211	0.109138	1	GO_NEGATIVE_REGULATION_OF_VIRAL_GENOME_REPLICATION	33	0.80888	0.904181	1
GO_TRANSCRIPTION_FACTOR_ACTIVITY_DIRECT_LIGAND_REGULATED_SEQUENCE_SPECIFIC_DNA_BINDING	44	0.0524109	0.109178	1	GO_POSITIVE_REGULATION_OF_MULTICELLULAR_ORGANISMAL_METABOLIC_PROCESS	19	0.798419	0.90375	1
GO_VENOUS_BLOOD_VESSEL_DEVELOPMENT	15	0.0570866	0.109444	1	GO_CELL_VOLUME_HOMEOSTASIS	25	0.818882	0.904717	1
GO_ACID_SECRETION	65	0.0437376	0.110097	1	GO_POLYOL_BIOSYNTHETIC_PROCESS	24	0.806061	0.905568	1
GO_GUANYL_NUCLEOTIDE_BINDING	336	0.0516529	0.110133	1	GO_NEGATIVE_REGULATION_OF_AUTOPHAGY	49	0.836978	0.906064	1
GO_OOCYTE_DIFFERENTIATION	34	0.0580524	0.110272	1	GO_CALCIUM_CHANNEL_REGULATOR_ACTIVITY	35	0.810916	0.905719	1
GO_NEGATIVE_REGULATION_OF_SIGNAL_TRANSDUCTION_IN_ABSENCE_OF_LIGAND	28	0.0484496	0.110757	1	GO_NEGATIVE_REGULATION_OF_INNATE_IMMUNE_RESPONSE	25	0.810101	0.910253	1
GO_GLIAL_CELL_DEVELOPMENT	69	0.0549683	0.110727	1	KEGG_NICOTINATE_AND_NICOTINAMIDE_METABOLISM	22	0.833333	0.910566	1
GO_PIGMENTATION	77	0.0385356	0.110998	1	GO_VIRUS_RECEPTOR_ACTIVITY	61	0.84749	0.910291	1
GO_POSITIVE_REGULATION_OF_PROTEIN_IMPORT	96	0.0390144	0.111743	1	GO_REGULATION_OF_NITRIC_OXIDE_SYNTHASE_BIOSYNTHETIC_PROCESS	16	0.845666	0.911838	1
GO_NUCLEAR_ENVELOPE_DISASSEMBLY	44	0.0447471	0.111867	1	GO_SECONDARY_METABOLIC_PROCESS	33	0.841785	0.913885	1
GO_NEGATIVE_REGULATION_OF_CHROMOSOME_SEGREGATION	25	0.0441459	0.111845	1	GO_REGULATION_OF_ICOSANOID_SECRETION	16	0.813253	0.915016	1
GO_AMMONIUM_ION_BINDING	56	0.0357143	0.11191	1	GO_CELLULAR_MODIFIED_AMINO_ACID_BIOSYNTHETIC_PROCESS	49	0.800813	0.914497	1
GO_NEGATIVE_REGULATION_OF_RESPONSE_TO_EXTERNAL_STIMULUS	242	0.0525253	0.112008	1	GO_CAMERA_TYPE_EYE_PHOTORECEPTOR_CELL_DIFFERENTIATION	15	0.81262	0.914145	1
GO_FACE_DEVELOPMENT	49	0.059761	0.112183	1	GO_RESPONSE_TO_INTERLEUKIN_4	27	0.829522	0.914828	1
GO_OOCYTE_MATURATION	16	0.0507099	0.112453	1	GO_LYMPHOCYTE_ACTIVATION_INVOLVED_IN_IMMUNE_RESPONSE	72	0.826511	0.915071	1
GO_POSITIVE_CHEMOTAXIS	33	0.0534653	0.11246	1	GO_POSITIVE_REGULATION_OF_NF_KAPPAB_TRANSCRIPTION_FACTOR_ACTIVITY	121	0.84787	0.91452	1
GO_SPHINGOLIPID_BIOSYNTHETIC_PROCESS	75	0.0482897	0.11265	1	GO_POSITIVE_REGULATION_OF_ATP_METABOLIC_PROCESS	22	0.840671	0.913887	1
GO_SIGNAL_SEQUENCE_BINDING	36	0.0665362	0.112823	1	GO_REGULATION_OF_HETEROTYPIC_CELL_CELL_ADHESION	15	0.857732	0.913297	1
GO_NEGATIVE_REGULATION_OF_CELL_SUBSTRATE_ADHESION	48	0.0575397	0.11351	1	GO_POSITIVE_REGULATION_OF_NUCLEOSIDE_METABOLIC_PROCESS	22	0.819086	0.913147	1
GO_POSITIVE_REGULATION_OF_CELL_CYCLE_ARREST	78	0.0534653	0.11344	1	GO_LEUKOTRIENE_METABOLIC_PROCESS	20	0.83195	0.9126	1
GO_V_D_J_RECOMBINATION	15	0.0573248	0.114138	1	GO_ALDEHYDE_DEHYDROGENASE_NAD_ACTIVITY	18	0.834008	0.913234	1
GO_PROTEIN_LOCALIZATION_TO_MITOCHONDRION	63	0.0423729	0.114116	1	GO_SPERMATID_NUCLEUS_DIFFERENTIATION	18	0.858586	0.91353	1
GO_REGULATION_OF_PROTEIN_BINDING	161	0.038835	0.114203	1	GO_SECONDARY_METABOLITE_BIOSYNTHETIC_PROCESS	17	0.844622	0.912931	1
GO_MEMBRANE_LIPID_METABOLIC_PROCESS	172	0.0271845	0.11446	1	GO_CELLULAR_MODIFIED_AMINO_ACID_CATABOLIC_PROCESS	17	0.844398	0.913432	1
GO_MITOCHONDRION_MORPHOGENESIS	19	0.0421053	0.115351	1	GO_LAMININ_BINDING	27	0.82449	0.913359	1
GO_NEGATIVE_REGULATION_OF_CHROMOSOME_ORGANIZATION	88	0.0581897	0.115297	1	GO_AMMONIUM_TRANSMEMBRANE_TRANSPORTER_ACTIVITY	23	0.829004	0.912682	1
GO_DORSAL_VENTRAL_AXIS_SPECIFICATION	19	0.046875	0.115276	1	GO_PLATELET_ACTIVATION	136	0.862069	0.915801	1
GO_REGULATION_OF_PHOSPHATASE_ACTIVITY	116	0.038835	0.115188	1	GO_POSITIVE_REGULATION_OF_MICROTUBULE_POLYMERIZATION	18	0.853557	0.917864	1
GO_CYCLIC_NUCLEOTIDE_METABOLIC_PROCESS	53	0.055914	0.115275	1	GO_OSTEOCLAST_DIFFERENTIATION	28	0.849421	0.917252	1
GO_CIRCADIAN_REGULATION_OF_GENE_EXPRESSION	54	0.0527344	0.115634	1	GO_NEGATIVE_REGULATION_OF_INFLAMMATORY_RESPONSE	85	0.850622	0.91821	1
GO_FAT_SOLUBLE_VITAMIN_METABOLIC_PROCESS	26	0.05625	0.115717	1	GO_NEGATIVE_REGULATION_OF_HEART_CONTRACTION	18	0.888412	0.920297	1
GO_POSITIVE_REGULATION_OF_VASCULAR_ENDOTHELIAL_GROWTH_FACTOR_RECEPTOR_SIGNALING_PATHWAY	15	0.0497132	0.115713	1	GO_DNA_ALKYLATION	43	0.855159	0.92179	1
GO_RECIPROCAL_DNA_RECOMBINATION	35	0.0493097	0.115803	1	GO_ADIPOSE_TISSUE_DEVELOPMENT	29	0.845261	0.924397	1
GO_REGULATION_OF_LIGASE_ACTIVITY	125	0.0337302	0.115832	1	GO_MONOSACCHARIDE_BINDING	60	0.832636	0.924493	1
GO_POSITIVE_REGULATION_OF_MAP_KINASE_ACTIVITY	191	0.0512295	0.115878	1	GO_CELLULAR_TRANSITION_METAL_ION_HOMEOSTASIS	63	0.847036	0.924689	1
GO_ALPHA_BETA_T_CELL_DIFFERENTIATION	42	0.0362903	0.115789	1	GO_ASTROCYTE_DEVELOPMENT	16	0.847082	0.927376	1
GO_REGULATION_OF_SMAD_PROTEIN_IMPORT_INTO_NUCLEUS	15	0.0539499	0.11571	1	GO_PHOSPHOTRANSFERASE_ACTIVITY_PHOSPHATE_GROUP_AS_ACCEPTOR	36	0.849899	0.926881	1
GO_RNA_HELICASE_ACTIVITY	64	0.0547667	0.116168	1	GO_STRUCTURAL_CONSTITUENT_OF_EYE_LENS	16	0.837449	0.927291	1
GO_REGULATION_OF_SYSTEMIC_ARTERIAL_BLOOD_PRESSURE_MEDIATED_BY_A_CHEMICAL_SIGNAL	39	0.0409836	0.11694	1	GO_REGULATION_OF_MEMBRANE_PERMEABILITY	62	0.858628	0.927847	1
GO_SPHINGOLIPID_METABOLIC_PROCESS	128	0.0365112	0.117147	1	GO_THYMIC_T_CELL_SELECTION	17	0.881423	0.927597	1
GO_CELLULAR_RESPONSE_TO_KETONE	67	0.0509804	0.117059	1	GO_REGULATION_OF_T_HELPER_1_TYPE_IMMUNE_RESPONSE	17	0.848178	0.928121	1
GO_SNRNA_BINDING	34	0.0540541	0.117363	1	KEGG_CYSTEINE_AND_METHIONINE_METABOLISM	33	0.864919	0.929171	1
GO_PLASMA_MEMBRANE_ORGANIZATION	194	0.056338	0.117374	1	GO_DNA_METHYLATION	43	0.855984	0.929892	1
GO_NEGATIVE_REGULATION_OF_DNA_BINDING	42	0.056338	0.117719	1	GO_POSITIVE_REGULATION_OF_ADAPTIVE_IMMUNE_RESPONSE	56	0.849315	0.930461	1
GO_CARBOHYDRATE_HOMEOSTASIS	154	0.0688259	0.117646	1	GO_CELLULAR_RESPONSE_TO_EXTERNAL_STIMULUS	238	0.879276	0.929974	1
GO_REGULATION_OF_CARDIAC_MUSCLE_CELL_CONTRACTION	26	0.043222	0.118014	1	GO_PHOSPHOPROTEIN_BINDING	58	0.853659	0.930659	1
GO_BHLH_TRANSCRIPTION_FACTOR_BINDING	27	0.0631365	0.119376	1	GO_ANTIMICROBIAL_HUMORAL_RESPONSE	24	0.863821	0.93017	1
GO_CARDIAC_MUSCLE_CELL_ACTION_POTENTIAL	36	0.0528376	0.120244	1	GO_TRIVALENT_INORGANIC_CATION_TRANSPORT	33	0.890244	0.931605	1
GO_CIS_TRANS_ISOMERASE_ACTIVITY	39	0.0618763	0.120189	1	GO_FERRIC_IRON_TRANSPORT	33	0.875752	0.933841	1
GO_UNFOLDED_PROTEIN_BINDING	88	0.0545809	0.120722	1	GO_NEURON_DEATH	41	0.880295	0.933497	1
GO_LIPID_BIOSYNTHETIC_PROCESS	486	0.0455408	0.121143	1	GO_RESPONSE_TO_MUSCLE_STRETCH	18	0.883041	0.93539	1
GO_TERMINATION_OF_RNA_POLYMERASE_II_TRANSCRIPTION	59	0.0672451	0.121142	1	GO_DICARBOXYLIC_ACID_TRANSMEMBRANE_TRANSPORTER_ACTIVITY	32	0.863179	0.934772	1
GO_GLUCOSE_HOMEOSTASIS	154	0.0590551	0.121307	1	GO_NEGATIVE_REGULATION_OF_BLOOD_CIRCULATION	31	0.875	0.936395	1
GO_MEMBRANE_DISASSEMBLY	44	0.0756646	0.121271	1	GO_CELLULAR_RESPONSE_TO_VIRUS	20	0.880325	0.935806	1
GO_EXTRACELLULAR_MATRIX_ASSEMBLY	15	0.0477178	0.121627	1	GO_POSITIVE_REGULATION_OF_RESPONSE_TO_OXIDATIVE_STRESS	15	0.862	0.935211	1
GO_CENTROMERE_COMPLEX_ASSEMBLY	37	0.0576541	0.121715	1	GO_MULTICELLULAR_ORGANISMAL_HOMEOSTASIS	220	0.90081	0.934857	1
GO_REGULATION_OF_CELL_CYCLE_G1_S_PHASE_TRANSITION	131	0.0440882	0.12262	1	GO_REGULATION_OF_NF_KAPPAB_IMPORT_INTO_NUCLEUS	41	0.861057	0.934592	1
GO_FLAVIN_ADENINE_DINUCLEOTIDE_BINDING	68	0.045082	0.122733	1	GO_POSITIVE_REGULATION_OF_LEUKOCYTE_PROLIFERATION	106	0.885655	0.935637	1
GO_WOUND_HEALING	403	0.0566802	0.122773	1	GO_NEGATIVE_REGULATION_OF_MUSCLE_CONTRACTION	21	0.888454	0.936204	1
GO_PHOSPHOLIPID_METABOLIC_PROCESS	343	0.0488281	0.123137	1	GO_PHOSPHATIDYLINOSITOL_3_KINASE_SIGNALING	23	0.875	0.936093	1
GO_POSITIVE_REGULATION_OF_EPIDERMIS_DEVELOPMENT	30	0.0558882	0.123448	1	GO_MACROPHAGE_DIFFERENTIATION	18	0.885312	0.935392	1
GO_BETA_CATENIN_TCF_COMPLEX_ASSEMBLY	34	0.0576541	0.123682	1	GO_POSITIVE_REGULATION_OF_CALCIUM_MEDIATED_SIGNALING	34	0.876016	0.934924	1
GO_ACTIVATION_OF_PROTEIN_KINASE_ACTIVITY	257	0.0613108	0.12421	1	GO_ALPHA_TUBULIN_BINDING	23	0.875	0.934677	1
GO_REGULATION_OF_PROTEIN_STABILITY	204	0.0638298	0.124358	1	GO_SNAP_RECEPTOR_ACTIVITY	33	0.893878	0.934236	1
GO_NOTOCHORD_DEVELOPMENT	18	0.0626263	0.124331	1	GO_REGULATION_OF_T_CELL_MEDIATED_IMMUNITY	37	0.880769	0.934407	1
GO_REGULATION_OF_INTRINSIC_APOPTOTIC_SIGNALING_PATHWAY	129	0.0735587	0.126156	1	GO_G_PROTEIN_BETA_GAMMA_SUBUNIT_COMPLEX_BINDING	20	0.870775	0.934512	1
GO_APOPTOTIC_MITOCHONDRIAL_CHANGES	52	0.0623782	0.126887	1	GO_REGULATION_OF_ENDOPLASMIC_RETICULUM_STRESS_INDUCED_INTRINSIC_APOPTOTIC_SIGNALING_PATHWAY	28	0.873294	0.93529	1
GO_SMOOTHENED_SIGNALING_PATHWAY	69	0.064257	0.127376	1	GO_POSITIVE_REGULATION_OF_LEUKOCYTE_APOPTOTIC_PROCESS	23	0.885655	0.935044	1
GO_REGULATION_OF_PROTEIN_UBIQUITINATION_INVOLVED_IN_UBIQUITIN_DEPENDENT_PROTEIN_CATABOLIC_PROCESS	101	0.0695296	0.127953	1	GO_POSITIVE_REGULATION_OF_PROTEIN_ACETYLATION	35	0.89605	0.93667	1
GO_CAMP_METABOLIC_PROCESS	32	0.0725806	0.128714	1	GO_CELLULAR_DEFENSE_RESPONSE	37	0.90121	0.936103	1
KEGG_TGF_BETA_SIGNALING_PATHWAY	83	0.0538462	0.129247	1	GO_REGULATION_OF_BONE_DEVELOPMENT	15	0.879079	0.935825	1
GO_REGULATION_OF_GLUCOSE_METABOLIC_PROCESS	96	0.0585859	0.129796	1	GO_ACTIVATION_OF_JUN_KINASE_ACTIVITY	31	0.883168	0.936086	1
GO_ION_CHANNEL_BINDING	107	0.0549898	0.129954	1	GO_PH_REDUCTION	32	0.902153	0.938151	1
KEGG_OXIDATIVE_PHOSPHORYLATION	105	0.0803213	0.131012	1	GO_NEGATIVE_REGULATION_OF_PROTEIN_TYROSINE_KINASE_ACTIVITY	20	0.885081	0.938817	1
GO_PROTEIN_LOCALIZATION_TO_CELL_PERIPHERY	147	0.0721649	0.130929	1	GO_REGULATION_OF_PROTEIN_EXPORT_FROM_NUCLEUS	29	0.891262	0.94459	1
GO_POSITIVE_REGULATION_OF_AXONOGENESIS	68	0.0523139	0.130881	1	GO_INSULIN_RECEPTOR_BINDING	31	0.904	0.944932	1
GO_CELLULAR_RESPONSE_TO_REACTIVE_OXYGEN_SPECIES	95	0.0661479	0.131534	1	GO_TRANSITION_METAL_ION_HOMEOSTASIS	91	0.923077	0.945433	1
GO_CORE_PROMOTER_SEQUENCE_SPECIFIC_DNA_BINDING	94	0.0673469	0.131488	1	GO_PROTEIN_KINASE_C_ACTIVATING_G_PROTEIN_COUPLED_RECEPTOR_SIGNALING_PATHWAY	30	0.925553	0.94573	1
GO_RECIPROCAL_MEIOTIC_RECOMBINATION	35	0.0698603	0.131459	1	GO_IRON_ION_HOMEOSTASIS	59	0.904082	0.946109	1
GO_EPITHELIAL_CELL_APOPTOTIC_PROCESS	25	0.0615079	0.132282	1	GO_REGULATION_OF_T_CELL_MIGRATION	15	0.903661	0.945417	1
GO_NEGATIVE_REGULATION_OF_CELL_ADHESION	191	0.056	0.132291	1	GO_PEROXISOME_PROLIFERATOR_ACTIVATED_RECEPTOR_BINDING	15	0.886228	0.946337	1
GO_REGULATION_OF_APPETITE	21	0.0726915	0.132332	1	GO_NEUTRAL_LIPID_BIOSYNTHETIC_PROCESS	28	0.904031	0.947237	1
GO_INTERMEDIATE_FILAMENT_BASED_PROCESS	40	0.0681363	0.132509	1	GO_POSITIVE_REGULATION_OF_TRANSCRIPTION_FACTOR_IMPORT_INTO_NUCLEUS	44	0.918067	0.948969	1
GO_INTRACELLULAR_RECEPTOR_SIGNALING_PATHWAY	157	0.0684105	0.133052	1	GO_RESPONSE_TO_THYROID_HORMONE	20	0.918	0.949538	1
GO_CELLULAR_PIGMENTATION	40	0.068323	0.133181	1	GO_REGULATION_OF_MICROTUBULE_POLYMERIZATION	31	0.911591	0.949435	1
GO_RENAL_SYSTEM_PROCESS_INVOLVED_IN_REGULATION_OF_SYSTEMIC_ARTERIAL_BLOOD_PRESSURE	16	0.0702811	0.133636	1	GO_POSITIVE_REGULATION_OF_SODIUM_ION_TRANSMEMBRANE_TRANSPORT	16	0.923809	0.952172	1
GO_REGULATION_OF_MUSCLE_CELL_APOPTOTIC_PROCESS	41	0.0588235	0.133732	1	GO_REGULATION_OF_INTERLEUKIN_1_BETA_PRODUCTION	35	0.931535	0.955688	1
GO_REGULATION_OF_HISTONE_H3_K4_METHYLATION	22	0.0574949	0.133694	1	GO_FK506_BINDING	18	0.915888	0.956335	1
GO_MISFOLDED_OR_INCOMPLETELY_SYNTHESIZED_PROTEIN_CATABOLIC_PROCESS	16	0.0640301	0.133618	1	GO_NATURAL_KILLER_CELL_ACTIVATION	27	0.920304	0.957511	1
GO_AUDITORY_RECEPTOR_CELL_DIFFERENTIATION	26	0.0675676	0.134073	1	GO_ISOPRENOID_BIOSYNTHETIC_PROCESS	22	0.919386	0.95957	1
GO_REGULATION_OF_LONG_TERM_SYNAPTIC_POTENTIATION	19	0.0795229	0.134769	1	GO_ERK1_AND_ERK2_CASCADE	21	0.926415	0.95975	1
GO_POSITIVE_REGULATION_OF_CELL_CYCLE_PHASE_TRANSITION	62	0.0691057	0.134678	1	GO_CELLULAR_RESPONSE_TO_ESTROGEN_STIMULUS	37	0.921529	0.959627	1
GO_RESPONSE_TO_INORGANIC_SUBSTANCE	427	0.0585774	0.135917	1	GO_REGULATION_OF_GRANULOCYTE_CHEMOTAXIS	27	0.925253	0.960224	1
GO_REGULATION_OF_ACTIN_FILAMENT_BUNDLE_ASSEMBLY	71	0.0728347	0.136332	1	GO_RESPONSE_TO_MAGNESIUM_ION	23	0.93279	0.960407	1
GO_NEGATIVE_REGULATION_OF_T_CELL_DIFFERENTIATION	25	0.0678295	0.136565	1	GO_2_OXOGLUTARATE_METABOLIC_PROCESS	20	0.912	0.960588	1
GO_REGULATION_OF_CARDIAC_MUSCLE_CELL_DIFFERENTIATION	19	0.0647059	0.136659	1	GO_ACYLGLYCEROL_BIOSYNTHETIC_PROCESS	28	0.912955	0.960063	1
GO_REGULATION_OF_EPIDERMAL_GROWTH_FACTOR_ACTIVATED_RECEPTOR_ACTIVITY	21	0.0574257	0.136646	1	GO_REGULATION_OF_CYTOKINE_PRODUCTION_INVOLVED_IN_INFLAMMATORY_RESPONSE	16	0.925553	0.960905	1
GO_NEGATIVE_REGULATION_OF_LEUKOCYTE_PROLIFERATION	53	0.0584677	0.137499	1	GO_B_CELL_ACTIVATION_INVOLVED_IN_IMMUNE_RESPONSE	33	0.932377	0.961325	1
GO_SPLEEN_DEVELOPMENT	37	0.0665281	0.138742	1	GO_REGULATION_OF_INTERLEUKIN_1_SECRETION	22	0.952381	0.965988	1
GO_CELL_JUNCTION_ASSEMBLY	123	0.0475285	0.139803	1	GO_POSITIVE_REGULATION_OF_RESPONSE_TO_CYTOKINE_STIMULUS	32	0.956701	0.966959	1
GO_REGULATION_OF_NON_CANONICAL_WNT_SIGNALING_PATHWAY	19	0.0731183	0.139716	1	GO_MACROLIDE_BINDING	18	0.936382	0.966417	1
GO_THYMUS_DEVELOPMENT	47	0.0673469	0.140155	1	GO_PYRIMIDINE_NUCLEOSIDE_CATABOLIC_PROCESS	15	0.949083	0.969293	1
GO_GDP_BINDING	43	0.0610236	0.140388	1	GO_ORGANIC_ANION_TRANSMEMBRANE_TRANSPORTER_ACTIVITY	149	0.943277	0.969358	1
GO_POSITIVE_REGULATION_OF_CYTOSKELETON_ORGANIZATION	161	0.085595	0.140427	1	GO_VITAMIN_TRANSPORTER_ACTIVITY	19	0.951318	0.969001	1
GO_POSITIVE_REGULATION_OF_CELL_GROWTH	137	0.0708333	0.141018	1	GO_STEROID_METABOLIC_PROCESS	180	0.938525	0.970137	1
GO_MRNA_SPLICE_SITE_SELECTION	26	0.054902	0.141065	1	GO_REGULATION_OF_MACROPHAGE_DIFFERENTIATION	19	0.94246	0.971886	1
GO_POSITIVE_REGULATION_OF_RNA_SPLICING	22	0.0754717	0.141195	1	GO_NEGATIVE_REGULATION_OF_HISTONE_METHYLATION	15	0.939834	0.97249	1
GO_POSITIVE_REGULATION_OF_ESTABLISHMENT_OF_PROTEIN_LOCALIZATION	440	0.0609756	0.141451	1	GO_POSITIVE_REGULATION_OF_INTERLEUKIN_1_SECRETION	16	0.957143	0.973634	1
GO_NEGATIVE_REGULATION_OF_MAPK_CASCADE	135	0.0581395	0.141648	1	GO_REGULATION_OF_T_CELL_APOPTOTIC_PROCESS	25	0.96124	0.974149	1
GO_ERBB2_SIGNALING_PATHWAY	39	0.0764463	0.142399	1	GO_MALE_MEIOSIS	33	0.942913	0.974138	1
GO_RESPONSE_TO_CARBOHYDRATE	154	0.0650888	0.14238	1	KEGG_ALANINE_ASPARTATE_AND_GLUTAMATE_METABOLISM	30	0.957082	0.9742	1
GO_NEGATIVE_REGULATION_OF_VASCULATURE_DEVELOPMENT	74	0.0730689	0.143167	1	GO_GANGLIOSIDE_BIOSYNTHETIC_PROCESS	17	0.956436	0.973733	1
GO_NEGATIVE_REGULATION_OF_CELL_CYCLE_G1_S_PHASE_TRANSITION	86	0.0917969	0.143173	1	GO_VITAMIN_TRANSPORT	26	0.966	0.974287	1
GO_PHOSPHATIDYLINOSITOL_4_5_BISPHOSPHATE_BINDING	46	0.0785855	0.144554	1	GO_FATTY_ACID_BINDING	23	0.952475	0.97375	1
KEGG_ALZHEIMERS_DISEASE	146	0.0735587	0.144734	1	GO_NEGATIVE_REGULATION_OF_CALCIUM_ION_TRANSPORT_INTO_CYTOSOL	16	0.936214	0.974028	1
GO_POSITIVE_REGULATION_OF_PEPTIDE_SECRETION	80	0.0628803	0.146217	1	GO_PRODUCTION_OF_MOLECULAR_MEDIATOR_OF_IMMUNE_RESPONSE	51	0.950515	0.974921	1
GO_POSITIVE_REGULATION_OF_PROTEIN_LOCALIZATION_TO_NUCLEUS	120	0.0673077	0.146671	1	GO_NEGATIVE_REGULATION_OF_IMMUNE_EFFECTOR_PROCESS	74	0.939571	0.976564	1
GO_NEGATIVE_REGULATION_OF_CELLULAR_RESPONSE_TO_TRANSFORMING_GROWTH_FACTOR_BETA_STIMULUS	62	0.0821355	0.146613	1	GO_REGULATION_OF_PLATELET_AGGREGATION	16	0.948177	0.97721	1
GO_SYNAPTIC_TRANSMISSION_GLUTAMATERGIC	22	0.0744467	0.146758	1	GO_NON_MEMBRANE_SPANNING_PROTEIN_TYROSINE_KINASE_ACTIVITY	44	0.963461	0.977391	1
GO_RESPONSE_TO_VITAMIN_A	18	0.0623701	0.146696	1	GO_CHEMOKINE_RECEPTOR_BINDING	29	0.952282	0.978656	1
GO_T_CELL_HOMEOSTASIS	33	0.0888031	0.147477	1	GO_PROTEIN_HOMOTETRAMERIZATION	56	0.972603	0.983914	1
GO_CEREBELLAR_PURKINJE_CELL_LAYER_DEVELOPMENT	24	0.0697211	0.148387	1	GO_NEGATIVE_REGULATION_OF_SMOOTH_MUSCLE_CELL_PROLIFERATION	33	0.956175	0.986303	1
GO_POSITIVE_REGULATION_OF_FAT_CELL_DIFFERENTIATION	45	0.0528376	0.14905	1	GO_PYRIMIDINE_CONTAINING_COMPOUND_CATABOLIC_PROCESS	25	0.969262	0.98665	1
GO_NEGATIVE_REGULATION_OF_TRANSFORMING_GROWTH_FACTOR_BETA_RECEPTOR_SIGNALING_PATHWAY	62	0.0863454	0.149377	1	GO_MITOGEN_ACTIVATED_PROTEIN_KINASE_BINDING	24	0.976424	0.987185	1
GO_POSITIVE_REGULATION_OF_TELOMERASE_ACTIVITY	27	0.0793651	0.149838	1	GO_CELLULAR_GLUCAN_METABOLIC_PROCESS	54	0.989474	0.986482	1
GO_REGULATION_OF_B_CELL_ACTIVATION	96	0.0925553	0.150506	1	GO_RESPONSE_TO_ARSENIC_CONTAINING_SUBSTANCE	29	0.973577	0.986661	1
GO_SPLICEOSOMAL_SNRNP_ASSEMBLY	36	0.0591603	0.150918	1	GO_REGULATION_OF_PROTEIN_TARGETING_TO_MEMBRANE	20	0.971888	0.985982	1
GO_NEGATIVE_REGULATION_OF_CELL_ACTIVATION	132	0.0753968	0.151448	1	GO_NEGATIVE_REGULATION_OF_OSTEOCLAST_DIFFERENTIATION	19	0.972763	0.986062	1
GO_PHOSPHATIDYLINOSITOL_METABOLIC_PROCESS	182	0.0831643	0.151417	1	GO_GLUCAN_METABOLIC_PROCESS	54	0.978131	0.985613	1
GO_RESPONSE_TO_VITAMIN	90	0.0685714	0.152238	1	GO_REGULATION_OF_GLIAL_CELL_PROLIFERATION	20	0.978346	0.990978	1
GO_NEGATIVE_REGULATION_OF_ERBB_SIGNALING_PATHWAY	43	0.0633663	0.15233	1	GO_LEUKOCYTE_DEGRANULATION	26	0.990079	0.994572	1
GO_WATER_SOLUBLE_VITAMIN_METABOLIC_PROCESS	76	0.0825336	0.152441	1	GO_FIBRONECTIN_BINDING	24	0.995816	0.995095	1
GO_UBIQUITIN_DEPENDENT_PROTEIN_CATABOLIC_PROCESS_VIA_THE_MULTIVESICULAR_BODY_SORTING_PATHWAY	16	0.0707269	0.152334	1	GO_DENDRITIC_CELL_MIGRATION	16	0.986275	0.995454	1
GO_MUSCLE_FIBER_DEVELOPMENT	39	0.0903733	0.152434	1	GO_MATURE_B_CELL_DIFFERENTIATION	17	0.986616	0.996126	1
GO_NEGATIVE_REGULATION_OF_REACTIVE_OXYGEN_SPECIES_BIOSYNTHETIC_PROCESS	16	0.0774059	0.152533	1	GO_NEGATIVE_REGULATION_OF_RELEASE_OF_CYTOCHROME_C_FROM_MITOCHONDRIA	17	0.996024	0.995716	1
GO_RNA_SECONDARY_STRUCTURE_UNWINDING	37	0.0675944	0.152509	1	GO_DEFENSE_RESPONSE_TO_GRAM_POSITIVE_BACTERIUM	50	0.986275	0.995162	1
GO_POSITIVE_REGULATION_OF_EPITHELIAL_TO_MESENCHYMAL_TRANSITION	31	0.0836653	0.152833	1	GO_POSITIVE_REGULATION_OF_ALCOHOL_BIOSYNTHETIC_PROCESS	20	0.994152	0.996211	1
GO_NEGATIVE_REGULATION_OF_ORGANELLE_ORGANIZATION	353	0.0811359	0.152774	1	GO_NEGATIVE_REGULATION_OF_IMMUNE_RESPONSE	87	0.994242	0.997823	1
GO_POSITIVE_REGULATION_OF_ENDOTHELIAL_CELL_DIFFERENTIATION	15	0.0817996	0.153091	1	GO_REGULATION_OF_INTERLEUKIN_10_PRODUCTION	37	0.997947	0.997219	1
GO_ATP_DEPENDENT_CHROMATIN_REMODELING	63	0.0737052	0.153412	1	GO_POSITIVE_REGULATION_OF_TRANSCRIPTION_FROM_RNA_POLYMERASE_II_PROMOTER_INVOLVED_IN_CELLULAR_RESPONSE_TO_CHEMICAL_STIMULUS	26	0.998054	0.998123	1
GO_REGULATION_OF_INTRINSIC_APOPTOTIC_SIGNALING_PATHWAY_BY_P53_CLASS_MEDIATOR	21	0.0650888	0.153312	1
GO_ESTABLISHMENT_OF_SPINDLE_ORIENTATION	24	0.0753968	0.153691	1
GO_NEUROBLAST_PROLIFERATION	29	0.0772128	0.154614	1
GO_CELLULAR_RESPONSE_TO_DEXAMETHASONE_STIMULUS	24	0.0790021	0.154779	1
GO_RNA_DEPENDENT_DNA_BIOSYNTHETIC_PROCESS	20	0.0825147	0.155378	1
GO_REGULATION_OF_GENE_SILENCING	44	0.0643863	0.155666	1
GO_NEGATIVE_REGULATION_OF_TRANSCRIPTION_REGULATORY_REGION_DNA_BINDING	16	0.0850202	0.155646	1
GO_NEGATIVE_REGULATION_OF_CARBOHYDRATE_METABOLIC_PROCESS	45	0.0907372	0.156501	1
GO_ALCOHOL_BINDING	84	0.075	0.15667	1
GO_RESPONSE_TO_WATER	17	0.08	0.157355	1
GO_POST_EMBRYONIC_DEVELOPMENT	86	0.0797665	0.157643	1
GO_REGULATION_OF_CELLULAR_KETONE_METABOLIC_PROCESS	156	0.0916497	0.158535	1
GO_POSITIVE_REGULATION_OF_EPITHELIAL_CELL_APOPTOTIC_PROCESS	20	0.0946746	0.158519	1
GO_APOPTOTIC_PROCESS_INVOLVED_IN_MORPHOGENESIS	16	0.0800821	0.158482	1
KEGG_NEUROTROPHIN_SIGNALING_PATHWAY	117	0.0719844	0.158405	1
KEGG_LONG_TERM_POTENTIATION	65	0.0877551	0.158515	1
GO_RNA_POLYMERASE_BINDING	30	0.0615079	0.158582	1
GO_NEGATIVE_REGULATION_OF_MRNA_METABOLIC_PROCESS	33	0.0751566	0.15867	1
GO_MELANOCYTE_DIFFERENTIATION	17	0.0894632	0.158665	1
GO_HYDROLASE_ACTIVITY_ACTING_ON_CARBON_NITROGEN_BUT_NOT_PEPTIDE_BONDS_IN_LINEAR_AMIDES	78	0.0682261	0.159251	1
GO_REGULATION_OF_DIGESTIVE_SYSTEM_PROCESS	31	0.0853175	0.159355	1
GO_POTASSIUM_ION_IMPORT	26	0.0921569	0.159373	1
GO_PROTEIN_TARGETING_TO_MITOCHONDRION	45	0.0749507	0.160065	1
GO_MANGANESE_ION_BINDING	46	0.0842105	0.160506	1
GO_REGULATION_OF_LYMPHOCYTE_DIFFERENTIATION	111	0.0760234	0.160836	1
GO_REGULATION_OF_PROTEIN_PHOSPHATASE_TYPE_2A_ACTIVITY	23	0.0750988	0.161023	1
GO_COFACTOR_CATABOLIC_PROCESS	17	0.0625	0.161437	1
GO_HORMONE_RECEPTOR_BINDING	144	0.0727273	0.16298	1
GO_TELOMERE_CAPPING	19	0.0804829	0.163828	1
GO_REGULATION_OF_CATION_CHANNEL_ACTIVITY	80	0.094	0.163786	1
GO_MITOCHONDRIAL_GENOME_MAINTENANCE	19	0.071298	0.165071	1
GO_GROWTH_FACTOR_BINDING	116	0.0848485	0.165035	1
GO_REGULATION_OF_STEM_CELL_POPULATION_MAINTENANCE	16	0.0873786	0.16558	1
GO_RESPONSE_TO_OXIDATIVE_STRESS	310	0.0839844	0.166025	1
GO_PHOSPHOLIPID_DEPHOSPHORYLATION	32	0.0968992	0.166329	1
GO_DEVELOPMENTAL_PROGRAMMED_CELL_DEATH	21	0.0877193	0.166589	1
GO_MUSCLE_SYSTEM_PROCESS	271	0.0994152	0.167024	1
GO_POSITIVE_REGULATION_OF_BINDING	120	0.0889328	0.167184	1
GO_REGULATION_OF_LONG_TERM_NEURONAL_SYNAPTIC_PLASTICITY	23	0.0868687	0.167075	1
GO_REGULATION_OF_EPITHELIAL_CELL_APOPTOTIC_PROCESS	55	0.0640777	0.167414	1
GO_REGULATION_OF_CIRCADIAN_RHYTHM	97	0.0916335	0.167797	1
GO_REGULATION_OF_RESPIRATORY_SYSTEM_PROCESS	15	0.0833333	0.168837	1
GO_POSITIVE_REGULATION_OF_ACTIN_FILAMENT_BUNDLE_ASSEMBLY	44	0.0907217	0.169269	1
GO_EXCRETION	42	0.090535	0.169211	1
GO_PEPTIDE_HORMONE_RECEPTOR_BINDING	15	0.0938776	0.17	1
GO_B_CELL_HOMEOSTASIS	20	0.097561	0.17005	1
GO_GAMMA_AMINOBUTYRIC_ACID_SIGNALING_PATHWAY	22	0.0917969	0.170727	1
GO_RESPONSE_TO_VITAMIN_E	15	0.090535	0.171235	1
GO_POSITIVE_REGULATION_OF_DENDRITE_DEVELOPMENT	61	0.0865191	0.172279	1
GO_PROTEOGLYCAN_METABOLIC_PROCESS	81	0.0975143	0.172526	1
GO_N_METHYLTRANSFERASE_ACTIVITY	73	0.0858283	0.172447	1
GO_CAMP_BINDING	21	0.084507	0.172605	1
GO_MATERNAL_PROCESS_INVOLVED_IN_FEMALE_PREGNANCY	54	0.0918164	0.172506	1
GO_TRNA_METHYLATION	17	0.0811881	0.17241	1
GO_RAS_PROTEIN_SIGNAL_TRANSDUCTION	135	0.0686869	0.172397	1
GO_CAMP_BIOSYNTHETIC_PROCESS	16	0.10297	0.172651	1
GO_BRANCHING_INVOLVED_IN_MAMMARY_GLAND_DUCT_MORPHOGENESIS	20	0.104723	0.173061	1
GO_REGULATION_OF_INTERLEUKIN_2_PRODUCTION	39	0.0948617	0.173099	1
GO_GLYCEROPHOSPHOLIPID_METABOLIC_PROCESS	280	0.0699589	0.173838	1
GO_POSITIVE_REGULATION_OF_INSULIN_SECRETION_INVOLVED_IN_CELLULAR_RESPONSE_TO_GLUCOSE_STIMULUS	22	0.087234	0.17419	1
GO_MODULATION_OF_TRANSCRIPTION_IN_OTHER_ORGANISM_INVOLVED_IN_SYMBIOTIC_INTERACTION	19	0.0925553	0.175259	1
GO_MYOSIN_V_BINDING	17	0.102161	0.176048	1
GO_REGULATION_OF_OSTEOBLAST_PROLIFERATION	22	0.0918164	0.175929	1
GO_ESTABLISHMENT_OF_PROTEIN_LOCALIZATION_TO_PLASMA_MEMBRANE	87	0.0843373	0.176532	1
GO_NEGATIVE_REGULATION_OF_EXOCYTOSIS	23	0.0978044	0.178776	1
GO_REGULATION_OF_ENDOTHELIAL_CELL_CHEMOTAXIS	16	0.0866935	0.179196	1
GO_OXIDOREDUCTASE_ACTIVITY_ACTING_ON_PAIRED_DONORS_WITH_INCORPORATION_OR_REDUCTION_OF_MOLECULAR_OXYGEN_2_OXOGLUTARATE_AS_ONE_DONOR_AND_INCORPORATION_OF_ONE_ATOM_EACH_OF_OXYGEN_INTO_BOTH_DONORS	39	0.0878243	0.179897	1
GO_APOPTOTIC_SIGNALING_PATHWAY	251	0.111801	0.180895	1
GO_REGULATION_OF_DNA_REPAIR	70	0.0907298	0.181211	1
GO_ERBB_SIGNALING_PATHWAY	77	0.108333	0.182346	1
GO_ER_ASSOCIATED_UBIQUITIN_DEPENDENT_PROTEIN_CATABOLIC_PROCESS	58	0.0727651	0.182876	1
GO_NEGATIVE_REGULATION_OF_HEMOPOIESIS	103	0.111579	0.18281	1
GO_RESPONSE_TO_TRANSFORMING_GROWTH_FACTOR_BETA	136	0.0779727	0.182878	1
GO_REGENERATION	149	0.104723	0.182803	1
GO_RNA_POLYMERASE_II_REPRESSING_TRANSCRIPTION_FACTOR_BINDING	26	0.0833333	0.182701	1
GO_STEROID_HORMONE_RECEPTOR_BINDING	77	0.0755814	0.182775	1
GO_COLLAGEN_FIBRIL_ORGANIZATION	36	0.0992218	0.182729	1
GO_PROTEIN_O_LINKED_MANNOSYLATION	15	0.0866142	0.182744	1
GO_REGULATION_OF_SEQUENCE_SPECIFIC_DNA_BINDING_TRANSCRIPTION_FACTOR_ACTIVITY	331	0.0977131	0.182676	1
GO_RNA_POLYMERASE_II_CORE_PROMOTER_SEQUENCE_SPECIFIC_DNA_BINDING	51	0.0983607	0.182961	1
GO_CENTROSOME_DUPLICATION	31	0.0841683	0.182901	1
GO_ORGAN_MATURATION	17	0.0697211	0.183398	1
GO_RIBOSOME_BINDING	45	0.0921569	0.183447	1
GO_ESTABLISHMENT_OF_PROTEIN_LOCALIZATION_TO_VACUOLE	29	0.0970297	0.183534	1
GO_REGULATION_OF_CELL_ACTIVATION	379	0.0976562	0.184518	1
GO_RESPONSE_TO_TOXIC_SUBSTANCE	210	0.0917969	0.184666	1
GO_POSITIVE_REGULATION_OF_PROTEIN_AUTOPHOSPHORYLATION	21	0.0988142	0.185081	1
GO_POSITIVE_REGULATION_OF_BEHAVIOR	23	0.102161	0.185392	1
GO_PHENOL_CONTAINING_COMPOUND_BIOSYNTHETIC_PROCESS	30	0.121951	0.185356	1
GO_EMBRYO_IMPLANTATION	34	0.084507	0.185451	1
KEGG_NOTCH_SIGNALING_PATHWAY	47	0.0984252	0.185834	1
GO_ENDODERMAL_CELL_DIFFERENTIATION	40	0.0815109	0.185896	1
GO_TISSUE_REGENERATION	46	0.083503	0.187188	1
GO_REGULATION_OF_RECEPTOR_MEDIATED_ENDOCYTOSIS	70	0.0842912	0.187629	1
GO_CYCLASE_ACTIVITY	21	0.102996	0.187827	1
GO_CELL_MIGRATION_INVOLVED_IN_SPROUTING_ANGIOGENESIS	15	0.0993789	0.18772	1
GO_REGULATION_OF_VASODILATION	42	0.0921569	0.187649	1
GO_VOLTAGE_GATED_CALCIUM_CHANNEL_ACTIVITY	42	0.0911017	0.187592	1
GO_SUBSTANTIA_NIGRA_DEVELOPMENT	38	0.112245	0.18754	1
GO_CYCLIC_NUCLEOTIDE_BIOSYNTHETIC_PROCESS	31	0.0978044	0.18749	1
GO_POSITIVE_REGULATION_OF_DNA_BINDING	41	0.0973085	0.187681	1
GO_RECEPTOR_SIGNALING_PROTEIN_ACTIVITY	161	0.102296	0.187851	1
GO_NEGATIVE_REGULATION_OF_DNA_BIOSYNTHETIC_PROCESS	29	0.0945946	0.188157	1
GO_REGULATION_OF_INTRACELLULAR_STEROID_HORMONE_RECEPTOR_SIGNALING_PATHWAY	54	0.112	0.188689	1
GO_REGULATION_OF_DNA_DEPENDENT_DNA_REPLICATION	38	0.0921305	0.188844	1
GO_HORMONE_MEDIATED_SIGNALING_PATHWAY	146	0.0979592	0.190588	1
GO_REGULATION_OF_JUN_KINASE_ACTIVITY	73	0.106	0.191294	1
GO_REGULATION_OF_LEUKOCYTE_CHEMOTAXIS	69	0.0944444	0.19129	1
GO_REGULATION_OF_PHOSPHOLIPASE_ACTIVITY	59	0.105163	0.191186	1
GO_POSITIVE_REGULATION_OF_NEURON_APOPTOTIC_PROCESS	45	0.0954274	0.191109	1
GO_POTASSIUM_CHANNEL_REGULATOR_ACTIVITY	43	0.113786	0.191546	1
GO_POSITIVE_REGULATION_OF_EXOCYTOSIS	71	0.103922	0.19149	1
GO_KINASE_REGULATOR_ACTIVITY	174	0.10338	0.191629	1
GO_NADP_BINDING	36	0.0894309	0.191649	1
GO_NEGATIVE_REGULATION_OF_HEMATOPOIETIC_PROGENITOR_CELL_DIFFERENTIATION	16	0.0920771	0.192377	1
GO_NEGATIVE_REGULATION_OF_B_CELL_ACTIVATION	28	0.11022	0.192486	1
GO_NEGATIVE_REGULATION_OF_SEQUENCE_SPECIFIC_DNA_BINDING_TRANSCRIPTION_FACTOR_ACTIVITY	122	0.0933852	0.193536	1
GO_SKELETAL_MUSCLE_TISSUE_REGENERATION	24	0.102317	0.193621	1
GO_REGULATION_OF_CARBOHYDRATE_BIOSYNTHETIC_PROCESS	79	0.0996016	0.194575	1
GO_NEGATIVE_REGULATION_OF_INTRINSIC_APOPTOTIC_SIGNALING_PATHWAY_BY_P53_CLASS_MEDIATOR	17	0.108614	0.19521	1
GO_ENDOCHONDRAL_OSSIFICATION	25	0.086444	0.195113	1
GO_INACTIVATION_OF_MAPK_ACTIVITY	25	0.0956175	0.195027	1
GO_NEGATIVE_REGULATION_OF_MAP_KINASE_ACTIVITY	68	0.128205	0.195405	1
GO_REGULATION_OF_SYNAPTIC_TRANSMISSION_GABAERGIC	26	0.11	0.195414	1
GO_PIGMENT_GRANULE_ORGANIZATION	17	0.109504	0.195672	1
GO_MRNA_3_UTR_BINDING	46	0.106996	0.195811	1
GO_POSITIVE_REGULATION_OF_DNA_BIOSYNTHETIC_PROCESS	55	0.0928433	0.196336	1
GO_SOMATIC_DIVERSIFICATION_OF_IMMUNE_RECEPTORS	38	0.114754	0.197333	1
GO_MRNA_TRANSCRIPTION_FROM_RNA_POLYMERASE_II_PROMOTER	15	0.135189	0.197438	1
GO_CELLULAR_PROTEIN_COMPLEX_DISASSEMBLY	116	0.121593	0.197541	1
GO_HEPATICOBILIARY_SYSTEM_DEVELOPMENT	122	0.106472	0.198598	1
GO_REGULATION_OF_ATPASE_ACTIVITY	56	0.108607	0.199217	1
GO_POSITIVE_REGULATION_OF_LYASE_ACTIVITY	54	0.116761	0.199267	1
GO_ESTABLISHMENT_OF_MITOTIC_SPINDLE_LOCALIZATION	21	0.115152	0.199211	1
GO_CHROMOSOME_ORGANIZATION_INVOLVED_IN_MEIOTIC_CELL_CYCLE	40	0.0956023	0.199639	1
GO_MULTICELLULAR_ORGANISM_GROWTH	74	0.0929293	0.200326	1
GO_NEGATIVE_REGULATION_OF_CELL_CELL_ADHESION	111	0.11412	0.201986	1
GO_NEUROTRANSMITTER_SODIUM_SYMPORTER_ACTIVITY	17	0.097561	0.201881	1
GO_SCF_DEPENDENT_PROTEASOMAL_UBIQUITIN_DEPENDENT_PROTEIN_CATABOLIC_PROCESS	22	0.122	0.202088	1
GO_RENAL_WATER_HOMEOSTASIS	29	0.0962343	0.203035	1
GO_NEGATIVE_REGULATION_OF_DENDRITE_DEVELOPMENT	26	0.104651	0.204309	1
GO_NEGATIVE_REGULATION_OF_DNA_REPLICATION	51	0.111111	0.204402	1
GO_POSITIVE_REGULATION_OF_TRANSFORMING_GROWTH_FACTOR_BETA_RECEPTOR_SIGNALING_PATHWAY	24	0.123288	0.204917	1
KEGG_FC_GAMMA_R_MEDIATED_PHAGOCYTOSIS	92	0.0998004	0.205267	1
GO_REGULATION_OF_SYNAPTIC_TRANSMISSION_DOPAMINERGIC	17	0.11306	0.205454	1
GO_MUSCLE_CELL_MIGRATION	18	0.114053	0.205484	1
GO_PROTEIN_POLYMERIZATION	62	0.118474	0.206516	1
GO_NEGATIVE_REGULATION_OF_ANION_TRANSPORT	29	0.111538	0.206601	1
KEGG_PROGESTERONE_MEDIATED_OOCYTE_MATURATION	82	0.117647	0.20807	1
GO_REGULATION_OF_STRIATED_MUSCLE_CELL_DIFFERENTIATION	78	0.108216	0.207971	1
GO_HISTONE_H3_K4_METHYLATION	25	0.112735	0.208413	1
GO_THIOLESTER_HYDROLASE_ACTIVITY	30	0.100205	0.208906	1
GO_CEREBRAL_CORTEX_RADIALLY_ORIENTED_CELL_MIGRATION	27	0.109091	0.208807	1
GO_CELLULAR_RESPONSE_TO_UV	58	0.0973631	0.209047	1
GO_PROTEIN_DEACETYLASE_ACTIVITY	43	0.108384	0.21012	1
GO_HEAT_SHOCK_PROTEIN_BINDING	86	0.140496	0.210196	1
GO_HISTONE_EXCHANGE	42	0.123288	0.210252	1
GO_NEGATIVE_REGULATION_OF_ALCOHOL_BIOSYNTHETIC_PROCESS	17	0.11	0.210742	1
GO_NEGATIVE_REGULATION_OF_PEPTIDYL_SERINE_PHOSPHORYLATION	22	0.108163	0.210779	1
GO_POSITIVE_REGULATION_OF_PROTEIN_SERINE_THREONINE_KINASE_ACTIVITY	266	0.10495	0.210888	1
GO_PROTEIN_TYROSINE_PHOSPHATASE_ACTIVITY	96	0.117521	0.211034	1
GO_SPINDLE_LOCALIZATION	35	0.123791	0.211084	1
KEGG_DILATED_CARDIOMYOPATHY	87	0.125249	0.210976	1
GO_NEGATIVE_REGULATION_OF_CELL_DIVISION	55	0.129363	0.212131	1
GO_ESTROGEN_RECEPTOR_BINDING	37	0.104938	0.212706	1
GO_PROTEIN_SERINE_THREONINE_PHOSPHATASE_ACTIVITY	62	0.114723	0.212654	1
KEGG_RENAL_CELL_CARCINOMA	69	0.112676	0.21358	1
GO_MONOVALENT_INORGANIC_ANION_HOMEOSTASIS	17	0.122984	0.213968	1
GO_REPLACEMENT_OSSIFICATION	25	0.115079	0.213986	1
GO_BODY_MORPHOGENESIS	41	0.123077	0.214216	1
GO_ENDOCRINE_PROCESS	38	0.110899	0.214131	1
GO_POSITIVE_REGULATION_OF_CELLULAR_RESPONSE_TO_TRANSFORMING_GROWTH_FACTOR_BETA_STIMULUS	24	0.121593	0.214326	1
GO_NEGATIVE_REGULATION_OF_CYTOPLASMIC_TRANSPORT	107	0.106942	0.214396	1
GO_CELL_CELL_SIGNALING_INVOLVED_IN_CARDIAC_CONDUCTION	22	0.126679	0.214503	1
GO_POSITIVE_REGULATION_OF_LYMPHOCYTE_DIFFERENTIATION	67	0.11753	0.214795	1
GO_SH3_DOMAIN_BINDING	108	0.115385	0.215967	1
GO_PROTEIN_TYROSINE_SERINE_THREONINE_PHOSPHATASE_ACTIVITY	42	0.123288	0.218305	1
GO_HEAD_MORPHOGENESIS	34	0.126252	0.218391	1
GO_REGULATION_OF_LIPID_METABOLIC_PROCESS	254	0.120155	0.218782	1
GO_DEACETYLASE_ACTIVITY	51	0.135659	0.219271	1
GO_PROTEIN_PHOSPHATASE_TYPE_2A_REGULATOR_ACTIVITY	20	0.131274	0.219461	1
GO_POSITIVE_REGULATION_OF_VASODILATION	28	0.116858	0.2202	1
GO_NEGATIVE_REGULATION_OF_CELL_MATRIX_ADHESION	28	0.120623	0.2211	1
GO_RNA_PHOSPHODIESTER_BOND_HYDROLYSIS	103	0.120332	0.221999	1
GO_FATTY_ACID_METABOLIC_PROCESS	242	0.113248	0.223493	1
GO_REGULATION_OF_MUSCLE_CELL_DIFFERENTIATION	141	0.12753	0.224098	1
GO_RESPONSE_TO_PH	34	0.133333	0.224164	1
GO_REGULATION_OF_SENSORY_PERCEPTION_OF_PAIN	34	0.107356	0.225149	1
GO_CALCIUM_INDEPENDENT_CELL_CELL_ADHESION_VIA_PLASMA_MEMBRANE_CELL_ADHESION_MOLECULES	16	0.116773	0.225764	1
GO_NEGATIVE_REGULATION_OF_APOPTOTIC_SIGNALING_PATHWAY	181	0.141649	0.225728	1
GO_POSITIVE_REGULATION_OF_CHROMATIN_MODIFICATION	77	0.118393	0.226752	1
GO_POSITIVE_REGULATION_OF_MRNA_METABOLIC_PROCESS	43	0.121857	0.227179	1
GO_ACYL_COA_BIOSYNTHETIC_PROCESS	48	0.142578	0.228398	1
GO_UDP_GLYCOSYLTRANSFERASE_ACTIVITY	111	0.134809	0.231039	1
GO_HISTONE_LYSINE_N_METHYLTRANSFERASE_ACTIVITY	38	0.136364	0.230902	1
GO_STEROID_HORMONE_MEDIATED_SIGNALING_PATHWAY	116	0.123753	0.231503	1
GO_RESPONSE_TO_ETHANOL	123	0.142012	0.231699	1
GO_POSITIVE_REGULATION_OF_NEUROTRANSMITTER_TRANSPORT	15	0.143713	0.232668	1
GO_REGULATION_OF_MONOCYTE_CHEMOTAXIS	15	0.131148	0.232808	1
GO_MACROAUTOPHAGY	228	0.123967	0.233429	1
GO_NEGATIVE_REGULATION_OF_INTRACELLULAR_STEROID_HORMONE_RECEPTOR_SIGNALING_PATHWAY	27	0.137525	0.233761	1
GO_BICELLULAR_TIGHT_JUNCTION_ASSEMBLY	30	0.125514	0.234348	1
GO_CLATHRIN_MEDIATED_ENDOCYTOSIS	35	0.154762	0.235095	1
GO_SIGNAL_TRANSDUCTION_IN_RESPONSE_TO_DNA_DAMAGE	88	0.136095	0.235734	1
GO_MYELOID_CELL_HOMEOSTASIS	78	0.132653	0.235934	1
KEGG_ENDOMETRIAL_CANCER	50	0.155738	0.23718	1
GO_REGULATION_OF_RETINOIC_ACID_RECEPTOR_SIGNALING_PATHWAY	15	0.128205	0.237728	1
GO_POSITIVE_REGULATION_OF_CELL_CELL_ADHESION	187	0.106931	0.23794	1
GO_REGULATION_OF_RESPONSE_TO_FOOD	17	0.132937	0.238078	1
GO_REGULATION_OF_PROTEIN_DEACETYLATION	30	0.123732	0.23823	1
GO_REGULATION_OF_SENSORY_PERCEPTION	34	0.130785	0.238889	1
GO_MUSCLE_CONTRACTION	227	0.132231	0.238976	1
GO_REGULATION_OF_FIBROBLAST_PROLIFERATION	76	0.137787	0.239456	1
GO_REGULATION_OF_DNA_TEMPLATED_TRANSCRIPTION_INITIATION	30	0.15087	0.239815	1
GO_CHROMATIN_SILENCING	66	0.130435	0.23974	1
GO_TRNA_MODIFICATION	50	0.126482	0.240561	1
GO_RESPONSE_TO_INSULIN	190	0.13556	0.241845	1
GO_GLUCOSAMINE_CONTAINING_COMPOUND_METABOLIC_PROCESS	22	0.15275	0.241823	1
GO_SULFUR_COMPOUND_BIOSYNTHETIC_PROCESS	180	0.122711	0.241916	1
GO_TRANSFERASE_ACTIVITY_TRANSFERRING_HEXOSYL_GROUPS	163	0.135436	0.242121	1
GO_THIOESTER_BIOSYNTHETIC_PROCESS	48	0.132265	0.242136	1
GO_RRNA_BINDING	53	0.141393	0.242164	1
GO_RESPONSE_TO_X_RAY	26	0.131417	0.242545	1
GO_ENDOTHELIAL_CELL_DEVELOPMENT	44	0.145833	0.242481	1
GO_BASAL_TRANSCRIPTION_MACHINERY_BINDING	21	0.143713	0.242606	1
GO_HEART_GROWTH	20	0.148676	0.243203	1
GO_CELLULAR_RESPONSE_TO_VASCULAR_ENDOTHELIAL_GROWTH_FACTOR_STIMULUS	28	0.127237	0.243286	1
GO_PHOSPHATIDYLINOSITOL_3_5_BISPHOSPHATE_BINDING	18	0.162745	0.243782	1
GO_POSITIVE_REGULATION_OF_DNA_REPLICATION	79	0.125253	0.244075	1
GO_REGULATION_OF_RESPONSE_TO_NUTRIENT_LEVELS	160	0.144762	0.243939	1
GO_CHROMATIN_DISASSEMBLY	16	0.146154	0.244305	1
GO_ENDOPLASMIC_RETICULUM_ORGANIZATION	35	0.126252	0.244865	1
GO_ATPASE_REGULATOR_ACTIVITY	29	0.150206	0.244723	1
GO_SYNAPTIC_VESICLE_ENDOCYTOSIS	17	0.154455	0.245391	1
GO_RELAXATION_OF_MUSCLE	18	0.129151	0.246016	1
GO_TRANSFERASE_ACTIVITY_TRANSFERRING_GLYCOSYL_GROUPS	231	0.119002	0.24717	1
GO_CELLULAR_RESPONSE_TO_GROWTH_HORMONE_STIMULUS	16	0.166337	0.247492	1
KEGG_SPHINGOLIPID_METABOLISM	38	0.144289	0.247417	1
GO_ANAPHASE_PROMOTING_COMPLEX_DEPENDENT_CATABOLIC_PROCESS	76	0.135802	0.247423	1
GO_HISTONE_DEUBIQUITINATION	20	0.124744	0.247773	1
KEGG_PROPANOATE_METABOLISM	30	0.122605	0.247947	1
GO_REGULATION_OF_RECEPTOR_BINDING	17	0.129921	0.247904	1
GO_NON_RECOMBINATIONAL_REPAIR	57	0.15102	0.248118	1
GO_CELL_AGING	60	0.15415	0.248818	1
GO_PROTEIN_DNA_COMPLEX_DISASSEMBLY	16	0.133603	0.248884	1
GO_RETROGRADE_TRANSPORT_ENDOSOME_TO_GOLGI	60	0.141153	0.24885	1
GO_ENDOTHELIAL_CELL_PROLIFERATION	21	0.174081	0.248965	1
GO_MITOTIC_SPINDLE_ORGANIZATION	61	0.169291	0.248937	1
GO_PEPTIDYL_TYROSINE_DEPHOSPHORYLATION	93	0.14741	0.249692	1
GO_PROTEIN_LOCALIZATION_TO_CYTOSKELETON	27	0.169355	0.250635	1
GO_REGULATION_OF_PRI_MIRNA_TRANSCRIPTION_FROM_RNA_POLYMERASE_II_PROMOTER	16	0.158004	0.250693	1
GO_REGULATION_OF_CARDIAC_MUSCLE_CELL_MEMBRANE_REPOLARIZATION	19	0.150278	0.251301	1
GO_REGULATION_OF_ORGANIC_ACID_TRANSPORT	46	0.153226	0.25183	1
GO_PURINE_NUCLEOBASE_METABOLIC_PROCESS	15	0.136456	0.25177	1
GO_TRANSMEMBRANE_RECEPTOR_PROTEIN_PHOSPHATASE_ACTIVITY	17	0.171134	0.251738	1
GO_NEGATIVE_REGULATION_OF_SMOOTHENED_SIGNALING_PATHWAY	24	0.166023	0.252104	1
GO_POSITIVE_REGULATION_OF_RESPONSE_TO_DNA_DAMAGE_STIMULUS	58	0.132762	0.252191	1
GO_REGULATION_OF_ACTIN_NUCLEATION	26	0.150515	0.252457	1
GO_HIPPO_SIGNALING	27	0.139442	0.252518	1
GO_CELLULAR_RESPONSE_TO_RADIATION	119	0.147929	0.25279	1
GO_PHOSPHATASE_INHIBITOR_ACTIVITY	32	0.146825	0.252741	1
GO_SUBSTRATE_DEPENDENT_CELL_MIGRATION	24	0.139186	0.254679	1
GO_ALPHA_BETA_T_CELL_ACTIVATION	48	0.1673	0.2565	1
GO_NEGATIVE_REGULATION_OF_LYMPHOCYTE_APOPTOTIC_PROCESS	23	0.149606	0.256555	1
GO_MODIFICATION_OF_MORPHOLOGY_OR_PHYSIOLOGY_OF_OTHER_ORGANISM	71	0.134538	0.256406	1
GO_TOR_SIGNALING	16	0.154959	0.256848	1
GO_FOCAL_ADHESION_ASSEMBLY	23	0.148454	0.257061	1
GO_MYELOID_LEUKOCYTE_MIGRATION	70	0.144928	0.257054	1
GO_LEUKOCYTE_CHEMOTAXIS	84	0.142	0.257105	1
GO_POSITIVE_REGULATION_OF_CATION_CHANNEL_ACTIVITY	33	0.150743	0.257111	1
GO_L_AMINO_ACID_TRANSMEMBRANE_TRANSPORTER_ACTIVITY	52	0.134576	0.257847	1
GO_REGULATION_OF_TELOMERASE_ACTIVITY	40	0.152475	0.258029	1
GO_HOMOLOGOUS_CHROMOSOME_SEGREGATION	35	0.155789	0.257922	1
GO_REGULATION_OF_MEIOTIC_NUCLEAR_DIVISION	28	0.158397	0.258488	1
GO_ATP_DEPENDENT_MICROTUBULE_MOTOR_ACTIVITY	15	0.168675	0.258617	1
GO_RESPONSE_TO_ORGANOPHOSPHORUS	129	0.156942	0.258861	1
GO_RESPONSE_TO_FLUID_SHEAR_STRESS	33	0.15678	0.259184	1
GO_REGULATION_OF_STRIATED_MUSCLE_CONTRACTION	73	0.160612	0.259364	1
GO_DIVALENT_INORGANIC_CATION_TRANSMEMBRANE_TRANSPORTER_ACTIVITY	163	0.157088	0.259417	1
GO_CELLULAR_RESPONSE_TO_GAMMA_RADIATION	18	0.167323	0.259913	1
GO_REGULATION_OF_ACTIN_FILAMENT_BASED_PROCESS	287	0.153846	0.259862	1
GO_REGULATION_OF_INTRINSIC_APOPTOTIC_SIGNALING_PATHWAY_IN_RESPONSE_TO_DNA_DAMAGE	31	0.152	0.259905	1
GO_POLYPEPTIDE_N_ACETYLGALACTOSAMINYLTRANSFERASE_ACTIVITY	15	0.134653	0.259803	1
GO_POSITIVE_REGULATION_OF_PHOSPHATIDYLINOSITOL_3_KINASE_SIGNALING	56	0.15507	0.261018	1
GO_MITOCHONDRIAL_RNA_METABOLIC_PROCESS	22	0.161554	0.261559	1
GO_PROTEIN_PHOSPHATASE_2A_BINDING	27	0.143426	0.261454	1
GO_REGULATION_OF_GENERATION_OF_PRECURSOR_METABOLITES_AND_ENERGY	82	0.167347	0.261726	1
GO_REGULATION_OF_TRANSCRIPTION_FROM_RNA_POLYMERASE_I_PROMOTER	23	0.165029	0.262337	1
GO_REGULATION_OF_RESPONSE_TO_EXTRACELLULAR_STIMULUS	160	0.138318	0.262587	1
GO_NUCLEOSOME_DISASSEMBLY	16	0.171134	0.262674	1
GO_ATPASE_ACTIVATOR_ACTIVITY	17	0.157303	0.26264	1
GO_PHOSPHOLIPID_BIOSYNTHETIC_PROCESS	227	0.146825	0.26319	1
GO_LYMPH_VESSEL_DEVELOPMENT	20	0.163148	0.263079	1
GO_LIGAND_DEPENDENT_NUCLEAR_RECEPTOR_BINDING	23	0.161677	0.2635	1
GO_NUCLEOSOMAL_DNA_BINDING	28	0.156187	0.26545	1
GO_NEGATIVE_REGULATION_OF_OSTEOBLAST_DIFFERENTIATION	39	0.145455	0.265418	1
GO_NUCLEAR_TRANSCRIBED_MRNA_POLY_A_TAIL_SHORTENING	24	0.152893	0.266221	1
GO_REGULATION_OF_CALCIUM_MEDIATED_SIGNALING	66	0.149901	0.266472	1
GO_NEGATIVE_REGULATION_OF_T_CELL_PROLIFERATION	40	0.148297	0.267131	1
GO_STEROID_HORMONE_RECEPTOR_ACTIVITY	55	0.160784	0.26831	1
GO_REGULATION_OF_ACTIVIN_RECEPTOR_SIGNALING_PATHWAY	25	0.152941	0.268265	1
GO_KERATINIZATION	21	0.164659	0.269391	1
GO_CELLULAR_RESPONSE_TO_CORTICOSTEROID_STIMULUS	52	0.168627	0.269455	1
GO_ESTABLISHMENT_OR_MAINTENANCE_OF_MONOPOLAR_CELL_POLARITY	15	0.165171	0.269543	1
GO_UNSATURATED_FATTY_ACID_METABOLIC_PROCESS	72	0.163107	0.270143	1
GO_MUSCLE_CELL_PROLIFERATION	16	0.180328	0.270244	1
GO_REGULATION_OF_HISTONE_METHYLATION	48	0.16805	0.270212	1
GO_PROTEIN_LOCALIZATION_TO_VACUOLE	41	0.172	0.270705	1
GO_NEGATIVE_REGULATION_OF_TOR_SIGNALING	28	0.169772	0.271104	1
GO_POSITIVE_REGULATION_OF_CALCIUM_ION_TRANSMEMBRANE_TRANSPORT	51	0.163561	0.27102	1
GO_TRANSFORMING_GROWTH_FACTOR_BETA_RECEPTOR_SIGNALING_PATHWAY	91	0.158954	0.270984	1
GO_POSITIVE_REGULATION_OF_TRANSPORTER_ACTIVITY	69	0.171875	0.270872	1
GO_B_CELL_DIFFERENTIATION	68	0.180361	0.274298	1
GO_NEGATIVE_REGULATION_OF_MUSCLE_CELL_DIFFERENTIATION	54	0.141414	0.275005	1
GO_REGULATION_OF_POLYSACCHARIDE_METABOLIC_PROCESS	40	0.154176	0.276354	1
GO_ATPASE_BINDING	69	0.138614	0.276806	1
GO_OXIDOREDUCTASE_ACTIVITY_ACTING_ON_CH_OH_GROUP_OF_DONORS	109	0.153535	0.276757	1
GO_POSITIVE_REGULATION_OF_CALCIUM_ION_TRANSMEMBRANE_TRANSPORTER_ACTIVITY	28	0.189474	0.278119	1
GO_CELL_SUBSTRATE_ADHERENS_JUNCTION_ASSEMBLY	23	0.192149	0.278117	1
GO_REGULATION_OF_BLOOD_VESSEL_ENDOTHELIAL_CELL_MIGRATION	48	0.167002	0.278893	1
GO_DIVALENT_INORGANIC_CATION_TRANSPORT	243	0.164329	0.278763	1
GO_POSITIVE_REGULATION_OF_PROTEIN_BINDING	69	0.159763	0.278818	1
GO_NUCLEOBASE_METABOLIC_PROCESS	33	0.142857	0.278849	1
GO_SODIUM_CHANNEL_ACTIVITY	31	0.179916	0.278766	1
GO_POSITIVE_REGULATION_OF_POTASSIUM_ION_TRANSMEMBRANE_TRANSPORT	26	0.183333	0.279147	1
GO_PROTEIN_HETEROTETRAMERIZATION	23	0.158215	0.279039	1
GO_REGULATION_OF_CALCIUM_ION_TRANSMEMBRANE_TRANSPORTER_ACTIVITY	62	0.185263	0.280185	1
GO_SENSORY_PERCEPTION_OF_TEMPERATURE_STIMULUS	19	0.180934	0.282004	1
GO_VESICLE_DOCKING	50	0.189135	0.282708	1
GO_POSITIVE_REGULATION_OF_ATPASE_ACTIVITY	38	0.165272	0.282578	1
GO_NEGATIVE_REGULATION_OF_NEURAL_PRECURSOR_CELL_PROLIFERATION	19	0.168224	0.282815	1
GO_POSITIVE_REGULATION_OF_DEPHOSPHORYLATION	44	0.162427	0.285171	1
GO_ESTABLISHMENT_OF_MITOTIC_SPINDLE_ORIENTATION	18	0.176015	0.285409	1
GO_RESPONSE_TO_TEMPERATURE_STIMULUS	132	0.179541	0.286422	1
GO_PLATELET_DERIVED_GROWTH_FACTOR_RECEPTOR_BINDING	15	0.16996	0.286382	1
GO_POSITIVE_REGULATION_OF_STRESS_ACTIVATED_PROTEIN_KINASE_SIGNALING_CASCADE	123	0.172211	0.287978	1
GO_WNT_SIGNALING_PATHWAY_CALCIUM_MODULATING_PATHWAY	35	0.17126	0.288047	1
GO_POSITIVE_REGULATION_OF_CALCIUM_ION_TRANSPORT	94	0.164032	0.287942	1
GO_POSITIVE_REGULATION_OF_RECEPTOR_ACTIVITY	42	0.151874	0.28823	1
GO_POSITIVE_REGULATION_OF_EXTRINSIC_APOPTOTIC_SIGNALING_PATHWAY_VIA_DEATH_DOMAIN_RECEPTORS	15	0.162376	0.289072	1
GO_GLIAL_CELL_MIGRATION	33	0.181034	0.289418	1
GO_MONOCARBOXYLIC_ACID_METABOLIC_PROCESS	414	0.194175	0.289623	1
GO_HYDROGEN_PEROXIDE_METABOLIC_PROCESS	25	0.172345	0.28986	1
GO_THIOESTER_METABOLIC_PROCESS	73	0.176238	0.289975	1
GO_NEGATIVE_REGULATION_OF_STEM_CELL_PROLIFERATION	16	0.165966	0.289919	1
GO_EXPLORATION_BEHAVIOR	20	0.184049	0.290242	1
GO_MALE_GAMETE_GENERATION	380	0.191406	0.290255	1
GO_CYTOSKELETON_DEPENDENT_CYTOKINESIS	34	0.165289	0.290599	1
GO_POSITIVE_REGULATION_OF_INSULIN_SECRETION	56	0.203219	0.291134	1
GO_REGULATION_OF_P38MAPK_CASCADE	26	0.18677	0.291035	1
GO_RESPONSE_TO_HEAT	76	0.163904	0.291223	1
GO_REGULATION_OF_ERBB_SIGNALING_PATHWAY	76	0.17484	0.292407	1
GO_HISTONE_PHOSPHORYLATION	25	0.189944	0.293064	1
GO_NEGATIVE_REGULATION_OF_STEROID_METABOLIC_PROCESS	22	0.19112	0.293588	1
GO_ACTIN_FILAMENT_POLYMERIZATION	21	0.193159	0.2935	1
GO_PIGMENT_BIOSYNTHETIC_PROCESS	39	0.169291	0.293789	1
GO_MEMBRANE_FUSION	135	0.179487	0.293921	1
GO_TRANSLATION_REGULATOR_ACTIVITY	31	0.196819	0.294134	1
GO_LAMELLIPODIUM_ASSEMBLY	29	0.182927	0.295612	1
GO_NEGATIVE_REGULATION_OF_OSSIFICATION	63	0.192	0.297107	1
GO_REGULATION_OF_MEMBRANE_REPOLARIZATION	28	0.182711	0.298331	1
GO_NEGATIVE_REGULATION_OF_CELL_CYCLE_ARREST	16	0.187629	0.298424	1
GO_PRE_MRNA_BINDING	24	0.205882	0.298706	1
GO_POSITIVE_REGULATION_OF_FIBROBLAST_PROLIFERATION	52	0.183932	0.299297	1
GO_INNER_EAR_RECEPTOR_CELL_DEVELOPMENT	32	0.199161	0.2992	1
GO_RESPONSE_TO_INTERFERON_ALPHA	17	0.186613	0.29905	1
GO_REGULATION_OF_CALCIUM_ION_TRANSMEMBRANE_TRANSPORT	103	0.184382	0.299516	1
GO_RESPONSE_TO_DRUG	393	0.194726	0.299371	1
GO_LONG_CHAIN_FATTY_ACID_METABOLIC_PROCESS	64	0.206186	0.299236	1
GO_GOLGI_TO_PLASMA_MEMBRANE_TRANSPORT	39	0.190099	0.299161	1
GO_RESPONSE_TO_ZINC_ION	37	0.190184	0.299748	1
GO_POSITIVE_REGULATION_OF_REGULATED_SECRETORY_PATHWAY	41	0.186335	0.300826	1
GO_ACYL_COA_METABOLIC_PROCESS	73	0.173913	0.301036	1
GO_CALCIUM_ION_TRANSMEMBRANE_TRANSPORTER_ACTIVITY	125	0.190291	0.301513	1
KEGG_CYTOKINE_CYTOKINE_RECEPTOR_INTERACTION	181	0.1875	0.301945	1
GO_CD4_POSITIVE_ALPHA_BETA_T_CELL_ACTIVATION	31	0.179134	0.302479	1
GO_POSITIVE_REGULATION_OF_DENDRITE_EXTENSION	18	0.177189	0.302455	1
GO_NEGATIVE_REGULATION_OF_POTASSIUM_ION_TRANSPORT	31	0.169892	0.303791	1
GO_BETA_CATENIN_DESTRUCTION_COMPLEX_DISASSEMBLY	21	0.197605	0.303724	1
KEGG_LYSINE_DEGRADATION	41	0.184466	0.303843	1
GO_NEUROMUSCULAR_PROCESS_CONTROLLING_POSTURE	15	0.169851	0.303675	1
GO_UDP_GALACTOSYLTRANSFERASE_ACTIVITY	24	0.212632	0.303531	1
KEGG_SYSTEMIC_LUPUS_ERYTHEMATOSUS	80	0.181452	0.303994	1
GO_PHOSPHATASE_BINDING	157	0.184584	0.304091	1
GO_RESPONSE_TO_COLD	41	0.2	0.304391	1
GO_POSITIVE_REGULATION_OF_DNA_METABOLIC_PROCESS	169	0.194274	0.305389	1
GO_RHO_PROTEIN_SIGNAL_TRANSDUCTION	45	0.191489	0.305328	1
GO_VIRAL_GENOME_REPLICATION	16	0.207039	0.306982	1
GO_ERYTHROCYTE_HOMEOSTASIS	63	0.210909	0.307218	1
GO_PROTEIN_MATURATION	232	0.190019	0.307082	1
GO_ORGANELLE_MEMBRANE_FUSION	86	0.193548	0.307453	1
GO_CHONDROCYTE_DEVELOPMENT	21	0.208068	0.307834	1
GO_VESICLE_DOCKING_INVOLVED_IN_EXOCYTOSIS	34	0.212355	0.308312	1
GO_CELL_CYCLE_ARREST	135	0.187381	0.308437	1
GO_ECTODERMAL_PLACODE_DEVELOPMENT	15	0.17418	0.308309	1
GO_GROWTH_FACTOR_RECEPTOR_BINDING	112	0.196319	0.30836	1
GO_INSULIN_RECEPTOR_SIGNALING_PATHWAY	72	0.208421	0.309864	1
GO_LIPID_PHOSPHORYLATION	94	0.205645	0.30983	1
GO_WW_DOMAIN_BINDING	25	0.193246	0.309695	1
GO_RESPONSE_TO_PURINE_CONTAINING_COMPOUND	148	0.178908	0.30967	1
GO_HISTONE_DEMETHYLASE_ACTIVITY	21	0.210832	0.309568	1
GO_REGULATION_OF_SYNAPTIC_VESICLE_TRANSPORT	30	0.213415	0.310145	1
GO_REGULATION_OF_NUCLEOSIDE_METABOLIC_PROCESS	44	0.178862	0.310577	1
GO_POSITIVE_REGULATION_OF_LIPID_BIOSYNTHETIC_PROCESS	60	0.183432	0.310895	1
GO_MAP_KINASE_KINASE_KINASE_ACTIVITY	20	0.18835	0.311565	1
GO_REGULATION_OF_INSULIN_RECEPTOR_SIGNALING_PATHWAY	39	0.193548	0.311545	1
GO_LENS_FIBER_CELL_DIFFERENTIATION	25	0.197628	0.311453	1
GO_REGULATION_OF_ATP_METABOLIC_PROCESS	44	0.204159	0.312143	1
GO_REGULATION_OF_TRANSCRIPTION_INVOLVED_IN_G1_S_TRANSITION_OF_MITOTIC_CELL_CYCLE	24	0.190476	0.311998	1
GO_ACTIVATION_OF_PROTEIN_KINASE_A_ACTIVITY	16	0.20625	0.313489	1
GO_AMINO_ACID_TRANSPORT	118	0.205078	0.313612	1
GO_NEGATIVE_REGULATION_OF_BLOOD_PRESSURE	39	0.186992	0.313781	1
GO_INSULIN_LIKE_GROWTH_FACTOR_BINDING	25	0.221557	0.314908	1
GO_NEGATIVE_REGULATION_OF_DNA_DEPENDENT_DNA_REPLICATION	15	0.211765	0.314849	1
GO_APOPTOTIC_NUCLEAR_CHANGES	23	0.189453	0.314731	1
GO_COFACTOR_BINDING	242	0.186094	0.314996	1
GO_RNA_METHYLATION	44	0.20751	0.315144	1
GO_CERAMIDE_METABOLIC_PROCESS	69	0.225549	0.317068	1
GO_REGULATION_OF_PROTEIN_OLIGOMERIZATION	27	0.202729	0.317058	1
GO_PROTEIN_LOCALIZATION_TO_SYNAPSE	15	0.212302	0.316928	1
GO_TRANSLATION_REPRESSOR_ACTIVITY	18	0.220374	0.317411	1
GO_REGULATION_OF_SPROUTING_ANGIOGENESIS	27	0.19917	0.317415	1
GO_CELLULAR_RESPONSE_TO_GLUCAGON_STIMULUS	36	0.220648	0.318494	1
GO_ARACHIDONIC_ACID_METABOLIC_PROCESS	30	0.205285	0.319767	1
GO_REGULATION_OF_DOUBLE_STRAND_BREAK_REPAIR	35	0.218935	0.319702	1
GO_REGULATION_OF_EXTRINSIC_APOPTOTIC_SIGNALING_PATHWAY	141	0.215886	0.319684	1
GO_REGULATION_OF_LEUKOCYTE_MIGRATION	115	0.201207	0.319583	1
GO_MORPHOGENESIS_OF_A_POLARIZED_EPITHELIUM	25	0.207661	0.319627	1
GO_REGULATION_OF_HOMOTYPIC_CELL_CELL_ADHESION	236	0.224806	0.319819	1
GO_NEGATIVE_REGULATION_OF_PROTEIN_BINDING	76	0.191919	0.319787	1
GO_PROTEIN_INSERTION_INTO_MEMBRANE	21	0.190763	0.319693	1
GO_REGULATION_OF_ANOIKIS	21	0.231733	0.320642	1
KEGG_PARKINSONS_DISEASE	106	0.209302	0.320551	1
GO_CELLULAR_SENESCENCE	29	0.187747	0.320496	1
GO_GLOBAL_GENOME_NUCLEOTIDE_EXCISION_REPAIR	31	0.208511	0.320713	1
GO_PHOSPHATIDYLINOSITOL_PHOSPHATE_PHOSPHATASE_ACTIVITY	27	0.218029	0.323071	1
GO_NEGATIVE_REGULATION_OF_HOMOTYPIC_CELL_CELL_ADHESION	81	0.198795	0.325024	1
GO_RESPONSE_TO_AXON_INJURY	42	0.195918	0.325356	1
GO_GABA_RECEPTOR_BINDING	15	0.218623	0.326522	1
KEGG_BIOSYNTHESIS_OF_UNSATURATED_FATTY_ACIDS	18	0.188716	0.32635	1
GO_VOLTAGE_GATED_SODIUM_CHANNEL_ACTIVITY	20	0.215686	0.326494	1
GO_MEMBRANE_DEPOLARIZATION_DURING_ACTION_POTENTIAL	39	0.217308	0.326657	1
GO_HETEROTYPIC_CELL_CELL_ADHESION	24	0.21822	0.32719	1
GO_RESPONSE_TO_LEPTIN	20	0.213178	0.327303	1
GO_AMIDE_TRANSPORT	86	0.215726	0.327653	1
GO_REGULATION_OF_DENDRITE_EXTENSION	18	0.211268	0.328003	1
GO_ARF_GUANYL_NUCLEOTIDE_EXCHANGE_FACTOR_ACTIVITY	23	0.2	0.328124	1
GO_RHYTHMIC_BEHAVIOR	17	0.204633	0.328559	1
GO_POSITIVE_REGULATION_OF_INTERLEUKIN_2_PRODUCTION	27	0.194093	0.328598	1
GO_REGULATION_OF_ESTABLISHMENT_OR_MAINTENANCE_OF_CELL_POLARITY	21	0.213147	0.329486	1
GO_POSITIVE_REGULATION_OF_PROTEIN_DEPOLYMERIZATION	17	0.221532	0.329399	1
GO_POSITIVE_REGULATION_OF_PEPTIDYL_THREONINE_PHOSPHORYLATION	21	0.216049	0.330157	1
GO_ERROR_FREE_TRANSLESION_SYNTHESIS	17	0.232794	0.331031	1
GO_PHOSPHATIDYLINOSITOL_DEPHOSPHORYLATION	22	0.208	0.331495	1
GO_METHYLATED_HISTONE_BINDING	45	0.212982	0.331736	1
GO_NEGATIVE_REGULATION_OF_PLATELET_ACTIVATION	17	0.234127	0.332609	1
GO_REGULATION_OF_RECEPTOR_INTERNALIZATION	34	0.228407	0.332954	1
GO_POSITIVE_REGULATION_OF_HISTONE_METHYLATION	28	0.234127	0.33314	1
GO_GENETIC_IMPRINTING	17	0.215686	0.333224	1
GO_MEMBRANE_DOCKING	59	0.231707	0.333869	1
GO_POSITIVE_REGULATION_OF_CANONICAL_WNT_SIGNALING_PATHWAY	116	0.224	0.334471	1
GO_CELLULAR_HORMONE_METABOLIC_PROCESS	79	0.220165	0.334881	1
GO_TISSUE_REMODELING	79	0.189723	0.334739	1
GO_GLYCOSPHINGOLIPID_BIOSYNTHETIC_PROCESS	23	0.239006	0.334827	1
GO_CORONARY_VASCULATURE_DEVELOPMENT	35	0.210204	0.335226	1
GO_RESPONSE_TO_AMMONIUM_ION	49	0.217973	0.335348	1
GO_REGULATION_OF_EXTRINSIC_APOPTOTIC_SIGNALING_PATHWAY_IN_ABSENCE_OF_LIGAND	42	0.21135	0.335738	1
GO_FEMALE_MEIOTIC_DIVISION	21	0.232558	0.337801	1
GO_ORGANELLE_DISASSEMBLY	157	0.232465	0.337927	1
GO_ECTODERMAL_PLACODE_FORMATION	15	0.214145	0.337959	1
GO_REGULATION_OF_T_CELL_CYTOKINE_PRODUCTION	15	0.239766	0.337946	1
GO_POSITIVE_REGULATION_OF_B_CELL_ACTIVATION	64	0.20911	0.339892	1
GO_GALACTOSYLTRANSFERASE_ACTIVITY	28	0.229572	0.340409	1
GO_ACTIN_CYTOSKELETON_REORGANIZATION	52	0.237525	0.340987	1
GO_KERATINOCYTE_DIFFERENTIATION	61	0.22093	0.340842	1
GO_REGULATION_OF_TRANSFORMING_GROWTH_FACTOR_BETA_PRODUCTION	22	0.229675	0.341139	1
GO_REGULATION_OF_DENDRITIC_SPINE_DEVELOPMENT	53	0.230453	0.341672	1
GO_PURINERGIC_NUCLEOTIDE_RECEPTOR_SIGNALING_PATHWAY	16	0.220039	0.341701	1
GO_NEUTRAL_AMINO_ACID_TRANSMEMBRANE_TRANSPORTER_ACTIVITY	31	0.193424	0.342202	1
GO_LIPID_OXIDATION	66	0.229814	0.342146	1
GO_ERROR_PRONE_TRANSLESION_SYNTHESIS	18	0.222222	0.342252	1
GO_ORGANIC_ACID_SODIUM_SYMPORTER_ACTIVITY	26	0.231225	0.342266	1
GO_NEGATIVE_REGULATION_OF_EXTRINSIC_APOPTOTIC_SIGNALING_PATHWAY	91	0.233684	0.343377	1
GO_NEGATIVE_REGULATION_OF_EPITHELIAL_CELL_MIGRATION	47	0.222222	0.343474	1
GO_NF_KAPPAB_BINDING	29	0.217659	0.344039	1
GO_CELLULAR_RESPONSE_TO_IONIZING_RADIATION	46	0.236897	0.344293	1
GO_REGULATION_OF_CYTOKINESIS	57	0.21501	0.344473	1
GO_AMINO_ACID_TRANSMEMBRANE_TRANSPORTER_ACTIVITY	74	0.227799	0.344689	1
GO_REGULATION_OF_VASCULAR_ENDOTHELIAL_GROWTH_FACTOR_PRODUCTION	26	0.247582	0.345268	1
GO_IONOTROPIC_GLUTAMATE_RECEPTOR_BINDING	23	0.242126	0.345127	1
GO_POSITIVE_REGULATION_OF_MULTI_ORGANISM_PROCESS	133	0.22619	0.345386	1
GO_PYRIMIDINE_NUCLEOTIDE_BIOSYNTHETIC_PROCESS	28	0.25355	0.345526	1
GO_RAB_GUANYL_NUCLEOTIDE_EXCHANGE_FACTOR_ACTIVITY	27	0.232246	0.34797	1
GO_ACTIVATION_OF_MAPK_ACTIVITY	127	0.242	0.347873	1
GO_NEGATIVE_REGULATION_OF_G_PROTEIN_COUPLED_RECEPTOR_PROTEIN_SIGNALING_PATHWAY	37	0.224609	0.347703	1
GO_MICROTUBULE_POLYMERIZATION_OR_DEPOLYMERIZATION	37	0.234	0.348092	1
GO_PEPTIDE_HORMONE_PROCESSING	26	0.216797	0.348028	1
GO_ORGANIC_ACID_BINDING	173	0.243137	0.348443	1
GO_EXECUTION_PHASE_OF_APOPTOSIS	52	0.226488	0.348273	1
GO_TRANSLATION_INITIATION_FACTOR_BINDING	26	0.246548	0.348149	1
GO_REGULATION_OF_TOR_SIGNALING	63	0.227848	0.348365	1
GO_REGULATION_OF_NUCLEASE_ACTIVITY	20	0.222441	0.348697	1
GO_CELLULAR_PROCESS_INVOLVED_IN_REPRODUCTION_IN_MULTICELLULAR_ORGANISM	215	0.245968	0.3488	1
GO_RESPONSE_TO_DSRNA	50	0.233193	0.349134	1
GO_DERMATAN_SULFATE_PROTEOGLYCAN_METABOLIC_PROCESS	16	0.237903	0.349297	1
GO_R_SMAD_BINDING	21	0.240704	0.350013	1
KEGG_TYPE_I_DIABETES_MELLITUS	15	0.265432	0.350035	1
KEGG_GLYCOSAMINOGLYCAN_BIOSYNTHESIS_CHONDROITIN_SULFATE	22	0.217039	0.349901	1
GO_REGULATION_OF_CELL_SIZE	162	0.244094	0.350293	1
GO_MUSCLE_HYPERTROPHY	26	0.227626	0.35144	1
GO_BETA_TUBULIN_BINDING	34	0.259557	0.351563	1
GO_PHOTOPERIODISM	23	0.225873	0.35172	1
GO_NEGATIVE_REGULATION_OF_ENDOTHELIAL_CELL_MIGRATION	35	0.229287	0.351914	1
GO_POSITIVE_REGULATION_OF_PRODUCTION_OF_MOLECULAR_MEDIATOR_OF_IMMUNE_RESPONSE	54	0.232932	0.352646	1
GO_CHAPERONE_BINDING	73	0.256513	0.353474	1
GO_NEGATIVE_REGULATION_OF_RESPONSE_TO_CYTOKINE_STIMULUS	35	0.267932	0.353762	1
GO_NEGATIVE_REGULATION_OF_FATTY_ACID_METABOLIC_PROCESS	22	0.233397	0.353647	1
GO_MEMBRANE_PROTEIN_ECTODOMAIN_PROTEOLYSIS	20	0.246521	0.355463	1
GO_REGULATION_OF_CELLULAR_COMPONENT_SIZE	313	0.261628	0.355438	1
GO_REGULATION_OF_MEIOTIC_CELL_CYCLE	38	0.232932	0.355392	1
GO_VITAMIN_METABOLIC_PROCESS	102	0.253112	0.356203	1
GO_EPITHELIAL_CELL_PROLIFERATION	81	0.242604	0.3565	1
KEGG_ACUTE_MYELOID_LEUKEMIA	57	0.219124	0.35675	1
GO_REGULATION_OF_NITRIC_OXIDE_SYNTHASE_ACTIVITY	43	0.247082	0.35736	1
GO_POSITIVE_REGULATION_OF_CELL_ACTIVATION	229	0.2423	0.357963	1
GO_BODY_FLUID_SECRETION	63	0.224033	0.357873	1
GO_ECTODERMAL_PLACODE_MORPHOGENESIS	15	0.219561	0.359651	1
GO_LYSINE_N_METHYLTRANSFERASE_ACTIVITY	45	0.258912	0.361439	1
GO_REGULATION_OF_CALCIUM_ION_IMPORT	89	0.247485	0.36202	1
GO_TISSUE_MIGRATION	76	0.237624	0.363049	1
GO_ACETYLGALACTOSAMINYLTRANSFERASE_ACTIVITY	30	0.24898	0.362994	1
GO_UBIQUITIN_LIKE_PROTEIN_CONJUGATING_ENZYME_ACTIVITY	26	0.255403	0.363847	1
GO_ADENYLYLTRANSFERASE_ACTIVITY	22	0.254737	0.364916	1
GO_REGULATION_OF_CELL_CYCLE_G2_M_PHASE_TRANSITION	55	0.263804	0.366911	1
GO_GMP_METABOLIC_PROCESS	17	0.230928	0.366888	1
KEGG_TIGHT_JUNCTION	125	0.256198	0.366847	1
GO_POSITIVE_REGULATION_OF_CYTOKINE_PRODUCTION_INVOLVED_IN_IMMUNE_RESPONSE	27	0.262195	0.366869	1
GO_REGULATION_OF_MEMBRANE_DEPOLARIZATION	40	0.249467	0.37051	1
GO_MEMBRANE_LIPID_CATABOLIC_PROCESS	23	0.259406	0.37065	1
GO_POSITIVE_REGULATION_OF_DNA_TEMPLATED_TRANSCRIPTION_ELONGATION	18	0.258824	0.37063	1
GO_MRNA_CIS_SPLICING_VIA_SPLICEOSOME	15	0.271287	0.370874	1
GO_FERTILIZATION	117	0.242718	0.370724	1
GO_SPECTRIN_BINDING	24	0.260784	0.370734	1
GO_REGULATION_OF_RYANODINE_SENSITIVE_CALCIUM_RELEASE_CHANNEL_ACTIVITY	24	0.248521	0.370755	1
GO_NEGATIVE_REGULATION_OF_ANOIKIS	15	0.231278	0.370765	1
GO_MEMBRANE_PROTEIN_INTRACELLULAR_DOMAIN_PROTEOLYSIS	15	0.249489	0.371669	1
GO_REGULATION_OF_CALCIUM_ION_TRANSPORT_INTO_CYTOSOL	83	0.24898	0.372534	1
GO_CELL_COMMUNICATION_BY_ELECTRICAL_COUPLING	15	0.242884	0.373162	1
GO_TRACHEA_DEVELOPMENT	20	0.266667	0.373626	1
GO_REGULATION_OF_MYOBLAST_DIFFERENTIATION	43	0.257485	0.37417	1
GO_ACTIN_POLYMERIZATION_OR_DEPOLYMERIZATION	35	0.248434	0.375442	1
GO_PEROXISOME_ORGANIZATION	33	0.278431	0.375769	1
GO_RETINOIC_ACID_RECEPTOR_BINDING	29	0.274131	0.375784	1
GO_POSITIVE_REGULATION_OF_CELL_ADHESION	310	0.259332	0.376627	1
GO_CYCLIC_NUCLEOTIDE_BINDING	34	0.268245	0.377415	1
GO_NEGATIVE_REGULATION_OF_FIBROBLAST_PROLIFERATION	23	0.2751	0.377461	1
GO_FATTY_ACYL_COA_BINDING	31	0.245211	0.377281	1
GO_APICAL_JUNCTION_ASSEMBLY	38	0.274	0.377748	1
GO_REGULATION_OF_FATTY_ACID_BIOSYNTHETIC_PROCESS	31	0.262397	0.377785	1
GO_REGULATION_OF_PROTEIN_SUMOYLATION	19	0.259109	0.377992	1
GO_POSITIVE_REGULATION_OF_DNA_TEMPLATED_TRANSCRIPTION_INITIATION	24	0.262	0.378801	1
GO_VITAMIN_BINDING	71	0.267094	0.378637	1
GO_POSITIVE_REGULATION_OF_FATTY_ACID_BIOSYNTHETIC_PROCESS	15	0.269461	0.378906	1
GO_REGULATION_OF_HEMOPOIESIS	260	0.264188	0.379543	1
GO_POSITIVE_REGULATION_OF_CALCIUM_ION_TRANSPORT_INTO_CYTOSOL	46	0.283976	0.380173	1
GO_LYSINE_ACETYLATED_HISTONE_BINDING	15	0.279167	0.380821	1
GO_NEGATIVE_REGULATION_OF_LEUKOCYTE_APOPTOTIC_PROCESS	34	0.248954	0.381702	1
GO_OSTEOBLAST_DEVELOPMENT	16	0.262729	0.381849	1
GO_POSITIVE_REGULATION_OF_ORGANIC_ACID_TRANSPORT	27	0.252852	0.382398	1
GO_REGULATION_OF_ANDROGEN_RECEPTOR_SIGNALING_PATHWAY	22	0.264188	0.382472	1
GO_BLOOD_VESSEL_ENDOTHELIAL_CELL_MIGRATION	23	0.266402	0.382312	1
GO_N_ACETYLGLUCOSAMINE_METABOLIC_PROCESS	15	0.285417	0.382349	1
GO_FEMALE_GENITALIA_DEVELOPMENT	15	0.279261	0.382382	1
GO_POSITIVE_REGULATION_OF_ACTIN_NUCLEATION	16	0.290631	0.382877	1
GO_NEGATIVE_REGULATION_OF_PROTEIN_SECRETION	92	0.270916	0.383956	1
GO_PROTEIN_KINASE_C_ACTIVITY	16	0.262646	0.383817	1
GO_L_AMINO_ACID_TRANSPORT	56	0.27381	0.384818	1
GO_GLUTAMINE_FAMILY_AMINO_ACID_CATABOLIC_PROCESS	23	0.275154	0.385295	1
GO_POSITIVE_REGULATION_OF_PROTEIN_OLIGOMERIZATION	16	0.269618	0.385644	1
GO_BONE_GROWTH	20	0.285996	0.386816	1
GO_CELLULAR_RESPONSE_TO_PH	17	0.269311	0.386934	1
GO_ACTIN_FILAMENT_BASED_PROCESS	427	0.274621	0.386786	1
GO_REGULATION_OF_JNK_CASCADE	145	0.280876	0.387078	1
GO_PROTEOGLYCAN_BINDING	25	0.254864	0.387206	1
GO_THYMOCYTE_AGGREGATION	42	0.279612	0.387594	1
[truncated: 849 more rows]
