# Supplementary material for: Global remodeling of the mouse DNA methylome during aging and in response to calorie restriction
Source: Aging Cell. 2018 Mar 25;17(3):e12738. doi: 10.1111/acel.12738 (PMC5946071; doi:10.1111/acel.12738)
Supplement: Supplementary file 6 [file ACEL-17-e12738-s006.xlsx]

## Sheet: Munka1
Supplementary Table 7. Functional enrichment for promoters associated with changes based on both the original and the residual methylation fraction
Promoters gain methylation during aging						Promoters lose methylation during aging
Name of the database	Name of the pathway	Size (Number of Promoters)	Fold Enrichment	P-Value	FDR Q-Value	Name of the database	Name of the pathway	Size (Number of Promoters)	Fold Enrichment	P-Value	FDR Q-Value
GOTERM_BP_DIRECT	GO:0007275~multicellular organism development	213	2.8248462511689314	3.348074939392973E-46	6.261292429287533E-43	GOTERM_MF_DIRECT	GO:0005515~protein binding	334	1.2771204011765274	1.9165169108579768E-7	3.0792639645893516E-4
GOTERM_MF_DIRECT	GO:0043565~sequence-specific DNA binding	146	3.1784201712550133	2.5812920285294536E-37	4.12647831073991E-34	GOTERM_MF_DIRECT	GO:0016301~kinase activity	70	1.625021623132094	6.578590190199035E-5	0.10564586457207925
GOTERM_BP_DIRECT	GO:0045944~positive regulation of transcription from RNA polymerase II promoter	168	2.304182042286906	2.6288526492377667E-25	4.9162624757046825E-22	GOTERM_BP_DIRECT	GO:0016310~phosphorylation	64	1.6147976981854513	1.7018541649744948E-4	0.3125833583506821
GOTERM_MF_DIRECT	GO:0005515~protein binding	445	1.4986028300124004	7.390931011856876E-23	1.1815213536291432E-19	GOTERM_MF_DIRECT	GO:0016740~transferase activity	129	1.3712066192240202	1.7024898859116446E-4	0.27318855783117213
GOTERM_BP_DIRECT	GO:0007411~axon guidance	51	4.671049765733823	6.65363639370926E-21	1.2443079660193352E-17	GOTERM_MF_DIRECT	GO:0019901~protein kinase binding	48	1.7305036060424461	2.709070104993522E-4	0.43437919293545235
GOTERM_BP_DIRECT	GO:0007399~nervous system development	81	2.932069465992693	1.581266338049485E-18	2.9571533285068982E-15	GOTERM_MF_DIRECT	GO:0017048~Rho GTPase binding	10	4.346287992027903	3.3444572728753456E-4	0.5360023022212945
GOTERM_MF_DIRECT	GO:0003677~DNA binding	233	1.7384059030869408	2.7045154495311933E-18	4.323464458962948E-15	GOTERM_MF_DIRECT	GO:0005524~ATP binding	129	1.3393604137344113	4.4810792061769546E-4	0.7175497490053417
GOTERM_BP_DIRECT	GO:0006355~regulation of transcription, DNA-templated	272	1.6287527631284822	1.6640373791133443E-17	3.111944873546613E-14	GOTERM_BP_DIRECT	GO:0045944~positive regulation of transcription from RNA polymerase II promoter	92	1.4277570602800511	4.735139566057944E-4	0.8674239340425105
GOTERM_BP_DIRECT	GO:0007155~cell adhesion	91	2.56053219218051	9.029861982210341E-17	2.1094237467877974E-13	GOTERM_MF_DIRECT	GO:0000166~nucleotide binding	159	1.2850285364859355	6.248326514677837E-4	0.9992070385782537
GOTERM_BP_DIRECT	GO:0006351~transcription, DNA-templated	233	1.6868449026575247	2.283380393577042E-16	4.107825191113079E-13	GOTERM_MF_DIRECT	GO:0044822~poly(A) RNA binding	99	1.3917493624067785	6.592930879031065E-4	1.0540414227792616
GOTERM_MF_DIRECT	GO:0005509~calcium ion binding	112	2.2080200331324145	1.9487478928420145E-15	3.197442310920451E-12	GOTERM_MF_DIRECT	GO:0005096~GTPase activator activity	29	1.9308615590115445	0.0010804218339122208	1.7218562477421706
GOTERM_BP_DIRECT	GO:0009952~anterior/posterior pattern specification	37	4.508315363881402	1.0141642833517894E-14	1.8895995879120164E-11	GOTERM_BP_DIRECT	GO:0035023~regulation of Rho protein signal transduction	14	2.807545997981523	0.0012410022313801457	2.2582801465219293
GOTERM_BP_DIRECT	GO:0001764~neuron migration	39	4.292136335970785	1.0632127341693126E-14	1.992850329202156E-11	GOTERM_MF_DIRECT	GO:0008270~zinc ion binding	94	1.3681710293044114	0.0015731312249221197	2.497815857394725
GOTERM_MF_DIRECT	GO:0001077~transcriptional activator activity, RNA polymerase II core promoter proximal region sequence-specific binding	60	3.0623134983324554	1.1073111309241733E-14	1.7752466163756253E-11	GOTERM_BP_DIRECT	GO:0006351~transcription, DNA-templated	154	1.2615339311885148	0.0016308651197326925	2.957709113087603
GOTERM_MF_DIRECT	GO:0003700~transcription factor activity, sequence-specific DNA binding	129	2.013219689447328	1.571921176343219E-14	2.5202062658991053E-11	GOTERM_MF_DIRECT	GO:0016787~hydrolase activity	127	1.2962314872505916	0.0016986785350303385	2.6946176400024946
GOTERM_BP_DIRECT	GO:0030154~cell differentiation	117	2.0470188679245287	1.0442833346331802E-13	1.9537704787353505E-10	GOTERM_MF_DIRECT	GO:0098641~cadherin binding involved in cell-cell adhesion	32	1.7945963321921663	0.0018860802023197253	2.987686374567833
GOTERM_BP_DIRECT	GO:0045893~positive regulation of transcription, DNA-templated	95	2.2507730607966456	1.1013751587787354E-13	2.0596857552845904E-10	GOTERM_BP_DIRECT	GO:0051726~regulation of cell cycle	17	2.343799560814932	0.0022661969426943846	4.087387324833813
GOTERM_BP_DIRECT	GO:0000122~negative regulation of transcription from RNA polymerase II promoter	108	2.021747030048917	2.3425793761838695E-12	4.3808845440196365E-9	GOTERM_BP_DIRECT	GO:0006810~transport	148	1.2543043042573874	0.0025295930050286187	4.5520734075511715
GOTERM_MF_DIRECT	GO:0005216~ion channel activity	42	3.404572065793142	4.627597333922239E-12	7.397771284445298E-9	GOTERM_BP_DIRECT	GO:0009410~response to xenobiotic stimulus	5	7.720751494449188	0.0026708183877971227	4.800347124601845
GOTERM_MF_DIRECT	GO:0003705~transcription factor activity, RNA polymerase II distal enhancer sequence-specific binding	25	5.300157977883097	7.958104055526139E-12	1.2721856901265483E-8	GOTERM_MF_DIRECT	GO:0000978~RNA polymerase II core promoter proximal region sequence-specific DNA binding	38	1.6561899646501868	0.002769520557121572	4.358143254881064
KEGG_PATHWAY	mmu04080:Neuroactive ligand-receptor interaction	52	2.8114998074027384	1.4414296190296584E-11	1.864179921540199E-8	GOTERM_BP_DIRECT	GO:0006915~apoptotic process	55	1.4899695866480889	0.003105966103240712	5.561501124004609
GOTERM_BP_DIRECT	GO:0045165~cell fate commitment	26	4.928008385744235	1.766423732130979E-11	3.303413098620922E-8	GOTERM_MF_DIRECT	GO:0003779~actin binding	36	1.6665056916177994	0.0032910028607701157	5.1585612508966765
GOTERM_BP_DIRECT	GO:0071805~potassium ion transmembrane transport	29	4.397299790356394	2.2530112471960803E-11	4.213390747409562E-8	GOTERM_BP_DIRECT	GO:0001525~angiogenesis	28	1.809046375268429	0.0034066795111744623	6.084138037749465
GOTERM_BP_DIRECT	GO:0045666~positive regulation of neuron differentiation	31	4.107287048910057	2.8270131232596048E-11	5.2868520672433306E-8	GOTERM_BP_DIRECT	GO:0050885~neuromuscular process controlling balance	11	2.9285609116876232	0.0037530735797708338	6.682777418332353
GOTERM_BP_DIRECT	GO:0008284~positive regulation of cell proliferation	84	2.1150010443500658	9.053727063049266E-11	1.6931525070873477E-7	GOTERM_MF_DIRECT	GO:0051015~actin filament binding	18	2.1336322869955158	0.004414300537214182	6.8614099065981815
GOTERM_BP_DIRECT	GO:0007156~homophilic cell adhesion via plasma membrane adhesion molecules	39	3.265183470309063	1.1043165871373367E-10	2.0652014542932307E-7	GOTERM_BP_DIRECT	GO:0030036~actin cytoskeleton organization	19	2.066116597106121	0.0047088449861180095	8.315886672999229
GOTERM_BP_DIRECT	GO:0034765~regulation of ion transmembrane transport	35	3.538057302585605	1.1409898495699233E-10	2.1337841493718201E-7	GOTERM_MF_DIRECT	GO:0008157~protein phosphatase 1 binding	6	4.941043190936984	0.005759198216234888	8.862473864398035
GOTERM_BP_DIRECT	GO:0042472~inner ear morphogenesis	25	4.738469601677148	1.1946486324916786E-10	2.2341333227871019E-7	GOTERM_BP_DIRECT	GO:0045893~positive regulation of transcription, DNA-templated	54	1.4476409052092227	0.005886080128978229	10.290270757895625
GOTERM_MF_DIRECT	GO:0001228~transcriptional activator activity, RNA polymerase II transcription regulatory region sequence-specific binding	30	3.975118483412322	1.5180274433458684E-10	2.426734035942957E-7	GOTERM_MF_DIRECT	GO:0004674~protein serine/threonine kinase activity	42	1.5354176270902309	0.006230687897961511	9.554403418701973
GOTERM_MF_DIRECT	GO:0005244~voltage-gated ion channel activity	34	3.496522128693028	3.106253056565479E-10	4.965685973523648E-7	GOTERM_MF_DIRECT	GO:0005089~Rho guanyl-nucleotide exchange factor activity	12	2.537292449400073	0.007041358805203613	10.732590851910995
GOTERM_BP_DIRECT	GO:0006811~ion transport	87	2.032998190746963	3.1243071624195586E-10	5.842821004797827E-7	GOTERM_MF_DIRECT	GO:0003924~GTPase activity	24	1.7967429785225397	0.007623748195274477	11.570105102527052
GOTERM_BP_DIRECT	GO:0051965~positive regulation of synapse assembly	24	4.678900269541779	4.031253063616908E-10	7.538915602900431E-7	GOTERM_BP_DIRECT	GO:0008360~regulation of cell shape	18	1.9996190920875598	0.008418782410104068	14.40250780026755
GOTERM_MF_DIRECT	GO:0000978~RNA polymerase II core promoter proximal region sequence-specific DNA binding	61	2.341518259867017	9.009055145561652E-10	1.440196140123362E-6	GOTERM_BP_DIRECT	GO:0007049~cell cycle	56	1.4083455494760733	0.008853662192990342	15.090419080361727
GOTERM_BP_DIRECT	GO:0007420~brain development	44	2.7799021663172607	1.4038313309370834E-9	2.6253291429689796E-6	GOTERM_MF_DIRECT	GO:0042802~identical protein binding	56	1.4019386547085202	0.009570357290653888	14.316293072823383
KEGG_PATHWAY	mmu04360:Axon guidance	30	3.5835306131922207	2.072564558891922E-9	2.680427213519465E-6	GOTERM_MF_DIRECT	GO:0000979~RNA polymerase II core promoter sequence-specific DNA binding	11	2.5688508131985808	0.009673090597654914	14.458979098864766
GOTERM_BP_DIRECT	GO:0007389~pattern specification process	21	4.941080026024723	2.1309664337400646E-9	3.985156782349009E-6	GOTERM_BP_DIRECT	GO:0015031~protein transport	54	1.4085154753387032	0.010117005582906069	17.059297637095117
GOTERM_BP_DIRECT	GO:0001657~ureteric bud development	19	5.40185534591195	2.8747768262485205E-9	5.376169431858813E-6	GOTERM_BP_DIRECT	GO:0006006~glucose metabolic process	11	2.4978901893806196	0.01169105153721937	19.45201809783461
KEGG_PATHWAY	mmu05217:Basal cell carcinoma	19	5.323171838141898	4.5310515383261415E-9	5.859963969623294E-6	GOTERM_BP_DIRECT	GO:0003183~mitral valve morphogenesis	4	7.720751494449189	0.011829202530058371	19.658877013559216
KEGG_PATHWAY	mmu05200:Pathways in cancer	58	2.2512154532245336	6.125621023750554E-9	7.922204758870066E-6	GOTERM_BP_DIRECT	GO:0045444~fat cell differentiation	12	2.3455447578073487	0.012518375975038262	20.683321432996337
GOTERM_MF_DIRECT	GO:0005267~potassium channel activity	24	4.134123222748816	6.241218629627782E-9	9.977271808736532E-6	GOTERM_BP_DIRECT	GO:0045019~negative regulation of nitric oxide biosynthetic process	5	5.147167662966126	0.013387784831210163	21.95806701134574
GOTERM_MF_DIRECT	GO:0000981~RNA polymerase II transcription factor activity, sequence-specific DNA binding	37	2.9303172268526083	8.078588982406833E-9	1.2914509472938818E-5	KEGG_PATHWAY	mmu05213:Endometrial cancer	9	2.7778666240204704	0.014109696322175708	16.96051822396445
GOTERM_MF_DIRECT	GO:0046983~protein dimerization activity	39	2.828610626091294	8.3754809657241E-9	1.3389123754148358E-5	GOTERM_MF_DIRECT	GO:0004672~protein kinase activity	48	1.4143852448633174	0.01445247902818629	20.856091821841883
GOTERM_BP_DIRECT	GO:0007409~axonogenesis	28	3.5711232586845356	8.839158245878337E-9	1.6530260393832208E-5	GOTERM_BP_DIRECT	GO:0007224~smoothened signaling pathway	11	2.392345533491298	0.01560900580154654	25.127468009142582
GOTERM_BP_DIRECT	GO:0006357~regulation of transcription from RNA polymerase II promoter	63	2.1656119005750676	1.0662040262674803E-8	1.9939262652091116E-5	GOTERM_BP_DIRECT	GO:0001934~positive regulation of protein phosphorylation	21	1.7623454498199234	0.015871030298234008	25.493212579831425
KEGG_PATHWAY	mmu04550:Signaling pathways regulating pluripotency of stem cells	30	3.3498220949405537	1.0733456766168008E-8	1.3881472593624267E-5	GOTERM_BP_DIRECT	GO:0043123~positive regulation of I-kappaB kinase/NF-kappaB signaling	18	1.8654164684575223	0.016152784754550828	25.88461163592627
GOTERM_BP_DIRECT	GO:0007605~sensory perception of sound	32	3.1644736122504784	1.4511577212497955E-8	2.7138346125887836E-5	GOTERM_MF_DIRECT	GO:0000975~regulatory region DNA binding	5	4.88957399103139	0.016211107130656644	23.094917440617856
GOTERM_BP_DIRECT	GO:0030324~lung development	30	3.3016433353621424	1.6174088566311334E-8	3.0247436300090413E-5	GOTERM_BP_DIRECT	GO:0071222~cellular response to lipopolysaccharide	23	1.6993041566730271	0.016691734309700508	26.62788265693351
GOTERM_BP_DIRECT	GO:0001662~behavioral fear response	17	5.523701707097934	1.676520090351142E-8	3.135288538791414E-5	GOTERM_MF_DIRECT	GO:0051879~Hsp90 protein binding	7	3.31898355754858	0.016769671680884293	23.793479122207785
GOTERM_BP_DIRECT	GO:0042391~regulation of membrane potential	26	3.6579031316864423	1.9693329767522023E-8	3.6828827665313923E-5	GOTERM_BP_DIRECT	GO:0010388~cullin deneddylation	4	6.862890217288167	0.01689948822811555	26.912511521519633
GOTERM_BP_DIRECT	GO:0031290~retinal ganglion cell axon guidance	12	8.188075471698113	2.8223121787769635E-8	5.2780531545337794E-5	GOTERM_BP_DIRECT	GO:0000920~cell separation after cytokinesis	5	4.825469684030743	0.016953194335985303	26.985920413732913
GOTERM_BP_DIRECT	GO:0030182~neuron differentiation	30	3.2236517605110677	2.860860248881117E-8	5.350142516791223E-5	GOTERM_MF_DIRECT	GO:0008017~microtubule binding	22	1.7211300448430493	0.017099050567297207	24.202619015214832
GOTERM_BP_DIRECT	GO:0007626~locomotory behavior	27	3.411698113207547	4.7088682695203645E-8	8.806131737149059E-5	KEGG_PATHWAY	mmu04668:TNF signaling pathway	14	2.061454538518759	0.017265958912825487	20.371053035999953
GOTERM_BP_DIRECT	GO:0030901~midbrain development	16	5.458716981132075	6.036005118599757E-8	1.128803077676821E-4	GOTERM_MF_DIRECT	GO:0001078~transcriptional repressor activity, RNA polymerase II core promoter proximal region sequence-specific binding	16	1.9406681266729238	0.01760812930242519	24.830924056906
GOTERM_BP_DIRECT	GO:0060070~canonical Wnt signaling pathway	24	3.6800339198643206	6.833278577496092E-8	1.2779023861320127E-4	GOTERM_BP_DIRECT	GO:0006909~phagocytosis	9	2.6725678250016425	0.017796683646181977	28.129747515995994
GOTERM_BP_DIRECT	GO:0009954~proximal/distal pattern formation	13	6.8233962264150945	8.313095183394425E-8	1.5546450587988758E-4	KEGG_PATHWAY	mmu04510:Focal adhesion	22	1.7057860536121408	0.017801239530312228	20.93645924206372
GOTERM_BP_DIRECT	GO:0016055~Wnt signaling pathway	40	2.56277792541412	8.784660574868704E-8	1.642833180048875E-4	GOTERM_MF_DIRECT	GO:0017124~SH3 domain binding	15	1.9889792505890402	0.018215977799022058	25.574733121203753
GOTERM_BP_DIRECT	GO:0006813~potassium ion transport	29	3.116196701827366	1.0936204178952363E-7	2.0451963402834394E-4	KEGG_PATHWAY	mmu04722:Neurotrophin signaling pathway	15	1.973347874987219	0.01882269914031966	22.00513129765006
GOTERM_BP_DIRECT	GO:0007628~adult walking behavior	16	5.198778077268644	1.2875773560307283E-7	2.4079177763924875E-4	KEGG_PATHWAY	mmu04068:FoxO signaling pathway	16	1.9164054984950507	0.01891316359209835	22.09913108958883
GOTERM_BP_DIRECT	GO:0008306~associative learning	15	5.532483426823049	1.4637840494724383E-7	2.737444137146383E-4	GOTERM_BP_DIRECT	GO:0001933~negative regulation of protein phosphorylation	12	2.205928998414054	0.019232467674023715	30.037889488287107
GOTERM_BP_DIRECT	GO:0003151~outflow tract morphogenesis	18	4.548930817610063	1.5766120961410597E-7	2.9484452370720504E-4	GOTERM_MF_DIRECT	GO:0004693~cyclin-dependent protein serine/threonine kinase activity	7	3.2213663940912687	0.019294182414712396	26.87715320902353
GOTERM_BP_DIRECT	GO:0007507~heart development	45	2.3528952504879634	1.621647014688901E-7	3.032665572111348E-4	KEGG_PATHWAY	mmu05164:Influenza A	19	1.7833217833217834	0.01931716394883532	22.517644166868646
GOTERM_BP_DIRECT	GO:0010628~positive regulation of gene expression	60	2.0521492410270956	1.7219156912301977E-7	3.220179191076866E-4	KEGG_PATHWAY	mmu00480:Glutathione metabolism	9	2.6263466263466264	0.019419319552315562	22.62314003429523
GOTERM_BP_DIRECT	GO:0048704~embryonic skeletal system morphogenesis	18	4.466222984562607	2.1272103290708867E-7	3.9781250700254844E-4	GOTERM_MF_DIRECT	GO:0017137~Rab GTPase binding	16	1.9110396056550165	0.01999389091412518	27.710898897620005
GOTERM_BP_DIRECT	GO:0001656~metanephros development	15	5.386891757696127	2.1619172191061077E-7	4.0430307737260307E-4	GOTERM_BP_DIRECT	GO:0010332~response to gamma radiation	7	3.179132968302607	0.020467643820862566	31.640993440454324
GOTERM_BP_DIRECT	GO:0090090~negative regulation of canonical Wnt signaling pathway	25	3.3448020717721048	2.429205516214374E-7	4.542889178171805E-4	GOTERM_BP_DIRECT	GO:0050769~positive regulation of neurogenesis	7	3.179132968302607	0.020467643820862566	31.640993440454324
GOTERM_BP_DIRECT	GO:0007268~chemical synaptic transmission	34	2.697621763931549	2.7774624668298876E-7	5.194167478461686E-4	GOTERM_BP_DIRECT	GO:0098609~cell-cell adhesion	21	1.7157225543220418	0.020659167926538734	31.886435074734052
GOTERM_BP_DIRECT	GO:0007417~central nervous system development	23	3.5266991732033066	3.0553137994350464E-7	5.713779344551639E-4	GOTERM_MF_DIRECT	GO:0005085~guanyl-nucleotide exchange factor activity	18	1.8053811659192827	0.02163490936315434	29.631434312649997
KEGG_PATHWAY	mmu04390:Hippo signaling pathway	29	2.959379254735562	3.179548411418091E-7	4.112070704609394E-4	KEGG_PATHWAY	mmu05200:Pathways in cancer	36	1.4554061909225637	0.0218673699935504	25.111901179603834
GOTERM_BP_DIRECT	GO:0030902~hindbrain development	12	6.8233962264150945	3.188220060668703E-7	5.962328250785909E-4	GOTERM_BP_DIRECT	GO:0042347~negative regulation of NF-kappaB import into nucleus	4	6.176601195559351	0.022997489587726717	34.816625181939884
GOTERM_MF_DIRECT	GO:0017147~Wnt-protein binding	13	5.971511321748288	5.079906786880055E-7	8.120757028939884E-4	GOTERM_BP_DIRECT	GO:0035904~aorta development	6	3.563423766668856	0.02369428433248873	35.66647175814368
GOTERM_BP_DIRECT	GO:0021983~pituitary gland development	13	5.913610062893082	5.651231241993438E-7	0.0010568411714984016	KEGG_PATHWAY	mmu04144:Endocytosis	27	1.5588028537668828	0.02397789731232447	27.197962262322285
GOTERM_BP_DIRECT	GO:0060021~palate development	22	3.532110987791343	5.70233417332563E-7	0.001066397922500073	GOTERM_BP_DIRECT	GO:0032869~cellular response to insulin stimulus	12	2.1056594984861428	0.026279035948724563	38.72833831881862
GOTERM_BP_DIRECT	GO:0007169~transmembrane receptor protein tyrosine kinase signaling pathway	24	3.275230188679245	6.634928129755512E-7	0.0012408020151677412	GOTERM_BP_DIRECT	GO:0048008~platelet-derived growth factor receptor signaling pathway	7	3.002514470063573	0.02658156682836884	39.07756540133078
GOTERM_BP_DIRECT	GO:0001658~branching involved in ureteric bud morphogenesis	16	4.548930817610063	9.386737442667337E-7	0.0017554153021515084	GOTERM_MF_DIRECT	GO:0035064~methylated histone binding	8	2.6632573227745446	0.028493529482260613	37.152214993416536
KEGG_PATHWAY	mmu04916:Melanogenesis	22	3.424262585939233	1.0029086492613343E-6	0.0012970440731674415	GOTERM_BP_DIRECT	GO:0006468~protein phosphorylation	50	1.340408245564095	0.029021800902214873	41.82642854286247
GOTERM_BP_DIRECT	GO:0001755~neural crest cell migration	16	4.456095494801694	1.2617366472006771E-6	0.002359569017706953	GOTERM_BP_DIRECT	GO:0060976~coronary vasculature development	7	2.9213654303321253	0.03004777083055806	42.94677082301459
GOTERM_MF_DIRECT	GO:0000977~RNA polymerase II regulatory region sequence-specific DNA binding	38	2.3694823901124433	1.4339036460089547E-6	0.0022922275574877027	GOTERM_BP_DIRECT	GO:0007097~nuclear migration	4	5.615091995963047	0.03012776798710007	43.033263461774105
GOTERM_BP_DIRECT	GO:0030326~embryonic limb morphogenesis	18	3.8990835579514824	1.80159810958082E-6	0.0033691458354523363	KEGG_PATHWAY	mmu04330:Notch signaling pathway	8	2.6203911918197633	0.03054762719125941	33.35297798699961
GOTERM_BP_DIRECT	GO:0001525~angiogenesis	40	2.2839820004736717	1.862850032676987E-6	0.003483690393457639	GOTERM_MF_DIRECT	GO:0008233~peptidase activity	45	1.3645322765668995	0.030695448115173433	39.40220474702987
GOTERM_MF_DIRECT	GO:0046982~protein heterodimerization activity	68	1.8230893589294388	1.9520777774608872E-6	0.0031205647008758497	GOTERM_BP_DIRECT	GO:0009790~embryo development	11	2.150082694656736	0.03073384885283599	43.6845391541856
KEGG_PATHWAY	mmu04723:Retrograde endocannabinoid signaling	22	3.291281514640622	1.9861376988243978E-6	0.0025686217985820825	GOTERM_BP_DIRECT	GO:0045022~early endosome to late endosome transport	5	4.063553418131152	0.030955340376331637	43.920785444144485
GOTERM_BP_DIRECT	GO:0010976~positive regulation of neuron projection development	28	2.768914410719169	2.22036921293008E-6	0.004152268988777408	GOTERM_BP_DIRECT	GO:0007264~small GTPase mediated signal transduction	24	1.5703223378540725	0.0326378325209732	45.68500276284637
GOTERM_BP_DIRECT	GO:0001501~skeletal system development	24	3.0609627931581733	2.3258346250673624E-6	0.004349493731092835	GOTERM_MF_DIRECT	GO:0015035~protein disulfide oxidoreductase activity	5	3.911659192825112	0.03525495022435346	43.823260824478474
GOTERM_BP_DIRECT	GO:0007157~heterophilic cell-cell adhesion via plasma membrane cell adhesion molecules	16	4.199013062409288	2.9121374944277176E-6	0.0054458979640958916	GOTERM_MF_DIRECT	GO:0016668~oxidoreductase activity, acting on a sulfur group of donors, NAD(P) as acceptor	3	9.387982062780269	0.03578919834756555	44.3210104982547
GOTERM_BP_DIRECT	GO:0016477~cell migration	34	2.429271954954065	3.2073484957818665E-6	0.005997947225888645	GOTERM_BP_DIRECT	GO:0060339~negative regulation of type I interferon-mediated signaling pathway	3	9.264901793339027	0.03668624783821883	49.71745028029271
KEGG_PATHWAY	mmu04310:Wnt signaling pathway	26	2.841409379821916	3.223641241834653E-6	0.004169023140765393	GOTERM_BP_DIRECT	GO:0010891~negative regulation of sequestering of triglyceride	3	9.264901793339027	0.03668624783821883	49.71745028029271
GOTERM_BP_DIRECT	GO:0060441~epithelial tube branching involved in lung morphogenesis	11	6.2547798742138365	3.2435554277683092E-6	0.006065654565279299	GOTERM_BP_DIRECT	GO:0061098~positive regulation of protein tyrosine kinase activity	5	3.860375747224594	0.036769817153975884	49.7976282286927
GOTERM_BP_DIRECT	GO:0048935~peripheral nervous system neuron development	7	11.940943396226416	3.7533890568117287E-6	0.007019044145939457	KEGG_PATHWAY	mmu04024:cAMP signaling pathway	20	1.6294310710554365	0.03698618666826302	38.91552703531599
GOTERM_MF_DIRECT	GO:0004714~transmembrane receptor protein tyrosine kinase activity	16	4.083084664443274	4.3330532869730005E-6	0.006926635843607087	GOTERM_BP_DIRECT	GO:0021670~lateral ventricle development	4	5.147167662966126	0.03827976404528527	51.225638714597565
GOTERM_MF_DIRECT	GO:0042813~Wnt-activated receptor activity	10	6.890205371248025	4.346963355776036E-6	0.006948871167522519	GOTERM_BP_DIRECT	GO:0033962~cytoplasmic mRNA processing body assembly	4	5.147167662966126	0.03827976404528527	51.225638714597565
GOTERM_BP_DIRECT	GO:0090263~positive regulation of canonical Wnt signaling pathway	18	3.6663024500140806	4.531431199539897E-6	0.008473967428590523	GOTERM_BP_DIRECT	GO:0045732~positive regulation of protein catabolic process	9	2.3162254483347566	0.038590412144826836	51.51462558633742
GOTERM_BP_DIRECT	GO:0035176~social behavior	16	4.043494060097833	4.893278562845418E-6	0.009150607951757816	GOTERM_BP_DIRECT	GO:0016569~covalent chromatin modification	26	1.5093198410201423	0.038625770569381455	51.54741566863416
KEGG_PATHWAY	mmu05033:Nicotine addiction	13	5.007984031936127	5.0107564798730205E-6	0.006480168048617063	GOTERM_MF_DIRECT	GO:0008289~lipid binding	26	1.5067131705696728	0.03969061048509191	47.8324682249595
GOTERM_MF_DIRECT	GO:0001078~transcriptional repressor activity, RNA polymerase II core promoter proximal region sequence-specific binding	26	2.7774471263945526	5.225532129098777E-6	0.008353258937987551	GOTERM_BP_DIRECT	GO:0016477~cell migration	20	1.61691130773805	0.040978331743194776	53.68259285187784
GOTERM_BP_DIRECT	GO:0048754~branching morphogenesis of an epithelial tube	13	4.928008385744235	5.413567777405694E-6	0.0101235209899464	GOTERM_MF_DIRECT	GO:0030506~ankyrin binding	5	3.7253897074524875	0.04141766639837331	49.31962287027599
KEGG_PATHWAY	mmu04015:Rap1 signaling pathway	33	2.376182215009234	6.487462277202378E-6	0.008389846031908732	GOTERM_BP_DIRECT	GO:0002479~antigen processing and presentation of exogenous peptide antigen via MHC class I, TAP-dependent	6	3.088300597779676	0.04153806357882396	54.17733503472745
GOTERM_BP_DIRECT	GO:0010468~regulation of gene expression	46	2.0381573143837293	6.847079443303489E-6	0.012804064876326127	GOTERM_BP_DIRECT	GO:0050775~positive regulation of dendrite morphogenesis	6	3.088300597779676	0.04153806357882396	54.17733503472745
GOTERM_BP_DIRECT	GO:0050679~positive regulation of epithelial cell proliferation	19	3.411698113207547	6.872301548877201E-6	0.012851227441834645	GOTERM_BP_DIRECT	GO:0042832~defense response to protozoan	6	3.088300597779676	0.04153806357882396	54.17733503472745
GOTERM_MF_DIRECT	GO:0005249~voltage-gated potassium channel activity	18	3.5435341909275557	7.526503496954705E-6	0.012031262482459226	GOTERM_BP_DIRECT	GO:0000122~negative regulation of transcription from RNA polymerase II promoter	60	1.2709055957941053	0.043325892883944096	55.72432276654939
KEGG_PATHWAY	mmu05412:Arrhythmogenic right ventricular cardiomyopathy (ARVC)	17	3.689522363723258	8.66314216853669E-6	0.01120337696930429	GOTERM_BP_DIRECT	GO:0006412~translation	36	1.3862695950133208	0.0434626840088547	55.84062962495197
GOTERM_MF_DIRECT	GO:0005262~calcium channel activity	20	3.2047466843014067	9.87058870284482E-6	0.015778051225789902	KEGG_PATHWAY	mmu04623:Cytosolic DNA-sensing pathway	9	2.257016632016632	0.043592489255183935	44.174725801635425
GOTERM_MF_DIRECT	GO:0008201~heparin binding	28	2.555307952250923	1.0741105819785573E-5	0.01716945336546205	KEGG_PATHWAY	mmu05210:Colorectal cancer	9	2.257016632016632	0.043592489255183935	44.174725801635425
GOTERM_BP_DIRECT	GO:0009887~organ morphogenesis	23	2.8795984074779297	1.1236129291076479E-5	0.021010788784348033	GOTERM_BP_DIRECT	GO:0072659~protein localization to plasma membrane	9	2.241508498388474	0.04560430849907074	57.6243011476834
GOTERM_BP_DIRECT	GO:0030900~forebrain development	20	3.1736726634488814	1.1369962835887121E-5	0.021261023122887135	GOTERM_BP_DIRECT	GO:0031397~negative regulation of protein ubiquitination	7	2.6363541688363084	0.04680328557347354	58.5929068809947
KEGG_PATHWAY	mmu04020:Calcium signaling pathway	29	2.4825903748059437	1.1608824486804507E-5	0.015012538015901633	GOTERM_BP_DIRECT	GO:0055088~lipid homeostasis	7	2.6363541688363084	0.04680328557347354	58.5929068809947
GOTERM_BP_DIRECT	GO:0021915~neural tube development	15	4.0137624861265255	1.1727758411069927E-5	0.021930005997372604	GOTERM_BP_DIRECT	GO:0006913~nucleocytoplasmic transport	6	2.988677997851299	0.04698680034627128	58.739300585100615
GOTERM_BP_DIRECT	GO:0001945~lymph vessel development	8	8.398026124818577	1.28651454449235E-5	0.02405659008903882	GOTERM_BP_DIRECT	GO:0016311~dephosphorylation	13	1.8416471454649441	0.049184949854946355	60.455198689727126
GOTERM_BP_DIRECT	GO:0090179~planar cell polarity pathway involved in neural tube closure	8	8.398026124818577	1.28651454449235E-5	0.02405659008903882	GOTERM_BP_DIRECT	GO:0001701~in utero embryonic development	28	1.4460270357496807	0.04961480557962232	60.78276219744745
GOTERM_BP_DIRECT	GO:0007612~learning	17	3.515082904516867	1.608677112652589E-5	0.030079863969734166	GOTERM_MF_DIRECT	GO:0016799~hydrolase activity, hydrolyzing N-glycosyl compounds	3	7.823318385650224	0.05144035788584657	57.194700848109825
GOTERM_BP_DIRECT	GO:0001822~kidney development	25	2.6243831640058053	2.2167275276902215E-5	0.04144726982723279	GOTERM_BP_DIRECT	GO:0090344~negative regulation of cell aging	3	7.720751494449189	0.052699431560514515	63.05917642003315
GOTERM_MF_DIRECT	GO:0005003~ephrin receptor activity	8	7.874520424283458	2.2596300898827422E-5	0.036116548889275624	GOTERM_BP_DIRECT	GO:0031914~negative regulation of synaptic plasticity	3	7.720751494449189	0.052699431560514515	63.05917642003315
GOTERM_BP_DIRECT	GO:0060993~kidney morphogenesis	8	7.798167115902964	2.4100329840354844E-5	0.04506082830048053	GOTERM_BP_DIRECT	GO:0032496~response to lipopolysaccharide	20	1.567665278060749	0.053073334978935176	63.326461192018236
GOTERM_BP_DIRECT	GO:0007613~memory	19	3.1239645373948624	2.5100830410936358E-5	0.04693106699599214	GOTERM_MF_DIRECT	GO:0008144~drug binding	13	1.8161274823830877	0.05374804946955855	58.83757313670985
GOTERM_BP_DIRECT	GO:0048514~blood vessel morphogenesis	12	4.678900269541779	2.5142110069290512E-5	0.04700823047276703	GOTERM_MF_DIRECT	GO:0016887~ATPase activity	20	1.5646636771300448	0.053925180095981934	58.96119930057155
GOTERM_BP_DIRECT	GO:0008285~negative regulation of cell proliferation	52	1.848003144654088	2.5602928141330153E-5	0.04786962729614874	GOTERM_BP_DIRECT	GO:0050728~negative regulation of inflammatory response	11	1.952373941125082	0.05405221183798277	64.01757672575235
GOTERM_BP_DIRECT	GO:0045665~negative regulation of neuron differentiation	18	3.232135054617676	2.7391640780512495E-5	0.05121316089803374	GOTERM_MF_DIRECT	GO:0043130~ubiquitin binding	10	2.0320307495195387	0.05612314978468514	60.46656141027857
GOTERM_MF_DIRECT	GO:0042803~protein homodimerization activity	90	1.5541816626875244	2.8388024156588805E-5	0.04537171704828147	GOTERM_BP_DIRECT	GO:0090002~establishment of protein localization to plasma membrane	7	2.513733044704387	0.05698193956029574	66.01320176955176
KEGG_PATHWAY	mmu04950:Maturity onset diabetes of the young	10	5.707104309898721	3.0509051931277487E-5	0.039449873442642946	GOTERM_BP_DIRECT	GO:0006518~peptide metabolic process	4	4.4118579968281075	0.05754631337609935	66.3854085500752
GOTERM_BP_DIRECT	GO:0048565~digestive tract development	13	4.224007187780773	3.169841449953722E-5	0.05926312123308852	GOTERM_BP_DIRECT	GO:0045055~regulated exocytosis	4	4.4118579968281075	0.05754631337609935	66.3854085500752
GOTERM_BP_DIRECT	GO:0030178~negative regulation of Wnt signaling pathway	15	3.655390835579514	3.727106879211554E-5	0.06967827803592286	GOTERM_BP_DIRECT	GO:0006337~nucleosome disassembly	4	4.4118579968281075	0.05754631337609935	66.3854085500752
GOTERM_BP_DIRECT	GO:0048013~ephrin receptor signaling pathway	13	4.1257744624835455	4.106069124357124E-5	0.07676040434081433	GOTERM_BP_DIRECT	GO:0022008~neurogenesis	9	2.1380542600013137	0.057606007108851665	66.42455059749834
KEGG_PATHWAY	mmu04724:Glutamatergic synapse	21	2.813850559750065	4.144498461457868E-5	0.053587136320332185	KEGG_PATHWAY	mmu04622:RIG-I-like receptor signaling pathway	9	2.12425094778036	0.05885787462142102	54.76877257776906
GOTERM_BP_DIRECT	GO:0007165~signal transduction	130	1.4136119672254381	4.421177918165528E-5	0.08264886213958933	GOTERM_BP_DIRECT	GO:0030308~negative regulation of cell growth	14	1.729448334756618	0.06095745971646161	68.55430438925671
GOTERM_BP_DIRECT	GO:0055007~cardiac muscle cell differentiation	12	4.4259867414584395	4.496740209033003E-5	0.08406085058455526	GOTERM_MF_DIRECT	GO:0003700~transcription factor activity, sequence-specific DNA binding	69	1.2226703705772717	0.061119384411539204	63.697982852252636
GOTERM_BP_DIRECT	GO:0003007~heart morphogenesis	16	3.4116981132075472	4.504718369125939E-5	0.08420993270515931	GOTERM_BP_DIRECT	GO:0042127~regulation of cell proliferation	22	1.4965333293205474	0.06279925165101771	69.6696530419105
GOTERM_BP_DIRECT	GO:0009653~anatomical structure morphogenesis	9	6.141056603773584	4.5903319842323556E-5	0.0858097193004892	GOTERM_BP_DIRECT	GO:0045892~negative regulation of transcription, DNA-templated	48	1.2801246001159277	0.06303280861164767	69.80838698854564
GOTERM_BP_DIRECT	GO:0060174~limb bud formation	7	8.684322469982849	5.107148541887799E-5	0.095466502463748	GOTERM_MF_DIRECT	GO:0001077~transcriptional activator activity, RNA polymerase II core promoter proximal region sequence-specific binding	25	1.4487626640093005	0.063260814983332	65.00569656282403
GOTERM_BP_DIRECT	GO:0048706~embryonic skeletal system development	13	4.032006861063465	5.272625012521749E-5	0.09855826466250717	GOTERM_MF_DIRECT	GO:0051019~mitogen-activated protein kinase binding	5	3.259715994020927	0.06330589457822633	65.0327446226435
GOTERM_BP_DIRECT	GO:0070588~calcium ion transmembrane transport	19	2.9464665523156093	5.7276410899392106E-5	0.10705931767164278	GOTERM_BP_DIRECT	GO:0051301~cell division	33	1.3624855578439745	0.06386603264796228	70.29845271209668
GOTERM_BP_DIRECT	GO:0043410~positive regulation of MAPK cascade	21	2.7556023222060952	5.7424014116336346E-5	0.10733507289452104	GOTERM_BP_DIRECT	GO:0016579~protein deubiquitination	10	1.9796798703715865	0.06418419280474988	70.48358826571572
GOTERM_BP_DIRECT	GO:0048839~inner ear development	16	3.3083133218982272	6.598110845908934E-5	0.12332037261768569	KEGG_PATHWAY	mmu01100:Metabolic pathways	93	1.1679501820346891	0.06435682412875597	58.10588307688267
GOTERM_BP_DIRECT	GO:0007416~synapse assembly	13	3.942406708595388	6.714899749911085E-5	0.12550188992610511	GOTERM_BP_DIRECT	GO:0048854~brain morphogenesis	5	3.2169797893538283	0.06585343571803356	71.43716347509658
GOTERM_BP_DIRECT	GO:0001843~neural tube closure	20	2.8137716397588015	6.72319552399346E-5	0.12565684620838846	GOTERM_BP_DIRECT	GO:0032781~positive regulation of ATPase activity	5	3.2169797893538283	0.06585343571803356	71.43716347509658
GOTERM_BP_DIRECT	GO:0048557~embryonic digestive tract morphogenesis	9	5.848625336927224	6.940247286913413E-5	0.1297110626180209	GOTERM_BP_DIRECT	GO:0007026~negative regulation of microtubule depolymerization	5	3.2169797893538283	0.06585343571803356	71.43716347509658
GOTERM_BP_DIRECT	GO:0045892~negative regulation of transcription, DNA-templated	69	1.6263016912699186	7.168735953799059E-5	0.1339787357299005	GOTERM_BP_DIRECT	GO:0030866~cortical actin cytoskeleton organization	5	3.2169797893538283	0.06585343571803356	71.43716347509658
GOTERM_BP_DIRECT	GO:0030855~epithelial cell differentiation	16	3.258935511123627	7.932797364603047E-5	0.148248493307912	GOTERM_MF_DIRECT	GO:0008092~cytoskeletal protein binding	9	2.0708783962015302	0.06719128522503293	67.29173464369134
GOTERM_BP_DIRECT	GO:0042476~odontogenesis	10	5.054367575122292	8.231853745361191E-5	0.15383320213556706	KEGG_PATHWAY	mmu00562:Inositol phosphate metabolism	9	2.0635580635580637	0.06761306546749356	59.97322902265664
GOTERM_BP_DIRECT	GO:0031016~pancreas development	11	4.548930817610063	8.328743511633713E-5	0.15564250032951144	GOTERM_BP_DIRECT	GO:0006397~mRNA processing	29	1.3906943685653819	0.06810629186227814	72.6780192718287
GOTERM_BP_DIRECT	GO:0006816~calcium ion transport	25	2.4196440519202462	8.63486326171381E-5	0.16135870933193797	GOTERM_BP_DIRECT	GO:0071360~cellular response to exogenous dsRNA	4	4.1177341303729005	0.0685859455120939	72.93554270004395
GOTERM_BP_DIRECT	GO:0021953~central nervous system neuron differentiation	7	7.96062893081761	9.580315338432487E-5	0.17901128811305123	KEGG_PATHWAY	mmu04010:MAPK signaling pathway	23	1.4590814590814591	0.06899836345085808	60.744091141306555
GOTERM_BP_DIRECT	GO:0035239~tube morphogenesis	6	10.235094339622641	9.700014829918261E-5	0.18124599206733594	GOTERM_BP_DIRECT	GO:0030154~cell differentiation	62	1.227401519630384	0.06902255234333725	73.1679574188556
GOTERM_BP_DIRECT	GO:0001964~startle response	9	5.582778730703259	1.0208283254878546E-4	0.1907344728689475	GOTERM_MF_DIRECT	GO:0008440~inositol-1,4,5-trisphosphate 3-kinase activity	3	6.705701473414479	0.06902422024323268	68.30922351771935
GOTERM_BP_DIRECT	GO:0007631~feeding behavior	11	4.415138734739179	1.1030086262407545E-4	0.20607428881376233	KEGG_PATHWAY	mmu05161:Hepatitis B	15	1.6489619229345258	0.06940794144174091	60.96936451232074
GOTERM_BP_DIRECT	GO:0007269~neurotransmitter secretion	10	4.873854447439353	1.1347128034710527E-4	0.21199160982292575	GOTERM_MF_DIRECT	GO:0044212~transcription regulatory region DNA binding	22	1.4773648453588406	0.06991190014250352	68.79124780234847
GOTERM_BP_DIRECT	GO:0008045~motor neuron axon guidance	10	4.873854447439353	1.1347128034710527E-4	0.21199160982292575	GOTERM_BP_DIRECT	GO:0010803~regulation of tumor necrosis factor-mediated signaling pathway	3	6.617786995242161	0.07067360131314139	74.02989417895213
GOTERM_MF_DIRECT	GO:0001105~RNA polymerase II transcription coactivator activity	12	4.033290949023234	1.1594850284958182E-4	0.1851954419142654	GOTERM_BP_DIRECT	GO:1901385~regulation of voltage-gated calcium channel activity	3	6.617786995242161	0.07067360131314139	74.02989417895213
GOTERM_BP_DIRECT	GO:0031018~endocrine pancreas development	12	3.9941831569259096	1.2664201233842767E-4	0.23657013034754648	GOTERM_MF_DIRECT	GO:0005525~GTP binding	33	1.3481436382582632	0.07236914124524182	70.08995815347177
GOTERM_BP_DIRECT	GO:0043010~camera-type eye development	17	2.9743009192065792	1.4046325761599173E-4	0.26235644248906453	GOTERM_MF_DIRECT	GO:0004843~thiol-dependent ubiquitin-specific protease activity	10	1.931683552012401	0.0727336022710808	70.27821155304554
GOTERM_BP_DIRECT	GO:0023019~signal transduction involved in regulation of gene expression	9	5.340049220672682	1.465213660791046E-4	0.27365707319848553	GOTERM_BP_DIRECT	GO:0045727~positive regulation of translation	8	2.1672284896699474	0.07367496378768992	75.53011610115699
GOTERM_BP_DIRECT	GO:0048814~regulation of dendrite morphogenesis	9	5.340049220672682	1.465213660791046E-4	0.27365707319848553	GOTERM_BP_DIRECT	GO:0006511~ubiquitin-dependent protein catabolic process	16	1.6043119988465846	0.07386924659885058	75.6243478117662
GOTERM_BP_DIRECT	GO:0090103~cochlea morphogenesis	9	5.340049220672682	1.465213660791046E-4	0.27365707319848553	GOTERM_MF_DIRECT	GO:0019899~enzyme binding	33	1.3446328475336324	0.07436247971789488	71.10606932770666
GOTERM_BP_DIRECT	GO:0009953~dorsal/ventral pattern formation	13	3.620577589526377	1.6394661838435204E-4	0.30615490877206053	GOTERM_BP_DIRECT	GO:0046854~phosphatidylinositol phosphorylation	5	3.0883005977796754	0.07455247095421572	75.95300966733824
GOTERM_MF_DIRECT	GO:0044212~transcription regulatory region DNA binding	34	2.01087538731702	1.6431543674027462E-4	0.2623530750152203	GOTERM_MF_DIRECT	GO:0002039~p53 binding	9	2.0117104420243437	0.07693838307433433	72.37123904468575
GOTERM_BP_DIRECT	GO:0007614~short-term memory	7	7.348272859216256	1.6689287446850182E-4	0.31164864162530614	KEGG_PATHWAY	mmu04520:Adherens junction	9	2.0062370062370065	0.07712920017344288	64.99900940079178
GOTERM_BP_DIRECT	GO:0006810~transport	174	1.3032611892384482	1.7036639109956414E-4	0.3181251621620418	GOTERM_MF_DIRECT	GO:0046872~metal ion binding	234	1.0913004484304931	0.07744646294132884	72.61457015499539
GOTERM_BP_DIRECT	GO:0001736~establishment of planar polarity	8	6.06524109014675	1.7213774561177127E-4	0.3214277751829697	KEGG_PATHWAY	mmu04070:Phosphatidylinositol signaling system	11	1.8200913046273872	0.0781249138774694	65.48971188196492
GOTERM_BP_DIRECT	GO:0035115~embryonic forelimb morphogenesis	11	4.169853249475891	1.868804001758184E-4	0.3489107920673806	KEGG_PATHWAY	mmu04931:Insulin resistance	12	1.750897750897751	0.0793346904367262	66.07735667596346
KEGG_PATHWAY	mmu04921:Oxytocin signaling pathway	24	2.3406351853255516	1.9611932853010516E-4	0.25334260701648237	GOTERM_BP_DIRECT	GO:0001522~pseudouridine synthesis	4	3.8603757472245945	0.08050119578458508	78.64277977907088
GOTERM_BP_DIRECT	GO:0003148~outflow tract septum morphogenesis	9	5.117547169811321	2.057466500023701E-4	0.38407048616848627	GOTERM_BP_DIRECT	GO:0007034~vacuolar transport	4	3.8603757472245945	0.08050119578458508	78.64277977907088
GOTERM_BP_DIRECT	GO:0071300~cellular response to retinoic acid	15	3.1492597968069664	2.1060024340126992E-4	0.393113885417129	GOTERM_BP_DIRECT	GO:0007507~heart development	24	1.4199083208182417	0.08097377952714502	78.84379009983871
GOTERM_MF_DIRECT	GO:0030165~PDZ domain binding	21	2.4947295309691127	2.3939268013623854E-4	0.382009739080591	GOTERM_BP_DIRECT	GO:0046330~positive regulation of JNK cascade	9	1.9853360985726485	0.08168553850265303	79.14315877814167
GOTERM_BP_DIRECT	GO:0002053~positive regulation of mesenchymal cell proliferation	11	4.057154513003569	2.3944076983155552E-4	0.4468346222422981	GOTERM_MF_DIRECT	GO:0003735~structural constituent of ribosome	24	1.422421524663677	0.08204812956648541	74.7287119629479
GOTERM_BP_DIRECT	GO:0045747~positive regulation of Notch signaling pathway	11	4.057154513003569	2.3944076983155552E-4	0.4468346222422981	KEGG_PATHWAY	mmu04917:Prolactin signaling pathway	9	1.9787543075214309	0.08217355123454609	67.42022482024498
GOTERM_BP_DIRECT	GO:0060173~limb development	11	4.057154513003569	2.3944076983155552E-4	0.4468346222422981	GOTERM_BP_DIRECT	GO:0060271~cilium morphogenesis	17	1.5441502988898377	0.08448474270910031	80.28210627269824
GOTERM_BP_DIRECT	GO:0042733~embryonic digit morphogenesis	15	3.101543739279588	2.495361643468472E-4	0.46563265375375584	GOTERM_BP_DIRECT	GO:0051091~positive regulation of sequence-specific DNA binding transcription factor activity	12	1.7317573445493508	0.08548552848028329	80.67484013970045
KEGG_PATHWAY	mmu05205:Proteoglycans in cancer	28	2.12540436368642	2.610991255903482E-4	0.33715137140858387	GOTERM_BP_DIRECT	GO:0098779~mitophagy in response to mitochondrial depolarization	14	1.6377351654892218	0.08554715336984088	80.6987799313416
GOTERM_BP_DIRECT	GO:0002009~morphogenesis of an epithelium	9	4.912845283018868	2.8326547133055184E-4	0.528413621645174	GOTERM_BP_DIRECT	GO:0045599~negative regulation of fat cell differentiation	7	2.2518858525476797	0.08779127853479211	81.5517088134035
GOTERM_BP_DIRECT	GO:0021772~olfactory bulb development	9	4.912845283018868	2.8326547133055184E-4	0.528413621645174	GOTERM_MF_DIRECT	GO:0019855~calcium channel inhibitor activity	3	5.867488789237669	0.08823061629966733	77.32891893135934
GOTERM_BP_DIRECT	GO:0042493~response to drug	44	1.7712650971225024	2.953138312753006E-4	0.550830364490762	GOTERM_MF_DIRECT	GO:0097157~pre-mRNA intronic binding	3	5.867488789237669	0.08823061629966733	77.32891893135934
GOTERM_BP_DIRECT	GO:0007528~neuromuscular junction development	11	3.9503872889771596	3.0383798939971737E-4	0.5666872165393189	KEGG_PATHWAY	mmu04721:Synaptic vesicle cycle	8	2.0709543290188455	0.08858353962400858	70.2737767919301
GOTERM_BP_DIRECT	GO:0042220~response to cocaine	11	3.9503872889771596	3.0383798939971737E-4	0.5666872165393189	GOTERM_BP_DIRECT	GO:0045087~innate immune response	34	1.312527754056362	0.08955054405913099	82.19530091755058
GOTERM_BP_DIRECT	GO:0001701~in utero embryonic development	40	1.8256578532214298	3.19262997419617E-4	0.595375118834196	GOTERM_BP_DIRECT	GO:0030853~negative regulation of granulocyte differentiation	3	5.790563620836892	0.0902884009072592	82.45886047171626
GOTERM_BP_DIRECT	GO:0045669~positive regulation of osteoblast differentiation	15	3.010321864594894	3.462248411699598E-4	0.6455007676797853	GOTERM_BP_DIRECT	GO:0006475~internal protein amino acid acetylation	3	5.790563620836892	0.0902884009072592	82.45886047171626
GOTERM_BP_DIRECT	GO:0001570~vasculogenesis	15	3.010321864594894	3.462248411699598E-4	0.6455007676797853	GOTERM_BP_DIRECT	GO:0006739~NADP metabolic process	3	5.790563620836892	0.0902884009072592	82.45886047171626
GOTERM_BP_DIRECT	GO:0021987~cerebral cortex development	15	3.010321864594894	3.462248411699598E-4	0.6455007676797853	GOTERM_BP_DIRECT	GO:1900744~regulation of p38MAPK cascade	3	5.790563620836892	0.0902884009072592	82.45886047171626
GOTERM_BP_DIRECT	GO:0048663~neuron fate commitment	10	4.264622641509434	3.529398944843075E-4	0.6579812218877823	GOTERM_BP_DIRECT	GO:0022414~reproductive process	3	5.790563620836892	0.0902884009072592	82.45886047171626
GOTERM_BP_DIRECT	GO:0043401~steroid hormone mediated signaling pathway	13	3.3473264506941973	3.610131032415223E-4	0.6729839502535473	GOTERM_BP_DIRECT	GO:0033572~transferrin transport	3	5.790563620836892	0.0902884009072592	82.45886047171626
KEGG_PATHWAY	mmu04540:Gap junction	16	2.866824490553776	3.616622933689802E-4	0.4667262994149546	GOTERM_BP_DIRECT	GO:2000781~positive regulation of double-strand break repair	3	5.790563620836892	0.0902884009072592	82.45886047171626
GOTERM_BP_DIRECT	GO:0046928~regulation of neurotransmitter secretion	8	5.458716981132075	3.6818251647163086E-4	0.6863053256303098	GOTERM_BP_DIRECT	GO:0046039~GTP metabolic process	3	5.790563620836892	0.0902884009072592	82.45886047171626
GOTERM_BP_DIRECT	GO:0035019~somatic stem cell population maintenance	12	3.5600328137817887	3.811609981579436E-4	0.7104161394914654	GOTERM_BP_DIRECT	GO:0035773~insulin secretion involved in cellular response to glucose stimulus	3	5.790563620836892	0.0902884009072592	82.45886047171626
GOTERM_BP_DIRECT	GO:0048701~embryonic cranial skeleton morphogenesis	11	3.849095307208515	3.8207564671180114E-4	0.7121151216203603	GOTERM_MF_DIRECT	GO:0004725~protein tyrosine phosphatase activity	11	1.7743608709722156	0.0903154973829578	78.14764367696463
KEGG_PATHWAY	mmu04024:cAMP signaling pathway	27	2.1119182953889175	3.8220473038981983E-4	0.49317595714748474	GOTERM_MF_DIRECT	GO:0042626~ATPase activity, coupled to transmembrane movement of substances	7	2.2352338244714924	0.09035208646719706	78.1617613239295
GOTERM_BP_DIRECT	GO:0055085~transmembrane transport	46	1.7245946506323864	3.868989860203513E-4	0.7210741375602292	GOTERM_MF_DIRECT	GO:0031404~chloride ion binding	4	3.6815615932471646	0.09040576832825116	78.18245862258601
GOTERM_BP_DIRECT	GO:0019233~sensory perception of pain	16	2.8356971330556235	4.056783706701318E-4	0.7559482445415711	GOTERM_MF_DIRECT	GO:0043422~protein kinase B binding	4	3.6815615932471646	0.09040576832825116	78.18245862258601
GOTERM_BP_DIRECT	GO:0001934~positive regulation of protein phosphorylation	28	2.0766858080393766	4.116978917743508E-4	0.7671242940829215	GOTERM_MF_DIRECT	GO:0000981~RNA polymerase II transcription factor activity, sequence-specific DNA binding	17	1.5286943971960207	0.09043837390208592	78.19502087666821
GOTERM_MF_DIRECT	GO:0008144~drug binding	20	2.4607876325885805	4.1906716896750315E-4	0.667825294277713	GOTERM_BP_DIRECT	GO:0031398~positive regulation of protein ubiquitination	8	2.0588670651864502	0.09143402548990684	82.86077400169145
GOTERM_BP_DIRECT	GO:0008584~male gonad development	20	2.4369272237196764	4.737749625131125E-4	0.8823092483690398	GOTERM_BP_DIRECT	GO:0009615~response to virus	10	1.838274165345045	0.09263657557983088	83.27328182762454
GOTERM_BP_DIRECT	GO:0007492~endoderm development	11	3.7528679245283016	4.763775421797209E-4	0.88713560959639	GOTERM_MF_DIRECT	GO:0000980~RNA polymerase II distal enhancer sequence-specific DNA binding	9	1.9290374101603291	0.09306388178484432	79.18460529946243
GOTERM_BP_DIRECT	GO:0001569~patterning of blood vessels	11	3.7528679245283016	4.763775421797209E-4	0.88713560959639	GOTERM_BP_DIRECT	GO:0097009~energy homeostasis	4	3.633294820917265	0.09323898669812332	83.47637850154548
GOTERM_MF_DIRECT	GO:0045499~chemorepellent activity	9	4.593470247498684	4.770333024497242E-4	0.7598702594324935	GOTERM_BP_DIRECT	GO:0046325~negative regulation of glucose import	4	3.633294820917265	0.09323898669812332	83.47637850154548
GOTERM_MF_DIRECT	GO:0035255~ionotropic glutamate receptor binding	9	4.593470247498684	4.770333024497242E-4	0.7598702594324935	GOTERM_BP_DIRECT	GO:0048193~Golgi vesicle transport	4	3.633294820917265	0.09323898669812332	83.47637850154548
KEGG_PATHWAY	mmu04713:Circadian entrainment	17	2.6730213043301156	5.037974114736026E-4	0.6496012982656119	GOTERM_BP_DIRECT	GO:0042073~intraciliary transport	5	2.8595375905367364	0.09357745369647774	83.58946366316171
GOTERM_BP_DIRECT	GO:0050806~positive regulation of synaptic transmission	9	4.548930817610063	5.097218603938539E-4	0.9489513962880003	GOTERM_BP_DIRECT	GO:0006749~glutathione metabolic process	7	2.2059289984140538	0.09486240625432113	84.01215109746472
GOTERM_MF_DIRECT	GO:0070888~E-box binding	10	4.0530619830870735	5.376560939591493E-4	0.8560482150891668	GOTERM_BP_DIRECT	GO:0016049~cell growth	7	2.2059289984140538	0.09486240625432113	84.01215109746472
GOTERM_BP_DIRECT	GO:0042475~odontogenesis of dentin-containing tooth	14	3.0326205450733754	5.44899596122E-4	1.014126529055004	KEGG_PATHWAY	mmu04910:Insulin signaling pathway	14	1.6049896049896053	0.09489378851753152	72.85584129931033
GOTERM_BP_DIRECT	GO:0048286~lung alveolus development	12	3.4116981132075472	5.639832135206466E-4	1.0494664894387662	KEGG_PATHWAY	mmu05215:Prostate cancer	10	1.823851823851824	0.09518852031252206	72.9712190660144
GOTERM_BP_DIRECT	GO:0048709~oligodendrocyte differentiation	10	4.013762486126526	5.778127002286834E-4	1.075069134553186	GOTERM_BP_DIRECT	GO:0048873~homeostasis of number of cells within a tissue	6	2.438132050878691	0.09635223092276395	84.48934093199765
GOTERM_BP_DIRECT	GO:0043524~negative regulation of neuron apoptotic process	25	2.1323113207547166	6.101797145705982E-4	1.1349659521343702	GOTERM_BP_DIRECT	GO:0042147~retrograde transport, endosome to Golgi	8	2.025115146085033	0.09784207135797834	84.95304525087971
GOTERM_BP_DIRECT	GO:0001756~somitogenesis	13	3.1680053908355794	6.162434796280051E-4	1.1461834413497685
GOTERM_BP_DIRECT	GO:0061036~positive regulation of cartilage development	7	5.970471698113208	6.431851975621494E-4	1.1960089383285077
GOTERM_BP_DIRECT	GO:0035418~protein localization to synapse	7	5.970471698113208	6.431851975621494E-4	1.1960089383285077
GOTERM_BP_DIRECT	GO:0060013~righting reflex	6	7.443704974271013	6.63919075839069E-4	1.234337588597978
GOTERM_BP_DIRECT	GO:0048762~mesenchymal cell differentiation	6	7.443704974271013	6.63919075839069E-4	1.234337588597978
GOTERM_BP_DIRECT	GO:2000463~positive regulation of excitatory postsynaptic potential	9	4.386469002695417	6.682220924173766E-4	1.2422903819753417
GOTERM_BP_DIRECT	GO:0035108~limb morphogenesis	9	4.386469002695417	6.682220924173766E-4	1.2422903819753417
GOTERM_BP_DIRECT	GO:0032332~positive regulation of chondrocyte differentiation	8	4.962469982847342	7.1146773429108E-4	1.3221829070453106
GOTERM_BP_DIRECT	GO:0007219~Notch signaling pathway	21	2.2926611320754713	7.400662577177139E-4	1.3749825587499598
GOTERM_MF_DIRECT	GO:0001227~transcriptional repressor activity, RNA polymerase II transcription regulatory region sequence-specific binding	13	3.088712752628425	7.876848873216021E-4	1.2517958686881214
GOTERM_BP_DIRECT	GO:0060449~bud elongation involved in lung branching	5	9.747708894878706	8.367489414545366E-4	1.5532837620531703
GOTERM_BP_DIRECT	GO:0021517~ventral spinal cord development	5	9.747708894878706	8.367489414545366E-4	1.5532837620531703
GOTERM_BP_DIRECT	GO:0021520~spinal cord motor neuron cell fate specification	5	9.747708894878706	8.367489414545366E-4	1.5532837620531703
KEGG_PATHWAY	mmu05032:Morphine addiction	16	2.65104200201747	8.528487906981858E-4	1.0973858144646575
GOTERM_BP_DIRECT	GO:0048666~neuron development	13	3.058763825634353	8.593026474466782E-4	1.594833161691045
GOTERM_BP_DIRECT	GO:0048813~dendrite morphogenesis	11	3.4910399297937693	8.813621462002937E-4	1.63545605461628
GOTERM_BP_DIRECT	GO:0035556~intracellular signal transduction	48	1.6376150943396226	8.958834213312298E-4	1.6621885332942732
GOTERM_BP_DIRECT	GO:0030513~positive regulation of BMP signaling pathway	10	3.790775681341719	9.081765453369587E-4	1.6848137932021556
GOTERM_BP_DIRECT	GO:0050678~regulation of epithelial cell proliferation	7	5.619267480577137	9.327724183738273E-4	1.7300672372921766
GOTERM_BP_DIRECT	GO:0014032~neural crest cell development	7	5.619267480577137	9.327724183738273E-4	1.7300672372921766
GOTERM_MF_DIRECT	GO:0008013~beta-catenin binding	16	2.624840141427819	9.515882066453131E-4	1.5104193127032373
GOTERM_BP_DIRECT	GO:0060272~embryonic skeletal joint morphogenesis	6	6.8233962264150945	0.0010697161632684145	1.981666970024898
GOTERM_BP_DIRECT	GO:0032455~nerve growth factor processing	6	6.8233962264150945	0.0010697161632684145	1.981666970024898
GOTERM_MF_DIRECT	GO:0004713~protein tyrosine kinase activity	20	2.277753841734884	0.0011119186235419313	1.762790596716035
GOTERM_BP_DIRECT	GO:0031175~neuron projection development	22	2.15992398534003	0.0011841541130007847	2.191450183259269
GOTERM_MF_DIRECT	GO:0008022~protein C-terminus binding	29	1.9121144092458635	0.001199190782300351	1.8999081444819432
KEGG_PATHWAY	mmu04970:Salivary secretion	14	2.801669388495736	0.0012059001544927664	1.5484068244268734
GOTERM_MF_DIRECT	GO:0004970~ionotropic glutamate receptor activity	7	5.359048622081797	0.0012473351956340034	1.9754733732948893
GOTERM_MF_DIRECT	GO:0005234~extracellular-glutamate-gated ion channel activity	7	5.359048622081797	0.0012473351956340034	1.9754733732948893
GOTERM_BP_DIRECT	GO:0045766~positive regulation of angiogenesis	20	2.2556681740215185	0.001249117896255225	2.3103500970169333
GOTERM_BP_DIRECT	GO:0007267~cell-cell signaling	18	2.3848763509800333	0.0012622886891228472	2.334439244285891
GOTERM_MF_DIRECT	GO:0003682~chromatin binding	53	1.5672999342323835	0.001262291322446759	1.9989367027034244
GOTERM_BP_DIRECT	GO:0051966~regulation of synaptic transmission, glutamatergic	8	4.548930817610063	0.0012686432904786555	2.3460596869337658
GOTERM_BP_DIRECT	GO:0048646~anatomical structure formation involved in morphogenesis	8	4.548930817610063	0.0012686432904786555	2.3460596869337658
GOTERM_BP_DIRECT	GO:0007193~adenylate cyclase-inhibiting G-protein coupled receptor signaling pathway	11	3.335882599580713	0.0012829445560117165	2.37220713652887
GOTERM_BP_DIRECT	GO:0007413~axonal fasciculation	7	5.307085953878407	0.0013130897547190413	2.427300838727464
GOTERM_BP_DIRECT	GO:0048566~embryonic digestive tract development	7	5.307085953878407	0.0013130897547190413	2.427300838727464
GOTERM_BP_DIRECT	GO:0060412~ventricular septum morphogenesis	10	3.591261171797418	0.0013773895395738473	2.5447175302511615
GOTERM_BP_DIRECT	GO:0030534~adult behavior	10	3.591261171797418	0.0013773895395738473	2.5447175302511615
GOTERM_BP_DIRECT	GO:0007166~cell surface receptor signaling pathway	30	1.869423623675368	0.00138567160552079	2.5598315370609748
GOTERM_BP_DIRECT	GO:0050767~regulation of neurogenesis	9	3.961972002434571	0.0013931432100577424	2.57346462289324
GOTERM_BP_DIRECT	GO:0045664~regulation of neuron differentiation	9	3.961972002434571	0.0013931432100577424	2.57346462289324
GOTERM_BP_DIRECT	GO:0021913~regulation of transcription from RNA polymerase II promoter involved in ventral spinal cord interneuron specification	4	13.646792452830189	0.0014811366308824544	2.733886306786737
GOTERM_BP_DIRECT	GO:0021559~trigeminal nerve development	4	13.646792452830189	0.0014811366308824544	2.733886306786737
GOTERM_MF_DIRECT	GO:0008046~axon guidance receptor activity	5	8.612756714060032	0.001519402420624098	2.401472994799436
GOTERM_BP_DIRECT	GO:0030509~BMP signaling pathway	16	2.5097549338538276	0.0015217876610430642	2.80791314254496
GOTERM_BP_DIRECT	GO:0048536~spleen development	11	3.263363412633306	0.0015334399887863247	2.8291225710803447
GOTERM_BP_DIRECT	GO:0045597~positive regulation of cell differentiation	11	3.263363412633306	0.0015334399887863247	2.8291225710803447
GOTERM_BP_DIRECT	GO:0002062~chondrocyte differentiation	11	3.263363412633306	0.0015334399887863247	2.8291225710803447
GOTERM_MF_DIRECT	GO:0005543~phospholipid binding	16	2.5055292259083726	0.001553557917286951	2.454830479727488
GOTERM_BP_DIRECT	GO:0014807~regulation of somitogenesis	5	8.529245283018868	0.0015764977345908446	2.9074577712171146
GOTERM_BP_DIRECT	GO:0060008~Sertoli cell differentiation	5	8.529245283018868	0.0015764977345908446	2.9074577712171146
GOTERM_BP_DIRECT	GO:0048170~positive regulation of long-term neuronal synaptic plasticity	5	8.529245283018868	0.0015764977345908446	2.9074577712171146
GOTERM_BP_DIRECT	GO:0048484~enteric nervous system development	6	6.298519593613934	0.00163398071879153	3.0119437260244686
GOTERM_BP_DIRECT	GO:0021527~spinal cord association neuron differentiation	6	6.298519593613934	0.00163398071879153	3.0119437260244686
GOTERM_BP_DIRECT	GO:0030903~notochord development	6	6.298519593613934	0.00163398071879153	3.0119437260244686
GOTERM_BP_DIRECT	GO:0060080~inhibitory postsynaptic potential	6	6.298519593613934	0.00163398071879153	3.0119437260244686
GOTERM_BP_DIRECT	GO:0016331~morphogenesis of embryonic epithelium	6	6.298519593613934	0.00163398071879153	3.0119437260244686
KEGG_PATHWAY	mmu04514:Cell adhesion molecules (CAMs)	22	2.0926049136295313	0.0017107964687644724	2.1901119511372524
GOTERM_BP_DIRECT	GO:0060349~bone morphogenesis	9	3.8381603773584905	0.0017398776485439715	3.204152404221816
GOTERM_MF_DIRECT	GO:0008083~growth factor activity	22	2.0908209402407802	0.0017984685281217587	2.8366278878146245
GOTERM_BP_DIRECT	GO:0016079~synaptic vesicle exocytosis	7	5.027765640516385	0.001801261273355268	3.3154018904715143
GOTERM_BP_DIRECT	GO:1900006~positive regulation of dendrite development	7	5.027765640516385	0.001801261273355268	3.3154018904715143
GOTERM_BP_DIRECT	GO:0021904~dorsal/ventral neural tube patterning	7	5.027765640516385	0.001801261273355268	3.3154018904715143
GOTERM_BP_DIRECT	GO:0001508~action potential	7	5.027765640516385	0.001801261273355268	3.3154018904715143
GOTERM_BP_DIRECT	GO:0048812~neuron projection morphogenesis	13	2.8160047918538487	0.0018328186366685952	3.372548213715243
GOTERM_MF_DIRECT	GO:0003707~steroid hormone receptor activity	12	2.9529451591062967	0.0020062790441837336	3.159489900900958
GOTERM_MF_DIRECT	GO:0004871~signal transducer activity	68	1.4460924853236596	0.0020377618142097885	3.2083148691030683
KEGG_PATHWAY	mmu04971:Gastric acid secretion	13	2.782213351075627	0.0020636891449479907	2.6363321455996735
GOTERM_BP_DIRECT	GO:0000902~cell morphogenesis	15	2.527183787561146	0.0021035887698546227	3.8615657716696616
GOTERM_BP_DIRECT	GO:0002052~positive regulation of neuroblast proliferation	8	4.199013062409288	0.002119284384119575	3.8898404883632276
GOTERM_BP_DIRECT	GO:0048675~axon extension	8	4.199013062409288	0.002119284384119575	3.8898404883632276
GOTERM_BP_DIRECT	GO:0021510~spinal cord development	9	3.721852487135506	0.002151339434715867	3.947561307190195
GOTERM_MF_DIRECT	GO:0005201~extracellular matrix structural constituent	10	3.361075790852695	0.0022696532118256863	3.5672326786874597
GOTERM_BP_DIRECT	GO:0006468~protein phosphorylation	62	1.468925576519916	0.0023231417632219625	4.25636317575816
GOTERM_BP_DIRECT	GO:0051216~cartilage development	15	2.496364473078693	0.002369429866784502	4.339401753439676
GOTERM_BP_DIRECT	GO:0071625~vocalization behavior	6	5.848625336927223	0.002389532627574275	4.375443880580443
GOTERM_BP_DIRECT	GO:0042756~drinking behavior	6	5.848625336927223	0.002389532627574275	4.375443880580443
GOTERM_BP_DIRECT	GO:0060384~innervation	7	4.776377358490566	0.0024154378835534915	4.421870315051935
GOTERM_BP_DIRECT	GO:0048468~cell development	11	3.0635656526761648	0.0025311019961196425	4.628899061766301
GOTERM_MF_DIRECT	GO:0039706~co-receptor binding	5	7.655783745831139	0.002578363996496514	4.043114453686303
GOTERM_BP_DIRECT	GO:0007616~long-term memory	9	3.6123862375138733	0.002635501506800986	4.815400616643261
GOTERM_BP_DIRECT	GO:0060541~respiratory system development	5	7.581551362683438	0.002673653983894065	4.883470860864392
GOTERM_BP_DIRECT	GO:0030916~otic vesicle formation	5	7.581551362683438	0.002673653983894065	4.883470860864392
GOTERM_MF_DIRECT	GO:0005245~voltage-gated calcium channel activity	10	3.2810501767847735	0.002706038587850382	4.239282270848799
GOTERM_BP_DIRECT	GO:0043065~positive regulation of apoptotic process	40	1.6294677555618136	0.0027882192822601	5.0875972373061185
GOTERM_BP_DIRECT	GO:0048167~regulation of synaptic plasticity	10	3.249236298292902	0.0028927724618725216	5.273522616999982
GOTERM_BP_DIRECT	GO:0007519~skeletal muscle tissue development	12	2.8234743005855565	0.0029004687668696292	5.287195211771689
GOTERM_BP_DIRECT	GO:0010001~glial cell differentiation	7	4.548930817610064	0.0031745840216534614	5.772948603650119
GOTERM_BP_DIRECT	GO:0048169~regulation of long-term neuronal synaptic plasticity	8	3.899083557951482	0.0033541009924660976	6.089787689762527
GOTERM_BP_DIRECT	GO:0060134~prepulse inhibition	6	5.458716981132076	0.0033700857871397367	6.117951160260892
GOTERM_BP_DIRECT	GO:0001759~organ induction	6	5.458716981132076	0.0033700857871397367	6.117951160260892
GOTERM_BP_DIRECT	GO:0048665~neuron fate specification	6	5.458716981132076	0.0033700857871397367	6.117951160260892
GOTERM_BP_DIRECT	GO:0035136~forelimb morphogenesis	6	5.458716981132076	0.0033700857871397367	6.117951160260892
GOTERM_BP_DIRECT	GO:0048755~branching morphogenesis of a nerve	4	10.91743396226415	0.003500697124545002	6.3477747867852425
GOTERM_BP_DIRECT	GO:0051964~negative regulation of synapse assembly	4	10.91743396226415	0.003500697124545002	6.3477747867852425
GOTERM_BP_DIRECT	GO:0090027~negative regulation of monocyte chemotaxis	4	10.91743396226415	0.003500697124545002	6.3477747867852425
GOTERM_BP_DIRECT	GO:0033278~cell proliferation in midbrain	4	10.91743396226415	0.003500697124545002	6.3477747867852425
GOTERM_BP_DIRECT	GO:0021891~olfactory bulb interneuron development	4	10.91743396226415	0.003500697124545002	6.3477747867852425
GOTERM_BP_DIRECT	GO:0043949~regulation of cAMP-mediated signaling	4	10.91743396226415	0.003500697124545002	6.3477747867852425
KEGG_PATHWAY	mmu04530:Tight junction	19	2.1062910150921184	0.00360391853323715	4.56199503189878
GOTERM_MF_DIRECT	GO:0004879~RNA polymerase II transcription factor activity, ligand-activated sequence-specific DNA binding	9	3.4451026856240126	0.0036297928722297903	5.647440397901294
GOTERM_BP_DIRECT	GO:0035023~regulation of Rho protein signal transduction	14	2.481234991423671	0.003691281670820933	6.682171983004281
GOTERM_BP_DIRECT	GO:0030335~positive regulation of cell migration	27	1.8150906218050005	0.003770491244002093	6.820819347621865
GOTERM_BP_DIRECT	GO:0007200~phospholipase C-activating G-protein coupled receptor signaling pathway	12	2.729358490566038	0.003818317574706051	6.904439479302282
GOTERM_BP_DIRECT	GO:0043066~negative regulation of apoptotic process	60	1.4466564437629175	0.0038414638014849303	6.94488310976662
GOTERM_MF_DIRECT	GO:0046875~ephrin receptor binding	8	3.8014926186196	0.003925825702630592	6.094585691421528
GOTERM_BP_DIRECT	GO:0008344~adult locomotory behavior	13	2.571134809953514	0.004039450276191583	7.2901479579460915
GOTERM_MF_DIRECT	GO:0005546~phosphatidylinositol-4,5-bisphosphate binding	12	2.7109004739336493	0.004043421344220045	6.2716571074238665
GOTERM_BP_DIRECT	GO:0019226~transmission of nerve impulse	7	4.3421612349914245	0.004098252629445272	7.39245849218324
GOTERM_BP_DIRECT	GO:0071542~dopaminergic neuron differentiation	8	3.7646324007807417	0.004146357772648239	7.476077408445092
GOTERM_BP_DIRECT	GO:0048738~cardiac muscle tissue development	8	3.7646324007807417	0.004146357772648239	7.476077408445092
GOTERM_BP_DIRECT	GO:0003143~embryonic heart tube morphogenesis	5	6.823396226415094	0.004199188646926964	7.567828498654561
GOTERM_BP_DIRECT	GO:0097120~receptor localization to synapse	5	6.823396226415094	0.004199188646926964	7.567828498654561
GOTERM_BP_DIRECT	GO:2000727~positive regulation of cardiac muscle cell differentiation	5	6.823396226415094	0.004199188646926964	7.567828498654561
GOTERM_MF_DIRECT	GO:0000976~transcription regulatory region sequence-specific DNA binding	11	2.8600852484425765	0.004293776730734472	6.64759151580101
GOTERM_MF_DIRECT	GO:0008146~sulfotransferase activity	11	2.8600852484425765	0.004293776730734472	6.64759151580101
GOTERM_BP_DIRECT	GO:0030336~negative regulation of cell migration	17	2.188636525453898	0.004368719727741905	7.86167097203051
GOTERM_BP_DIRECT	GO:0030501~positive regulation of bone mineralization	9	3.3194900560938296	0.004609572289282784	8.277612517720145
GOTERM_BP_DIRECT	GO:2001222~regulation of neuron migration	6	5.117547169811321	0.004609586055437574	8.277636240375696
GOTERM_BP_DIRECT	GO:0002089~lens morphogenesis in camera-type eye	6	5.117547169811321	0.004609586055437574	8.277636240375696
GOTERM_BP_DIRECT	GO:2000310~regulation of N-methyl-D-aspartate selective glutamate receptor activity	6	5.117547169811321	0.004609586055437574	8.277636240375696
GOTERM_BP_DIRECT	GO:0046887~positive regulation of hormone secretion	6	5.117547169811321	0.004609586055437574	8.277636240375696
GOTERM_BP_DIRECT	GO:0042491~auditory receptor cell differentiation	6	5.117547169811321	0.004609586055437574	8.277636240375696
GOTERM_BP_DIRECT	GO:0006836~neurotransmitter transport	10	3.0326205450733754	0.004718827537160205	8.465704884814052
GOTERM_BP_DIRECT	GO:0045880~positive regulation of smoothened signaling pathway	8	3.6391446540880503	0.005072416249837701	9.071938847874062
GOTERM_BP_DIRECT	GO:0010975~regulation of neuron projection development	8	3.6391446540880503	0.005072416249837701	9.071938847874062
GOTERM_BP_DIRECT	GO:0021537~telencephalon development	8	3.6391446540880503	0.005072416249837701	9.071938847874062
GOTERM_MF_DIRECT	GO:0030276~clathrin binding	10	2.9957414657600108	0.0051524476594908865	7.926264183644216
GOTERM_MF_DIRECT	GO:0005109~frizzled binding	9	3.2637814916438015	0.005157484088490979	7.933715412407505
GOTERM_BP_DIRECT	GO:0060548~negative regulation of cell death	14	2.388188679245283	0.005167949966877089	9.23507976970772
GOTERM_BP_DIRECT	GO:0060045~positive regulation of cardiac muscle cell proliferation	7	4.153371616078753	0.005206354108989919	9.30058361134316
GOTERM_BP_DIRECT	GO:0061178~regulation of insulin secretion involved in cellular response to glucose stimulus	7	4.153371616078753	0.005206354108989919	9.30058361134316
GOTERM_BP_DIRECT	GO:0045778~positive regulation of ossification	7	4.153371616078753	0.005206354108989919	9.30058361134316
GOTERM_BP_DIRECT	GO:0030879~mammary gland development	9	3.232135054617676	0.0054714876891390285	9.751588149490987
GOTERM_BP_DIRECT	GO:0030514~negative regulation of BMP signaling pathway	10	2.9666940114848237	0.005493651535782186	9.789193585173518
GOTERM_BP_DIRECT	GO:0007517~muscle organ development	12	2.599389038634322	0.005614633050548866	9.994201823103044
GOTERM_BP_DIRECT	GO:0008542~visual learning	12	2.599389038634322	0.005614633050548866	9.994201823103044
GOTERM_BP_DIRECT	GO:0009612~response to mechanical stimulus	12	2.599389038634322	0.005614633050548866	9.994201823103044
GOTERM_MF_DIRECT	GO:0008237~metallopeptidase activity	22	1.894806477093207	0.005879674811008051	8.996339983348866
GOTERM_MF_DIRECT	GO:0005544~calcium-dependent phospholipid binding	10	2.9320022856374575	0.005971864888817326	9.13115701518954
KEGG_PATHWAY	mmu04725:Cholinergic synapse	16	2.1818310282090687	0.006000183127475288	7.488156950142832
GOTERM_BP_DIRECT	GO:0048538~thymus development	11	2.7293584905660375	0.006048667923114866	10.726069042169318
GOTERM_BP_DIRECT	GO:0003203~endocardial cushion morphogenesis	6	4.816514983351832	0.006141591737123462	10.882022881361674
GOTERM_BP_DIRECT	GO:0035137~hindlimb morphogenesis	6	4.816514983351832	0.006141591737123462	10.882022881361674
GOTERM_BP_DIRECT	GO:0045956~positive regulation of calcium ion-dependent exocytosis	6	4.816514983351832	0.006141591737123462	10.882022881361674
GOTERM_BP_DIRECT	GO:0035567~non-canonical Wnt signaling pathway	6	4.816514983351832	0.006141591737123462	10.882022881361674
GOTERM_BP_DIRECT	GO:0048172~regulation of short-term neuronal synaptic plasticity	6	4.816514983351832	0.006141591737123462	10.882022881361674
GOTERM_BP_DIRECT	GO:0048853~forebrain morphogenesis	5	6.203087478559177	0.006219342687319081	11.012313951280817
GOTERM_BP_DIRECT	GO:0090129~positive regulation of synapse maturation	5	6.203087478559177	0.006219342687319081	11.012313951280817
GOTERM_BP_DIRECT	GO:0008347~glial cell migration	5	6.203087478559177	0.006219342687319081	11.012313951280817
GOTERM_BP_DIRECT	GO:0010977~negative regulation of neuron projection development	12	2.5587735849056603	0.0063423438502053725	11.2180648451916
GOTERM_BP_DIRECT	GO:0021766~hippocampus development	13	2.430250710777979	0.006438866740604141	11.379208653190997
GOTERM_BP_DIRECT	GO:0045595~regulation of cell differentiation	9	3.1492597968069664	0.006450972587613841	11.399399670233867
GOTERM_MF_DIRECT	GO:0005102~receptor binding	45	1.5051419500299084	0.0064766286768581875	9.866001166907346
GOTERM_BP_DIRECT	GO:0009880~embryonic pattern specification	7	3.980314465408805	0.006518924381801269	11.512653850755106
GOTERM_BP_DIRECT	GO:0051968~positive regulation of synaptic transmission, glutamatergic	7	3.980314465408805	0.006518924381801269	11.512653850755106
GOTERM_BP_DIRECT	GO:2000052~positive regulation of non-canonical Wnt signaling pathway	4	9.097861635220125	0.006620661317815889	11.681961067550484
GOTERM_BP_DIRECT	GO:0097114~NMDA glutamate receptor clustering	4	9.097861635220125	0.006620661317815889	11.681961067550484
GOTERM_BP_DIRECT	GO:0061009~common bile duct development	4	9.097861635220125	0.006620661317815889	11.681961067550484
GOTERM_BP_DIRECT	GO:0060022~hard palate development	4	9.097861635220125	0.006620661317815889	11.681961067550484
GOTERM_MF_DIRECT	GO:0005089~Rho guanyl-nucleotide exchange factor activity	13	2.420882968276333	0.00665862649322765	10.129587652088501
KEGG_PATHWAY	mmu04010:MAPK signaling pathway	28	1.7053639756060999	0.006732349199649071	8.365579671343415
KEGG_PATHWAY	mmu05414:Dilated cardiomyopathy	13	2.413486280451146	0.006818939896925036	8.46884003651044
GOTERM_MF_DIRECT	GO:0005251~delayed rectifier potassium channel activity	8	3.4451026856240126	0.006999930975367516	10.62195003536387
GOTERM_BP_DIRECT	GO:0033138~positive regulation of peptidyl-serine phosphorylation	13	2.397409484956655	0.007186419451016112	12.61789719156442
GOTERM_MF_DIRECT	GO:0004672~protein kinase activity	55	1.4273495119346191	0.00732940693668329	11.094848985152172
GOTERM_BP_DIRECT	GO:0010862~positive regulation of pathway-restricted SMAD protein phosphorylation	10	2.8430817610062893	0.0073347331913089	12.861695605695244
GOTERM_BP_DIRECT	GO:0045599~negative regulation of fat cell differentiation	10	2.8430817610062893	0.0073347331913089	12.861695605695244
GOTERM_MF_DIRECT	GO:0043395~heparan sulfate proteoglycan binding	7	3.858515007898894	0.00768616535142198	11.604261104503221
GOTERM_BP_DIRECT	GO:0060041~retina development in camera-type eye	14	2.274465408805032	0.007834572249531279	13.678599452759377
GOTERM_BP_DIRECT	GO:2000311~regulation of alpha-amino-3-hydroxy-5-methyl-4-isoxazole propionate selective glutamate receptor activity	6	4.548930817610063	0.00799870788446709	13.945267097655368
GOTERM_BP_DIRECT	GO:0030111~regulation of Wnt signaling pathway	6	4.548930817610063	0.00799870788446709	13.945267097655368
GOTERM_BP_DIRECT	GO:0021542~dentate gyrus development	6	4.548930817610063	0.00799870788446709	13.945267097655368
GOTERM_BP_DIRECT	GO:0001709~cell fate determination	6	4.548930817610063	0.00799870788446709	13.945267097655368
GOTERM_BP_DIRECT	GO:0048384~retinoic acid receptor signaling pathway	6	4.548930817610063	0.00799870788446709	13.945267097655368
GOTERM_BP_DIRECT	GO:0042711~maternal behavior	6	4.548930817610063	0.00799870788446709	13.945267097655368
GOTERM_BP_DIRECT	GO:0007214~gamma-aminobutyric acid signaling pathway	7	3.821101886792453	0.008055896573200008	14.0379970212553
GOTERM_BP_DIRECT	GO:0036342~post-anal tail morphogenesis	7	3.821101886792453	0.008055896573200008	14.0379970212553
KEGG_PATHWAY	mmu04350:TGF-beta signaling pathway	13	2.3566983679699427	0.008240204272715605	10.148443714418287
GOTERM_MF_DIRECT	GO:0005230~extracellular ligand-gated ion channel activity	9	3.0249682117674257	0.008312045789057067	12.491345142804732
GOTERM_BP_DIRECT	GO:0060291~long-term synaptic potentiation	10	2.785059684251059	0.008415550210125059	14.619001563506684
GOTERM_MF_DIRECT	GO:0051378~serotonin binding	5	5.741837809373354	0.008495759681596481	12.750141195110466
GOTERM_BP_DIRECT	GO:0019933~cAMP-mediated signaling	8	3.3083133218982272	0.00878660233518589	15.214523189398477
GOTERM_BP_DIRECT	GO:0035116~embryonic hindlimb morphogenesis	8	3.3083133218982272	0.00878660233518589	15.214523189398477
GOTERM_BP_DIRECT	GO:0060487~lung epithelial cell differentiation	5	5.686163522012579	0.00879415594949549	15.22660546214376
GOTERM_BP_DIRECT	GO:0048009~insulin-like growth factor receptor signaling pathway	5	5.686163522012579	0.00879415594949549	15.22660546214376
GOTERM_BP_DIRECT	GO:1904322~cellular response to forskolin	5	5.686163522012579	0.00879415594949549	15.22660546214376
GOTERM_BP_DIRECT	GO:0051930~regulation of sensory perception of pain	9	2.9956373676944317	0.00880123567766911	15.237928257720657
GOTERM_BP_DIRECT	GO:0010595~positive regulation of endothelial cell migration	9	2.9956373676944317	0.00880123567766911	15.237928257720657
GOTERM_BP_DIRECT	GO:0050885~neuromuscular process controlling balance	11	2.58818477553676	0.008849371564128568	15.314875302925191
GOTERM_BP_DIRECT	GO:0000187~activation of MAPK activity	13	2.3343197616683216	0.008885040777867854	15.371851243331736
KEGG_PATHWAY	mmu04911:Insulin secretion	13	2.329294898574943	0.009032677494939294	11.072567686795454
GOTERM_MF_DIRECT	GO:0001158~enhancer sequence-specific DNA binding	7	3.7101105845181674	0.009391199608007137	14.001300389181292
GOTERM_MF_DIRECT	GO:0008134~transcription factor binding	38	1.5311567491662277	0.009609332751432042	14.30353023891735
GOTERM_BP_DIRECT	GO:0007189~adenylate cyclase-activating G-protein coupled receptor signaling pathway	10	2.7293584905660375	0.009613064587272204	16.526856988064043
GOTERM_BP_DIRECT	GO:0048843~negative regulation of axon extension involved in axon guidance	7	3.674136429608128	0.009836880230260735	16.878929969693978
GOTERM_BP_DIRECT	GO:0030878~thyroid gland development	7	3.674136429608128	0.009836880230260735	16.878929969693978
GOTERM_BP_DIRECT	GO:0060395~SMAD protein signal transduction	13	2.3040039206076943	0.009843888613232583	16.88993177148319
GOTERM_MF_DIRECT	GO:0004725~protein tyrosine phosphatase activity	15	2.1309913519323787	0.01003574758988469	14.891466954809573
GOTERM_BP_DIRECT	GO:0042310~vasoconstriction	6	4.309513406156902	0.010212081673790407	17.465989057616127
GOTERM_BP_DIRECT	GO:0048598~embryonic morphogenesis	6	4.309513406156902	0.010212081673790407	17.465989057616127
GOTERM_BP_DIRECT	GO:0030818~negative regulation of cAMP biosynthetic process	6	4.309513406156902	0.010212081673790407	17.465989057616127
KEGG_PATHWAY	mmu04915:Estrogen signaling pathway	14	2.201311662389507	0.010213878071174496	12.43372976337006
GOTERM_BP_DIRECT	GO:0019228~neuronal action potential	8	3.2110099889012207	0.010381332179590322	17.72952050872275
GOTERM_BP_DIRECT	GO:0070374~positive regulation of ERK1 and ERK2 cascade	24	1.7421437173825773	0.010591314255487639	18.05536606427195
GOTERM_BP_DIRECT	GO:0008283~cell proliferation	27	1.6748336192109776	0.010631693560689198	18.11788557890338
GOTERM_MF_DIRECT	GO:0005004~GPI-linked ephrin receptor activity	4	7.874520424283458	0.010664693604642643	15.751753506698307
GOTERM_BP_DIRECT	GO:0007611~learning or memory	10	2.675841657417684	0.010934712863902752	18.58561353615399
GOTERM_BP_DIRECT	GO:2000020~positive regulation of male gonad development	4	7.798167115902964	0.010958595600311783	18.62237021684816
GOTERM_BP_DIRECT	GO:0060501~positive regulation of epithelial cell proliferation involved in lung morphogenesis	4	7.798167115902964	0.010958595600311783	18.62237021684816
GOTERM_BP_DIRECT	GO:0060687~regulation of branching involved in prostate gland morphogenesis	4	7.798167115902964	0.010958595600311783	18.62237021684816
GOTERM_BP_DIRECT	GO:0021798~forebrain dorsal/ventral pattern formation	4	7.798167115902964	0.010958595600311783	18.62237021684816
GOTERM_BP_DIRECT	GO:0032808~lacrimal gland development	4	7.798167115902964	0.010958595600311783	18.62237021684816
GOTERM_BP_DIRECT	GO:0021902~commitment of neuronal cell to specific neuron type in forebrain	4	7.798167115902964	0.010958595600311783	18.62237021684816
GOTERM_BP_DIRECT	GO:0048070~regulation of developmental pigmentation	4	7.798167115902964	0.010958595600311783	18.62237021684816
GOTERM_BP_DIRECT	GO:0048752~semicircular canal morphogenesis	4	7.798167115902964	0.010958595600311783	18.62237021684816
GOTERM_BP_DIRECT	GO:0060510~Type II pneumocyte differentiation	4	7.798167115902964	0.010958595600311783	18.62237021684816
GOTERM_BP_DIRECT	GO:0022029~telencephalon cell migration	4	7.798167115902964	0.010958595600311783	18.62237021684816
GOTERM_BP_DIRECT	GO:0060527~prostate epithelial cord arborization involved in prostate glandular acinus morphogenesis	4	7.798167115902964	0.010958595600311783	18.62237021684816
KEGG_PATHWAY	mmu04726:Serotonergic synapse	17	1.9845158168511463	0.01098333145673304	13.310045112792823
GOTERM_MF_DIRECT	GO:0017124~SH3 domain binding	17	1.9853134120545157	0.011137261821858804	16.392772023416125
GOTERM_BP_DIRECT	GO:0006885~regulation of pH	7	3.5380573025856044	0.011880951362509353	20.029963125507
GOTERM_BP_DIRECT	GO:0002092~positive regulation of receptor internalization	7	3.5380573025856044	0.011880951362509353	20.029963125507
GOTERM_BP_DIRECT	GO:0040037~negative regulation of fibroblast growth factor receptor signaling pathway	5	5.248766328011611	0.01197645605233114	20.174387358769252
GOTERM_BP_DIRECT	GO:0045776~negative regulation of blood pressure	8	3.1192668463611857	0.01217648251514942	20.47607203114471
GOTERM_BP_DIRECT	GO:0030073~insulin secretion	8	3.1192668463611857	0.01217648251514942	20.47607203114471
GOTERM_BP_DIRECT	GO:0071773~cellular response to BMP stimulus	8	3.1192668463611857	0.01217648251514942	20.47607203114471
GOTERM_MF_DIRECT	GO:0017016~Ras GTPase binding	6	4.134123222748816	0.01230971119201929	17.96346096666388
GOTERM_MF_DIRECT	GO:0005242~inward rectifier potassium channel activity	6	4.134123222748816	0.01230971119201929	17.96346096666388
GOTERM_BP_DIRECT	GO:0071560~cellular response to transforming growth factor beta stimulus	11	2.4608969996906898	0.01254924010248921	21.03539666162515
GOTERM_MF_DIRECT	GO:0005516~calmodulin binding	23	1.7414804784473028	0.012550111100480758	18.282079761428903
GOTERM_MF_DIRECT	GO:0005160~transforming growth factor beta receptor binding	9	2.818720379146919	0.012727060839077401	18.515862015074003
GOTERM_MF_DIRECT	GO:0050839~cell adhesion molecule binding	12	2.3290835057739803	0.012808795634377371	18.623636475981307
GOTERM_BP_DIRECT	GO:0001502~cartilage condensation	6	4.0940377358490565	0.012810962937892387	21.425885808198576
GOTERM_BP_DIRECT	GO:0019229~regulation of vasoconstriction	6	4.0940377358490565	0.012810962937892387	21.425885808198576
KEGG_PATHWAY	mmu00514:Other types of O-glycan biosynthesis	7	3.47949262764793	0.0131555631425522	15.740482091544749
GOTERM_MF_DIRECT	GO:0017046~peptide hormone binding	8	3.062313498332456	0.013489678419540732	19.516260825696264
GOTERM_BP_DIRECT	GO:0001947~heart looping	11	2.4212051125989045	0.014009802381931741	23.191304175840543
GOTERM_BP_DIRECT	GO:0060079~excitatory postsynaptic potential	8	3.032620545073375	0.014184936071796673	23.4460421616552
GOTERM_BP_DIRECT	GO:0050804~modulation of synaptic transmission	7	3.4116981132075472	0.014206456008557643	23.477288425892663
GOTERM_BP_DIRECT	GO:0048791~calcium ion-regulated exocytosis of neurotransmitter	7	3.4116981132075472	0.014206456008557643	23.477288425892663
KEGG_PATHWAY	mmu04022:cGMP-PKG signaling pathway	20	1.8022434662838065	0.014439076411643518	17.14685121133933
GOTERM_BP_DIRECT	GO:0007368~determination of left/right symmetry	13	2.19022594921966	0.014502268165565818	23.90557671080917
GOTERM_BP_DIRECT	GO:0050680~negative regulation of epithelial cell proliferation	12	2.2744654088050313	0.015147209647939848	24.831495143736927
GOTERM_BP_DIRECT	GO:0046546~development of primary male sexual characteristics	3	13.646792452830189	0.015289614167091611	25.03449769018723
GOTERM_BP_DIRECT	GO:0060594~mammary gland specification	3	13.646792452830189	0.015289614167091611	25.03449769018723
GOTERM_BP_DIRECT	GO:0003350~pulmonary myocardium development	3	13.646792452830189	0.015289614167091611	25.03449769018723
GOTERM_BP_DIRECT	GO:0021912~regulation of transcription from RNA polymerase II promoter involved in spinal cord motor neuron fate specification	3	13.646792452830189	0.015289614167091611	25.03449769018723
GOTERM_BP_DIRECT	GO:0014707~branchiomeric skeletal muscle development	3	13.646792452830189	0.015289614167091611	25.03449769018723
GOTERM_MF_DIRECT	GO:0030676~Rac guanyl-nucleotide exchange factor activity	5	4.921575265177161	0.01529248067563874	21.83557787258572
GOTERM_BP_DIRECT	GO:0060259~regulation of feeding behavior	5	4.873854447439353	0.01581122542203222	25.773649867597836
GOTERM_BP_DIRECT	GO:0060766~negative regulation of androgen receptor signaling pathway	5	4.873854447439353	0.01581122542203222	25.773649867597836
GOTERM_BP_DIRECT	GO:0030516~regulation of axon extension	5	4.873854447439353	0.01581122542203222	25.773649867597836
GOTERM_BP_DIRECT	GO:0048265~response to pain	6	3.899083557951483	0.015822331348784392	25.78931232659929
GOTERM_MF_DIRECT	GO:0004222~metalloendopeptidase activity	17	1.9046096148165272	0.016167141180078563	22.938121158472192
GOTERM_BP_DIRECT	GO:0030177~positive regulation of Wnt signaling pathway	8	2.9506578276389592	0.01641918762061042	26.62646002718223
GOTERM_BP_DIRECT	GO:0072006~nephron development	4	6.8233962264150945	0.01658785431986433	26.86140631107987
GOTERM_BP_DIRECT	GO:0055009~atrial cardiac muscle tissue morphogenesis	4	6.8233962264150945	0.01658785431986433	26.86140631107987
GOTERM_BP_DIRECT	GO:0060430~lung saccule development	4	6.8233962264150945	0.01658785431986433	26.86140631107987
GOTERM_BP_DIRECT	GO:0060406~positive regulation of penile erection	4	6.8233962264150945	0.01658785431986433	26.86140631107987
GOTERM_BP_DIRECT	GO:2000543~positive regulation of gastrulation	4	6.8233962264150945	0.01658785431986433	26.86140631107987
GOTERM_BP_DIRECT	GO:0022612~gland morphogenesis	4	6.8233962264150945	0.01658785431986433	26.86140631107987
GOTERM_BP_DIRECT	GO:0060485~mesenchyme development	4	6.8233962264150945	0.01658785431986433	26.86140631107987
GOTERM_BP_DIRECT	GO:0048672~positive regulation of collateral sprouting	4	6.8233962264150945	0.01658785431986433	26.86140631107987
GOTERM_BP_DIRECT	GO:1904948~midbrain dopaminergic neuron differentiation	4	6.8233962264150945	0.01658785431986433	26.86140631107987
GOTERM_MF_DIRECT	GO:0001085~RNA polymerase II transcription factor binding	10	2.5055292259083726	0.016612063548832108	23.493352397241075
GOTERM_BP_DIRECT	GO:0019722~calcium-mediated signaling	9	2.670024610336341	0.0174111102523503	27.99798635921652
GOTERM_BP_DIRECT	GO:0035914~skeletal muscle cell differentiation	10	2.4812349914236704	0.017610497717936126	28.270733160797167
GOTERM_MF_DIRECT	GO:0031490~chromatin DNA binding	11	2.3320695102685622	0.018003627337976814	25.20581425852314
KEGG_PATHWAY	mmu05146:Amoebiasis	15	1.975536107272634	0.018554556061325944	21.511524392915003
GOTERM_BP_DIRECT	GO:0003281~ventricular septum development	8	2.873008937437934	0.01889124889528113	29.999524510171916
GOTERM_BP_DIRECT	GO:0045909~positive regulation of vasodilation	8	2.873008937437934	0.01889124889528113	29.999524510171916
GOTERM_MF_DIRECT	GO:0005272~sodium channel activity	7	3.2154291732490785	0.01892077940458678	26.31474654209851
GOTERM_BP_DIRECT	GO:0022008~neurogenesis	11	2.309457184325109	0.01915522174406181	30.35090532833289
GOTERM_BP_DIRECT	GO:0018108~peptidyl-tyrosine phosphorylation	11	2.309457184325109	0.01915522174406181	30.35090532833289
GOTERM_MF_DIRECT	GO:0046872~metal ion binding	273	1.1213270142180094	0.019183507322891383	26.62956045278274
GOTERM_BP_DIRECT	GO:0042060~wound healing	14	2.032501003613007	0.019266027174511927	30.497903144476947
GOTERM_BP_DIRECT	GO:0008589~regulation of smoothened signaling pathway	6	3.7218524871355063	0.01927058979563323	30.503949755476235
GOTERM_BP_DIRECT	GO:1901215~negative regulation of neuron death	10	2.4369272237196764	0.01966296475690378	31.022085911931196
GOTERM_BP_DIRECT	GO:0034220~ion transmembrane transport	9	2.613215576073866	0.01967734598204557	31.041006863076635
GOTERM_MF_DIRECT	GO:0022841~potassium ion leak channel activity	5	4.593470247498683	0.019679410151796774	27.220343208550823
GOTERM_BP_DIRECT	GO:0014059~regulation of dopamine secretion	5	4.548930817610063	0.020335276197991702	31.901391829517657
GOTERM_BP_DIRECT	GO:0030322~stabilization of membrane potential	5	4.548930817610063	0.020335276197991702	31.901391829517657
GOTERM_BP_DIRECT	GO:0060997~dendritic spine morphogenesis	5	4.548930817610063	0.020335276197991702	31.901391829517657
GOTERM_BP_DIRECT	GO:0061029~eyelid development in camera-type eye	5	4.548930817610063	0.020335276197991702	31.901391829517657
GOTERM_BP_DIRECT	GO:0060445~branching involved in salivary gland morphogenesis	5	4.548930817610063	0.020335276197991702	31.901391829517657
GOTERM_BP_DIRECT	GO:0060071~Wnt signaling pathway, planar cell polarity pathway	5	4.548930817610063	0.020335276197991702	31.901391829517657
GOTERM_BP_DIRECT	GO:0001889~liver development	14	2.011106256206554	0.020876365455131746	32.60135766823847
KEGG_PATHWAY	mmu04611:Platelet activation	16	1.8820374518139293	0.021834083431294393	24.836646491257774
GOTERM_BP_DIRECT	GO:0006486~protein glycosylation	16	1.8823162003903708	0.022111065754275756	34.17318158355134
KEGG_PATHWAY	mmu04925:Aldosterone synthesis and secretion	12	2.1501183679153324	0.02231200056399551	25.31020818711218
GOTERM_MF_DIRECT	GO:0042165~neurotransmitter binding	4	6.124626996664912	0.022938620475255	30.993551255983288
GOTERM_BP_DIRECT	GO:0035050~embryonic heart tube development	6	3.5600328137817887	0.023177321931412392	35.502588187774506
GOTERM_BP_DIRECT	GO:0070509~calcium ion import	6	3.5600328137817887	0.023177321931412392	35.502588187774506
GOTERM_BP_DIRECT	GO:0090190~positive regulation of branching involved in ureteric bud morphogenesis	6	3.5600328137817887	0.023177321931412392	35.502588187774506
GOTERM_BP_DIRECT	GO:0001708~cell fate specification	6	3.5600328137817887	0.023177321931412392	35.502588187774506
GOTERM_BP_DIRECT	GO:0021984~adenohypophysis development	4	6.06524109014675	0.02354495448791225	35.95503062904189
GOTERM_BP_DIRECT	GO:0048845~venous blood vessel morphogenesis	4	6.06524109014675	0.02354495448791225	35.95503062904189
GOTERM_BP_DIRECT	GO:0060563~neuroepithelial cell differentiation	4	6.06524109014675	0.02354495448791225	35.95503062904189
GOTERM_BP_DIRECT	GO:0060351~cartilage development involved in endochondral bone morphogenesis	4	6.06524109014675	0.02354495448791225	35.95503062904189
GOTERM_BP_DIRECT	GO:0045198~establishment of epithelial cell apical/basal polarity	4	6.06524109014675	0.02354495448791225	35.95503062904189
GOTERM_BP_DIRECT	GO:0042473~outer ear morphogenesis	4	6.06524109014675	0.02354495448791225	35.95503062904189
GOTERM_BP_DIRECT	GO:0007494~midgut development	4	6.06524109014675	0.02354495448791225	35.95503062904189
GOTERM_BP_DIRECT	GO:0050795~regulation of behavior	4	6.06524109014675	0.02354495448791225	35.95503062904189
GOTERM_BP_DIRECT	GO:0045687~positive regulation of glial cell differentiation	4	6.06524109014675	0.02354495448791225	35.95503062904189
KEGG_PATHWAY	mmu04727:GABAergic synapse	12	2.12540436368642	0.024110892633517747	27.068132532209145
GOTERM_BP_DIRECT	GO:0043507~positive regulation of JUN kinase activity	8	2.7293584905660375	0.024593903400063715	37.22950722586184
GOTERM_MF_DIRECT	GO:0031402~sodium ion binding	5	4.306378357030016	0.024766370855905565	33.02848420710488
GOTERM_BP_DIRECT	GO:0050877~neurological system process	5	4.264622641509434	0.02557717291251434	38.40235373728424
GOTERM_BP_DIRECT	GO:0001706~endoderm formation	5	4.264622641509434	0.02557717291251434	38.40235373728424
GOTERM_BP_DIRECT	GO:0016337~single organismal cell-cell adhesion	15	1.8953878406708593	0.025939419281375	38.82918989003274
KEGG_PATHWAY	mmu04728:Dopaminergic synapse	16	1.839902284982274	0.026205917442008602	29.067290725305316
GOTERM_MF_DIRECT	GO:0005246~calcium channel regulator activity	6	3.445102685624013	0.026545468071687072	34.955108164820544
GOTERM_BP_DIRECT	GO:0017158~regulation of calcium ion-dependent exocytosis	6	3.4116981132075472	0.027561110759397132	40.70594718772954
GOTERM_BP_DIRECT	GO:0045987~positive regulation of smooth muscle contraction	6	3.4116981132075472	0.027561110759397132	40.70594718772954
GOTERM_BP_DIRECT	GO:1990138~neuron projection extension	6	3.4116981132075472	0.027561110759397132	40.70594718772954
GOTERM_BP_DIRECT	GO:0042474~middle ear morphogenesis	6	3.4116981132075472	0.027561110759397132	40.70594718772954
GOTERM_BP_DIRECT	GO:0032956~regulation of actin cytoskeleton organization	9	2.456422641509434	0.027722457988443267	40.88966087314695
GOTERM_MF_DIRECT	GO:0003708~retinoic acid receptor activity	3	10.335308056872039	0.028562049129674957	37.07604220945311
GOTERM_BP_DIRECT	GO:0097118~neuroligin clustering involved in postsynaptic membrane assembly	3	10.235094339622641	0.029098091703274022	42.43425810841403
GOTERM_BP_DIRECT	GO:0021575~hindbrain morphogenesis	3	10.235094339622641	0.029098091703274022	42.43425810841403
GOTERM_BP_DIRECT	GO:0021555~midbrain-hindbrain boundary morphogenesis	3	10.235094339622641	0.029098091703274022	42.43425810841403
GOTERM_BP_DIRECT	GO:0072210~metanephric nephron development	3	10.235094339622641	0.029098091703274022	42.43425810841403
GOTERM_BP_DIRECT	GO:0007442~hindgut morphogenesis	3	10.235094339622641	0.029098091703274022	42.43425810841403
GOTERM_BP_DIRECT	GO:0031507~heterochromatin assembly	3	10.235094339622641	0.029098091703274022	42.43425810841403
GOTERM_BP_DIRECT	GO:0072137~condensed mesenchymal cell proliferation	3	10.235094339622641	0.029098091703274022	42.43425810841403
GOTERM_BP_DIRECT	GO:0061056~sclerotome development	3	10.235094339622641	0.029098091703274022	42.43425810841403
GOTERM_BP_DIRECT	GO:0048105~establishment of body hair planar orientation	3	10.235094339622641	0.029098091703274022	42.43425810841403
GOTERM_BP_DIRECT	GO:0060486~Clara cell differentiation	3	10.235094339622641	0.029098091703274022	42.43425810841403
GOTERM_BP_DIRECT	GO:0060164~regulation of timing of neuron differentiation	3	10.235094339622641	0.029098091703274022	42.43425810841403
GOTERM_BP_DIRECT	GO:0061031~endodermal digestive tract morphogenesis	3	10.235094339622641	0.029098091703274022	42.43425810841403
GOTERM_BP_DIRECT	GO:0015015~heparan sulfate proteoglycan biosynthetic process, enzymatic modification	3	10.235094339622641	0.029098091703274022	42.43425810841403
GOTERM_BP_DIRECT	GO:0032417~positive regulation of sodium:proton antiporter activity	3	10.235094339622641	0.029098091703274022	42.43425810841403
GOTERM_BP_DIRECT	GO:0071504~cellular response to heparin	3	10.235094339622641	0.029098091703274022	42.43425810841403
GOTERM_BP_DIRECT	GO:0003257~positive regulation of transcription from RNA polymerase II promoter involved in myocardial precursor cell differentiation	3	10.235094339622641	0.029098091703274022	42.43425810841403
GOTERM_BP_DIRECT	GO:0033563~dorsal/ventral axon guidance	3	10.235094339622641	0.029098091703274022	42.43425810841403
GOTERM_BP_DIRECT	GO:0003357~noradrenergic neuron differentiation	3	10.235094339622641	0.029098091703274022	42.43425810841403
KEGG_PATHWAY	mmu04923:Regulation of lipolysis in adipocytes	9	2.433028679483139	0.02933391987615932	31.958215620594
KEGG_PATHWAY	mmu05410:Hypertrophic cardiomyopathy (HCM)	11	2.145582253215089	0.030490616067598276	32.99941939438564
GOTERM_BP_DIRECT	GO:2001240~negative regulation of extrinsic apoptotic signaling pathway in absence of ligand	7	2.8947741566609495	0.030625205492648345	44.10417194812519
GOTERM_BP_DIRECT	GO:0043523~regulation of neuron apoptotic process	7	2.8947741566609495	0.030625205492648345	44.10417194812519
GOTERM_BP_DIRECT	GO:0006821~chloride transport	12	2.0470188679245283	0.03097610042167189	44.48134685257443
GOTERM_BP_DIRECT	GO:0007162~negative regulation of cell adhesion	8	2.599389038634322	0.03137610952398469	44.90837567059936
GOTERM_BP_DIRECT	GO:1902476~chloride transmembrane transport	8	2.599389038634322	0.03137610952398469	44.90837567059936
GOTERM_BP_DIRECT	GO:0048712~negative regulation of astrocyte differentiation	5	4.013762486126526	0.03155735173543697	45.10083523869214
GOTERM_BP_DIRECT	GO:0048485~sympathetic nervous system development	5	4.013762486126526	0.03155735173543697	45.10083523869214
GOTERM_BP_DIRECT	GO:0035584~calcium-mediated signaling using intracellular calcium source	5	4.013762486126526	0.03155735173543697	45.10083523869214
GOTERM_BP_DIRECT	GO:0002042~cell migration involved in sprouting angiogenesis	5	4.013762486126526	0.03155735173543697	45.10083523869214
GOTERM_BP_DIRECT	GO:0014902~myotube differentiation	5	4.013762486126526	0.03155735173543697	45.10083523869214
KEGG_PATHWAY	mmu00512:Mucin type O-Glycan biosynthesis	6	3.30196749358426	0.031796934338071375	34.15761853696794
GOTERM_BP_DIRECT	GO:0045446~endothelial cell differentiation	4	5.458716981132075	0.03183599698969832	45.39548542213821
GOTERM_BP_DIRECT	GO:0060119~inner ear receptor cell development	4	5.458716981132075	0.03183599698969832	45.39548542213821
GOTERM_BP_DIRECT	GO:0042428~serotonin metabolic process	4	5.458716981132075	0.03183599698969832	45.39548542213821
GOTERM_BP_DIRECT	GO:0042053~regulation of dopamine metabolic process	4	5.458716981132075	0.03183599698969832	45.39548542213821
GOTERM_BP_DIRECT	GO:0097150~neuronal stem cell population maintenance	6	3.275230188679245	0.032437414306967574	46.02635319288406
GOTERM_BP_DIRECT	GO:0048593~camera-type eye morphogenesis	6	3.275230188679245	0.032437414306967574	46.02635319288406
GOTERM_BP_DIRECT	GO:0048010~vascular endothelial growth factor receptor signaling pathway	6	3.275230188679245	0.032437414306967574	46.02635319288406
GOTERM_BP_DIRECT	GO:0000132~establishment of mitotic spindle orientation	6	3.275230188679245	0.032437414306967574	46.02635319288406
GOTERM_BP_DIRECT	GO:0048844~artery morphogenesis	6	3.275230188679245	0.032437414306967574	46.02635319288406
GOTERM_BP_DIRECT	GO:0050731~positive regulation of peptidyl-tyrosine phosphorylation	14	1.8916345974220066	0.03271935373668845	46.31971776446605
KEGG_PATHWAY	mmu04261:Adrenergic signaling in cardiomyocytes	17	1.7463739188290088	0.03295420566414203	35.168209655956126
GOTERM_BP_DIRECT	GO:0043087~regulation of GTPase activity	11	2.114291788466649	0.033382557751172943	47.00385762371639
GOTERM_MF_DIRECT	GO:0001205~transcriptional activator activity, RNA polymerase II distal enhancer sequence-specific binding	7	2.8371433881609516	0.03354072287290924	42.0380549971966
GOTERM_MF_DIRECT	GO:0015459~potassium channel regulator activity	7	2.8371433881609516	0.03354072287290924	42.0380549971966
GOTERM_BP_DIRECT	GO:0007188~adenylate cyclase-modulating G-protein coupled receptor signaling pathway	7	2.8096337402885685	0.03496317834604773	48.60125325768777
GOTERM_BP_DIRECT	GO:0010718~positive regulation of epithelial to mesenchymal transition	7	2.8096337402885685	0.03496317834604773	48.60125325768777
GOTERM_MF_DIRECT	GO:0043425~bHLH transcription factor binding	6	3.180094786729858	0.03646722092969786	44.78104096872736
GOTERM_MF_DIRECT	GO:0030552~cAMP binding	6	3.180094786729858	0.03646722092969786	44.78104096872736
GOTERM_MF_DIRECT	GO:0005254~chloride channel activity	10	2.1873667845231823	0.0370382151082154	45.301837912534445
GOTERM_MF_DIRECT	GO:0001190~transcriptional activator activity, RNA polymerase II transcription factor binding	5	3.8278918729155693	0.03711651842373001	45.372897333488574
GOTERM_BP_DIRECT	GO:0050905~neuromuscular process	6	3.149259796806967	0.0378184938493996	51.372003228462624
GOTERM_BP_DIRECT	GO:0032967~positive regulation of collagen biosynthetic process	6	3.149259796806967	0.0378184938493996	51.372003228462624
GOTERM_BP_DIRECT	GO:0050772~positive regulation of axonogenesis	6	3.149259796806967	0.0378184938493996	51.372003228462624
GOTERM_BP_DIRECT	GO:2000648~positive regulation of stem cell proliferation	5	3.790775681341719	0.03828839283599235	51.814211209201666
GOTERM_BP_DIRECT	GO:0060037~pharyngeal system development	5	3.790775681341719	0.03828839283599235	51.814211209201666
GOTERM_BP_DIRECT	GO:0048856~anatomical structure development	5	3.790775681341719	0.03828839283599235	51.814211209201666
GOTERM_BP_DIRECT	GO:0048745~smooth muscle tissue development	5	3.790775681341719	0.03828839283599235	51.814211209201666
GOTERM_BP_DIRECT	GO:0032331~negative regulation of chondrocyte differentiation	5	3.790775681341719	0.03828839283599235	51.814211209201666
GOTERM_BP_DIRECT	GO:0072358~cardiovascular system development	5	3.790775681341719	0.03828839283599235	51.814211209201666
GOTERM_BP_DIRECT	GO:0007610~behavior	5	3.790775681341719	0.03828839283599235	51.814211209201666
GOTERM_BP_DIRECT	GO:1900273~positive regulation of long-term synaptic potentiation	5	3.790775681341719	0.03828839283599235	51.814211209201666
GOTERM_BP_DIRECT	GO:0051145~smooth muscle cell differentiation	5	3.790775681341719	0.03828839283599235	51.814211209201666
KEGG_PATHWAY	mmu04924:Renin secretion	10	2.1703072727783868	0.03866961310794285	39.95263720178499
GOTERM_BP_DIRECT	GO:0048589~developmental growth	7	2.729358490566038	0.03967766713998917	53.099460786188025
KEGG_PATHWAY	mmu04014:Ras signaling pathway	23	1.5476470639507012	0.040206142980351176	41.1821159081035
GOTERM_MF_DIRECT	GO:0008331~high voltage-gated calcium channel activity	4	5.011058451816745	0.040418461235458	48.29181762953315
GOTERM_MF_DIRECT	GO:0005313~L-glutamate transmembrane transporter activity	4	5.011058451816745	0.040418461235458	48.29181762953315
GOTERM_MF_DIRECT	GO:0070700~BMP receptor binding	4	5.011058451816745	0.040418461235458	48.29181762953315
GOTERM_MF_DIRECT	GO:0001012~RNA polymerase II regulatory region DNA binding	4	5.011058451816745	0.040418461235458	48.29181762953315
GOTERM_BP_DIRECT	GO:0048667~cell morphogenesis involved in neuron differentiation	4	4.962469982847342	0.041442242352597934	54.68516363270122
GOTERM_BP_DIRECT	GO:0045176~apical protein localization	4	4.962469982847342	0.041442242352597934	54.68516363270122
GOTERM_BP_DIRECT	GO:0048149~behavioral response to ethanol	4	4.962469982847342	0.041442242352597934	54.68516363270122
GOTERM_BP_DIRECT	GO:0021707~cerebellar granule cell differentiation	4	4.962469982847342	0.041442242352597934	54.68516363270122
GOTERM_BP_DIRECT	GO:0055015~ventricular cardiac muscle cell development	4	4.962469982847342	0.041442242352597934	54.68516363270122
GOTERM_BP_DIRECT	GO:0016486~peptide hormone processing	4	4.962469982847342	0.041442242352597934	54.68516363270122
GOTERM_BP_DIRECT	GO:0030431~sleep	4	4.962469982847342	0.041442242352597934	54.68516363270122
KEGG_PATHWAY	mmu04730:Long-term depression	9	2.273485815254736	0.04182390254876176	42.45145807109779
GOTERM_BP_DIRECT	GO:0001666~response to hypoxia	22	1.5636949685534591	0.04227708362464476	55.41756732650449
GOTERM_BP_DIRECT	GO:0014068~positive regulation of phosphatidylinositol 3-kinase signaling	10	2.132311320754717	0.04263078853195364	55.72447999292065
GOTERM_BP_DIRECT	GO:0006887~exocytosis	14	1.8195723270440254	0.04291550984540157	55.970081068796375
GOTERM_BP_DIRECT	GO:0007204~positive regulation of cytosolic calcium ion concentration	18	1.6597450280469148	0.04296169351670533	56.009797426162834
GOTERM_BP_DIRECT	GO:0030325~adrenal gland development	6	3.0326205450733754	0.04371338986796571	56.651481951599635
GOTERM_BP_DIRECT	GO:0007173~epidermal growth factor receptor signaling pathway	8	2.4260964360587	0.043723864499986664	56.660360698387734
GOTERM_MF_DIRECT	GO:0004890~GABA-A receptor activity	5	3.6264238796042236	0.0443991549742867	51.6163497684773
GOTERM_BP_DIRECT	GO:0016358~dendrite development	7	2.6535429769392036	0.04477621335324748	57.54365599947165
GOTERM_BP_DIRECT	GO:0002027~regulation of heart rate	7	2.6535429769392036	0.04477621335324748	57.54365599947165
GOTERM_BP_DIRECT	GO:0040007~growth	7	2.6535429769392036	0.04477621335324748	57.54365599947165
GOTERM_MF_DIRECT	GO:0022851~GABA-gated chloride ion channel activity	3	8.268246445497631	0.0453347405912013	52.368084986748265
GOTERM_MF_DIRECT	GO:0004952~dopamine neurotransmitter receptor activity	3	8.268246445497631	0.0453347405912013	52.368084986748265
GOTERM_BP_DIRECT	GO:0060065~uterus development	5	3.591261171797418	0.04577540914487654	58.36654448468344
GOTERM_BP_DIRECT	GO:0009888~tissue development	5	3.591261171797418	0.04577540914487654	58.36654448468344
GOTERM_BP_DIRECT	GO:0060023~soft palate development	3	8.188075471698113	0.04616302142141205	58.68168015126876
GOTERM_BP_DIRECT	GO:2000821~regulation of grooming behavior	3	8.188075471698113	0.04616302142141205	58.68168015126876
GOTERM_BP_DIRECT	GO:0051823~regulation of synapse structural plasticity	3	8.188075471698113	0.04616302142141205	58.68168015126876
GOTERM_BP_DIRECT	GO:0045636~positive regulation of melanocyte differentiation	3	8.188075471698113	0.04616302142141205	58.68168015126876
GOTERM_BP_DIRECT	GO:0043084~penile erection	3	8.188075471698113	0.04616302142141205	58.68168015126876
GOTERM_BP_DIRECT	GO:0033564~anterior/posterior axon guidance	3	8.188075471698113	0.04616302142141205	58.68168015126876
GOTERM_BP_DIRECT	GO:0045759~negative regulation of action potential	3	8.188075471698113	0.04616302142141205	58.68168015126876
GOTERM_BP_DIRECT	GO:0045836~positive regulation of meiotic nuclear division	3	8.188075471698113	0.04616302142141205	58.68168015126876
GOTERM_BP_DIRECT	GO:0072164~mesonephric tubule development	3	8.188075471698113	0.04616302142141205	58.68168015126876
GOTERM_BP_DIRECT	GO:0060512~prostate gland morphogenesis	3	8.188075471698113	0.04616302142141205	58.68168015126876
GOTERM_BP_DIRECT	GO:0003192~mitral valve formation	3	8.188075471698113	0.04616302142141205	58.68168015126876
GOTERM_BP_DIRECT	GO:0003211~cardiac ventricle formation	3	8.188075471698113	0.04616302142141205	58.68168015126876
GOTERM_BP_DIRECT	GO:0090184~positive regulation of kidney development	3	8.188075471698113	0.04616302142141205	58.68168015126876
GOTERM_BP_DIRECT	GO:0051891~positive regulation of cardioblast differentiation	3	8.188075471698113	0.04616302142141205	58.68168015126876
GOTERM_BP_DIRECT	GO:0003413~chondrocyte differentiation involved in endochondral bone morphogenesis	3	8.188075471698113	0.04616302142141205	58.68168015126876
GOTERM_BP_DIRECT	GO:0072178~nephric duct morphogenesis	3	8.188075471698113	0.04616302142141205	58.68168015126876
GOTERM_BP_DIRECT	GO:0021544~subpallium development	3	8.188075471698113	0.04616302142141205	58.68168015126876
GOTERM_BP_DIRECT	GO:0043367~CD4-positive, alpha-beta T cell differentiation	3	8.188075471698113	0.04616302142141205	58.68168015126876
GOTERM_BP_DIRECT	GO:0016199~axon midline choice point recognition	3	8.188075471698113	0.04616302142141205	58.68168015126876
GOTERM_BP_DIRECT	GO:0051384~response to glucocorticoid	11	2.0015295597484277	0.04621232574734977	58.721603197069214
GOTERM_BP_DIRECT	GO:0001503~ossification	13	1.848003144654088	0.04740620971695103	59.67725039906193
KEGG_PATHWAY	mmu04070:Phosphatidylinositol signaling system	12	1.9062905117599853	0.04824468478226809	47.2442295372539
GOTERM_BP_DIRECT	GO:0007595~lactation	8	2.3733552091878587	0.04844666654527863	60.49297249241958
GOTERM_BP_DIRECT	GO:0051091~positive regulation of sequence-specific DNA binding transcription factor activity	14	1.7855616293422678	0.04876943892715378	60.742836144667
GOTERM_BP_DIRECT	GO:0060348~bone development	9	2.1932345013477086	0.050069681680474425	61.73430833829232
GOTERM_BP_DIRECT	GO:0050770~regulation of axonogenesis	6	2.9243126684636116	0.050127940708344296	61.77817293585566
GOTERM_BP_DIRECT	GO:0086010~membrane depolarization during action potential	6	2.9243126684636116	0.050127940708344296	61.77817293585566
GOTERM_MF_DIRECT	GO:0048018~receptor agonist activity	4	4.593470247498684	0.05105936175437682	56.73455348249246
GOTERM_MF_DIRECT	GO:0070679~inositol 1,4,5 trisphosphate binding	4	4.593470247498684	0.05105936175437682	56.73455348249246
GOTERM_MF_DIRECT	GO:0000979~RNA polymerase II core promoter sequence-specific DNA binding	10	2.0567777227606046	0.05188624103878309	57.33331425657987
GOTERM_BP_DIRECT	GO:0035385~Roundabout signaling pathway	4	4.548930817610063	0.05232493782297855	63.39803407365285
GOTERM_BP_DIRECT	GO:0048608~reproductive structure development	4	4.548930817610063	0.05232493782297855	63.39803407365285
GOTERM_BP_DIRECT	GO:0060402~calcium ion transport into cytosol	4	4.548930817610063	0.05232493782297855	63.39803407365285
GOTERM_BP_DIRECT	GO:0070848~response to growth factor	4	4.548930817610063	0.05232493782297855	63.39803407365285
GOTERM_BP_DIRECT	GO:0071294~cellular response to zinc ion	4	4.548930817610063	0.05232493782297855	63.39803407365285
GOTERM_BP_DIRECT	GO:0021952~central nervous system projection neuron axonogenesis	4	4.548930817610063	0.05232493782297855	63.39803407365285
GOTERM_MF_DIRECT	GO:0008373~sialyltransferase activity	5	3.4451026856240126	0.052421515920413615	57.716766681875484
GOTERM_MF_DIRECT	GO:0042974~retinoic acid receptor binding	5	3.4451026856240126	0.052421515920413615	57.716766681875484
GOTERM_BP_DIRECT	GO:0050796~regulation of insulin secretion	8	2.3228582898434365	0.05348129764187772	64.22430625140541
GOTERM_BP_DIRECT	GO:0030334~regulation of cell migration	11	1.9495417789757414	0.05372783647713511	64.39817124106362
GOTERM_BP_DIRECT	GO:0060324~face development	5	3.411698113207547	0.054016520698160236	64.60074159127633
GOTERM_MF_DIRECT	GO:0000987~core promoter proximal region sequence-specific DNA binding	6	2.8511194639647	0.05512040181546038	59.60143808069043
GOTERM_MF_DIRECT	GO:0045296~cadherin binding	6	2.8511194639647	0.05512040181546038	59.60143808069043
GOTERM_MF_DIRECT	GO:0051015~actin filament binding	16	1.6703528172722486	0.0552153646449359	59.66629532351798
GOTERM_MF_DIRECT	GO:0008092~cytoskeletal protein binding	10	2.0265309915435368	0.05612884238035678	60.2852119028894
GOTERM_BP_DIRECT	GO:0035249~synaptic transmission, glutamatergic	6	2.8234743005855565	0.05706483888248439	66.67421947236473
GOTERM_BP_DIRECT	GO:0060999~positive regulation of dendritic spine development	6	2.8234743005855565	0.05706483888248439	66.67421947236473
KEGG_PATHWAY	mmu04512:ECM-receptor interaction	11	1.9261477045908184	0.05729937028564155	53.37929312006596
GOTERM_MF_DIRECT	GO:0016301~kinase activity	61	1.247188509335696	0.05742561951846231	61.14855224218534
GOTERM_BP_DIRECT	GO:0009725~response to hormone	8	2.2744654088050313	0.0588312489527322	67.82256802381555
GOTERM_MF_DIRECT	GO:0005085~guanyl-nucleotide exchange factor activity	18	1.5900473933649288	0.06000531462559465	62.813952030924746
GOTERM_MF_DIRECT	GO:0005539~glycosaminoglycan binding	5	3.2810501767847735	0.06117661915910791	63.54781765361164
GOTERM_BP_DIRECT	GO:0008104~protein localization	11	1.9001862909004061	0.062009026706660725	69.79475599755389
GOTERM_BP_DIRECT	GO:0030199~collagen fibril organization	7	2.4494242864054185	0.06242620949423579	70.04500375731439
GOTERM_MF_DIRECT	GO:0001972~retinoic acid binding	4	4.240126382306477	0.06290412324253047	64.60542219611204
GOTERM_MF_DIRECT	GO:0008191~metalloendopeptidase inhibitor activity	4	4.240126382306477	0.06290412324253047	64.60542219611204
GOTERM_MF_DIRECT	GO:0001076~transcription factor activity, RNA polymerase II transcription factor binding	4	4.240126382306477	0.06290412324253047	64.60542219611204
GOTERM_MF_DIRECT	GO:0016595~glutamate binding	4	4.240126382306477	0.06290412324253047	64.60542219611204
GOTERM_MF_DIRECT	GO:0003714~transcription corepressor activity	18	1.5799197029613306	0.0629609691880681	64.63973034107099
GOTERM_BP_DIRECT	GO:0031641~regulation of myelination	5	3.249236298292902	0.06300338877962344	70.38799163727191
GOTERM_BP_DIRECT	GO:0010460~positive regulation of heart rate	5	3.249236298292902	0.06300338877962344	70.38799163727191
GOTERM_BP_DIRECT	GO:0045879~negative regulation of smoothened signaling pathway	5	3.249236298292902	0.06300338877962344	70.38799163727191
GOTERM_MF_DIRECT	GO:0019905~syntaxin binding	11	1.894806477093207	0.06302946526854186	64.68102826065282
GOTERM_BP_DIRECT	GO:0048599~oocyte development	4	4.199013062409288	0.06442948235391134	71.21957678937146
GOTERM_BP_DIRECT	GO:0022407~regulation of cell-cell adhesion	4	4.199013062409288	0.06442948235391134	71.21957678937146
GOTERM_BP_DIRECT	GO:0060411~cardiac septum morphogenesis	4	4.199013062409288	0.06442948235391134	71.21957678937146
GOTERM_BP_DIRECT	GO:0002087~regulation of respiratory gaseous exchange by neurological system process	4	4.199013062409288	0.06442948235391134	71.21957678937146
GOTERM_BP_DIRECT	GO:0003215~cardiac right ventricle morphogenesis	4	4.199013062409288	0.06442948235391134	71.21957678937146
GOTERM_BP_DIRECT	GO:0003334~keratinocyte development	4	4.199013062409288	0.06442948235391134	71.21957678937146
GOTERM_BP_DIRECT	GO:0001893~maternal placenta development	4	4.199013062409288	0.06442948235391134	71.21957678937146
GOTERM_BP_DIRECT	GO:0001946~lymphangiogenesis	4	4.199013062409288	0.06442948235391134	71.21957678937146
GOTERM_BP_DIRECT	GO:0003197~endocardial cushion development	4	4.199013062409288	0.06442948235391134	71.21957678937146
GOTERM_BP_DIRECT	GO:0035815~positive regulation of renal sodium excretion	4	4.199013062409288	0.06442948235391134	71.21957678937146
GOTERM_BP_DIRECT	GO:0045600~positive regulation of fat cell differentiation	8	2.228047747400847	0.06449896460493468	71.25952321309374
GOTERM_BP_DIRECT	GO:0051602~response to electrical stimulus	6	2.729358490566038	0.0645237201077781	71.27374285154677
GOTERM_BP_DIRECT	GO:0043408~regulation of MAPK cascade	9	2.0817141029740966	0.0646616619321759	71.35285521442296
GOTERM_BP_DIRECT	GO:0032355~response to estradiol	13	1.7565178404632917	0.0651512127628916	71.6319608572198
KEGG_PATHWAY	mmu00534:Glycosaminoglycan biosynthesis - heparan sulfate / heparin	5	3.210246174318031	0.06586955958808485	58.573003900679396
KEGG_PATHWAY	mmu04340:Hedgehog signaling pathway	5	3.210246174318031	0.06586955958808485	58.573003900679396
GOTERM_BP_DIRECT	GO:0048263~determination of dorsal identity	3	6.8233962264150945	0.06593420147447154	72.07301913942052
GOTERM_BP_DIRECT	GO:0060075~regulation of resting membrane potential	3	6.8233962264150945	0.06593420147447154	72.07301913942052
GOTERM_BP_DIRECT	GO:0010564~regulation of cell cycle process	3	6.8233962264150945	0.06593420147447154	72.07301913942052
GOTERM_BP_DIRECT	GO:0042471~ear morphogenesis	3	6.8233962264150945	0.06593420147447154	72.07301913942052
GOTERM_BP_DIRECT	GO:0016576~histone dephosphorylation	3	6.8233962264150945	0.06593420147447154	72.07301913942052
GOTERM_BP_DIRECT	GO:0021960~anterior commissure morphogenesis	3	6.8233962264150945	0.06593420147447154	72.07301913942052
GOTERM_BP_DIRECT	GO:0097485~neuron projection guidance	3	6.8233962264150945	0.06593420147447154	72.07301913942052
GOTERM_BP_DIRECT	GO:0048659~smooth muscle cell proliferation	3	6.8233962264150945	0.06593420147447154	72.07301913942052
GOTERM_BP_DIRECT	GO:0030157~pancreatic juice secretion	3	6.8233962264150945	0.06593420147447154	72.07301913942052
GOTERM_BP_DIRECT	GO:0097119~postsynaptic density protein 95 clustering	3	6.8233962264150945	0.06593420147447154	72.07301913942052
GOTERM_BP_DIRECT	GO:0010894~negative regulation of steroid biosynthetic process	3	6.8233962264150945	0.06593420147447154	72.07301913942052
GOTERM_BP_DIRECT	GO:0072307~regulation of metanephric nephron tubule epithelial cell differentiation	3	6.8233962264150945	0.06593420147447154	72.07301913942052
GOTERM_BP_DIRECT	GO:0046578~regulation of Ras protein signal transduction	3	6.8233962264150945	0.06593420147447154	72.07301913942052
GOTERM_BP_DIRECT	GO:0001661~conditioned taste aversion	3	6.8233962264150945	0.06593420147447154	72.07301913942052
GOTERM_BP_DIRECT	GO:1904938~planar cell polarity pathway involved in axon guidance	3	6.8233962264150945	0.06593420147447154	72.07301913942052
GOTERM_BP_DIRECT	GO:0055012~ventricular cardiac muscle cell differentiation	3	6.8233962264150945	0.06593420147447154	72.07301913942052
GOTERM_BP_DIRECT	GO:0046541~saliva secretion	3	6.8233962264150945	0.06593420147447154	72.07301913942052
GOTERM_BP_DIRECT	GO:0016310~phosphorylation	56	1.2487261067949194	0.066306327983018	72.28035542181739
KEGG_PATHWAY	mmu04270:Vascular smooth muscle contraction	14	1.698649944206076	0.06689624593089676	59.158014578225846
GOTERM_BP_DIRECT	GO:0007281~germ cell development	7	2.388188679245283	0.06910249880690136	73.79232894149685
GOTERM_BP_DIRECT	GO:0045773~positive regulation of axon extension	7	2.388188679245283	0.06910249880690136	73.79232894149685
GOTERM_BP_DIRECT	GO:0001654~eye development	7	2.388188679245283	0.06910249880690136	73.79232894149685
GOTERM_BP_DIRECT	GO:0048568~embryonic organ development	7	2.388188679245283	0.06910249880690136	73.79232894149685
GOTERM_BP_DIRECT	GO:0001649~osteoblast differentiation	14	1.690753047253298	0.06956110069582028	74.03273127453376
GOTERM_BP_DIRECT	GO:0042127~regulation of cell proliferation	24	1.442832682237553	0.07074117794795817	74.64177670808986
GOTERM_MF_DIRECT	GO:0019901~protein kinase binding	41	1.3018360378855716	0.07133850460624784	69.36866517893047
GOTERM_MF_DIRECT	GO:0019904~protein domain specific binding	29	1.3828093824650014	0.07205919962966056	69.74647982536342
GOTERM_BP_DIRECT	GO:0051482~positive regulation of cytosolic calcium ion concentration involved in phospholipase C-activating G-protein coupled signaling pathway	6	2.641314668289714	0.07250128020045463	75.52510915899559
GOTERM_BP_DIRECT	GO:0070372~regulation of ERK1 and ERK2 cascade	6	2.641314668289714	0.07250128020045463	75.52510915899559
GOTERM_BP_DIRECT	GO:0045739~positive regulation of DNA repair	6	2.641314668289714	0.07250128020045463	75.52510915899559
GOTERM_BP_DIRECT	GO:0035329~hippo signaling	5	3.1015437392795886	0.07272178855554928	75.63369863171683
GOTERM_BP_DIRECT	GO:0042246~tissue regeneration	5	3.1015437392795886	0.07272178855554928	75.63369863171683
GOTERM_BP_DIRECT	GO:0007548~sex differentiation	5	3.1015437392795886	0.07272178855554928	75.63369863171683
GOTERM_BP_DIRECT	GO:0046579~positive regulation of Ras protein signal transduction	5	3.1015437392795886	0.07272178855554928	75.63369863171683
GOTERM_BP_DIRECT	GO:0060828~regulation of canonical Wnt signaling pathway	5	3.1015437392795886	0.07272178855554928	75.63369863171683
GOTERM_BP_DIRECT	GO:0009791~post-embryonic development	14	1.6759218801721285	0.07351463056959527	76.02037866444194
GOTERM_BP_DIRECT	GO:0030198~extracellular matrix organization	14	1.6759218801721285	0.07351463056959527	76.02037866444194
GOTERM_BP_DIRECT	GO:0038083~peptidyl-tyrosine autophosphorylation	7	2.3299401748734474	0.0761751554595824	77.27594118145564
GOTERM_BP_DIRECT	GO:0040018~positive regulation of multicellular organism growth	7	2.3299401748734474	0.0761751554595824	77.27594118145564
GOTERM_MF_DIRECT	GO:0016757~transferase activity, transferring glycosyl groups	22	1.4575434439178516	0.07731339785728816	72.37175456584937
KEGG_PATHWAY	mmu04510:Focal adhesion	20	1.4888098199735795	0.07741074814227239	64.72581570245511
GOTERM_BP_DIRECT	GO:0060413~atrial septum morphogenesis	4	3.899083557951482	0.0776890069714786	77.96231622477595
GOTERM_BP_DIRECT	GO:0043586~tongue development	4	3.899083557951482	0.0776890069714786	77.96231622477595
GOTERM_BP_DIRECT	GO:0032793~positive regulation of CREB transcription factor activity	4	3.899083557951482	0.0776890069714786	77.96231622477595
GOTERM_BP_DIRECT	GO:0030705~cytoskeleton-dependent intracellular transport	4	3.899083557951482	0.0776890069714786	77.96231622477595
GOTERM_BP_DIRECT	GO:0031076~embryonic camera-type eye development	4	3.899083557951482	0.0776890069714786	77.96231622477595
GOTERM_BP_DIRECT	GO:0030949~positive regulation of vascular endothelial growth factor receptor signaling pathway	4	3.899083557951482	0.0776890069714786	77.96231622477595
GOTERM_BP_DIRECT	GO:0071372~cellular response to follicle-stimulating hormone stimulus	4	3.899083557951482	0.0776890069714786	77.96231622477595
GOTERM_BP_DIRECT	GO:0061053~somite development	4	3.899083557951482	0.0776890069714786	77.96231622477595
GOTERM_BP_DIRECT	GO:0035810~positive regulation of urine volume	4	3.899083557951482	0.0776890069714786	77.96231622477595
GOTERM_MF_DIRECT	GO:0004721~phosphoprotein phosphatase activity	16	1.5862343300714876	0.07890525615619054	73.12396705940053
GOTERM_BP_DIRECT	GO:0016525~negative regulation of angiogenesis	10	1.8953878406708595	0.07900144220499351	78.54144420148523
GOTERM_MF_DIRECT	GO:0051219~phosphoprotein binding	8	2.1200631911532386	0.08009119416150484	73.6718406301514
GOTERM_MF_DIRECT	GO:0019838~growth factor binding	7	2.296735123749342	0.08061111327988585	73.90871368863311
GOTERM_MF_DIRECT	GO:0000980~RNA polymerase II distal enhancer sequence-specific DNA binding	10	1.8877274989720614	0.08065006617150677	73.92637978116254
GOTERM_MF_DIRECT	GO:0051018~protein kinase A binding	5	2.9957414657600108	0.080828902513967	74.00734263054792
GOTERM_MF_DIRECT	GO:0005520~insulin-like growth factor binding	5	2.9957414657600108	0.080828902513967	74.00734263054792
GOTERM_MF_DIRECT	GO:0017075~syntaxin-1 binding	5	2.9957414657600108	0.080828902513967	74.00734263054792
GOTERM_MF_DIRECT	GO:0005057~receptor signaling protein activity	5	2.9957414657600108	0.080828902513967	74.00734263054792
GOTERM_MF_DIRECT	GO:0071837~HMG box domain binding	5	2.9957414657600108	0.080828902513967	74.00734263054792
GOTERM_BP_DIRECT	GO:0072659~protein localization to plasma membrane	9	1.9809860012172855	0.08163806739841337	79.66163231783764
GOTERM_MF_DIRECT	GO:0008270~zinc ion binding	91	1.166527793085712	0.08287343198015892	74.9163482056969
GOTERM_BP_DIRECT	GO:0001942~hair follicle development	8	2.099506531204644	0.08341740047429229	80.38606408582952
GOTERM_BP_DIRECT	GO:0008360~regulation of cell shape	16	1.5708538075200216	0.08415118032244548	80.67764117358408
GOTERM_MF_DIRECT	GO:0004716~receptor signaling protein tyrosine kinase activity	3	5.9058903182125935	0.08642941234827088	76.42674402073142
GOTERM_MF_DIRECT	GO:0070097~delta-catenin binding	3	5.9058903182125935	0.08642941234827088	76.42674402073142
GOTERM_MF_DIRECT	GO:0097110~scaffold protein binding	8	2.0800619988673286	0.08680634812598262	76.58174880115155
KEGG_PATHWAY	mmu04976:Bile secretion	9	1.953276545500548	0.0869359837001614	69.1563131842352
GOTERM_MF_DIRECT	GO:0001965~G-protein alpha-subunit binding	6	2.505529225908373	0.08711370212706857	76.70743220891254
GOTERM_BP_DIRECT	GO:0031960~response to corticosteroid	3	5.848625336927223	0.08792444382742828	82.11333222825836
GOTERM_BP_DIRECT	GO:0003337~mesenchymal to epithelial transition involved in metanephros morphogenesis	3	5.848625336927223	0.08792444382742828	82.11333222825836
GOTERM_BP_DIRECT	GO:0033622~integrin activation	3	5.848625336927223	0.08792444382742828	82.11333222825836
GOTERM_BP_DIRECT	GO:0061303~cornea development in camera-type eye	3	5.848625336927223	0.08792444382742828	82.11333222825836
GOTERM_BP_DIRECT	GO:0071229~cellular response to acid chemical	3	5.848625336927223	0.08792444382742828	82.11333222825836
GOTERM_BP_DIRECT	GO:0048793~pronephros development	3	5.848625336927223	0.08792444382742828	82.11333222825836
GOTERM_BP_DIRECT	GO:0019222~regulation of metabolic process	3	5.848625336927223	0.08792444382742828	82.11333222825836
GOTERM_BP_DIRECT	GO:0001780~neutrophil homeostasis	3	5.848625336927223	0.08792444382742828	82.11333222825836
GOTERM_BP_DIRECT	GO:0071599~otic vesicle development	3	5.848625336927223	0.08792444382742828	82.11333222825836
GOTERM_BP_DIRECT	GO:0030204~chondroitin sulfate metabolic process	3	5.848625336927223	0.08792444382742828	82.11333222825836
GOTERM_BP_DIRECT	GO:0060664~epithelial cell proliferation involved in salivary gland morphogenesis	3	5.848625336927223	0.08792444382742828	82.11333222825836
GOTERM_BP_DIRECT	GO:0048732~gland development	3	5.848625336927223	0.08792444382742828	82.11333222825836
GOTERM_BP_DIRECT	GO:0045607~regulation of auditory receptor cell differentiation	3	5.848625336927223	0.08792444382742828	82.11333222825836
GOTERM_BP_DIRECT	GO:1901385~regulation of voltage-gated calcium channel activity	3	5.848625336927223	0.08792444382742828	82.11333222825836
GOTERM_BP_DIRECT	GO:0060509~Type I pneumocyte differentiation	3	5.848625336927223	0.08792444382742828	82.11333222825836
GOTERM_BP_DIRECT	GO:2000096~positive regulation of Wnt signaling pathway, planar cell polarity pathway	3	5.848625336927223	0.08792444382742828	82.11333222825836
GOTERM_BP_DIRECT	GO:0042490~mechanoreceptor differentiation	3	5.848625336927223	0.08792444382742828	82.11333222825836
GOTERM_BP_DIRECT	GO:0051461~positive regulation of corticotropin secretion	3	5.848625336927223	0.08792444382742828	82.11333222825836
GOTERM_BP_DIRECT	GO:0010837~regulation of keratinocyte proliferation	3	5.848625336927223	0.08792444382742828	82.11333222825836
GOTERM_BP_DIRECT	GO:0042297~vocal learning	3	5.848625336927223	0.08792444382742828	82.11333222825836
GOTERM_MF_DIRECT	GO:0008179~adenylate cyclase binding	4	3.6747761979989466	0.08994154330395701	77.83449038353241
GOTERM_MF_DIRECT	GO:0016594~glycine binding	4	3.6747761979989466	0.08994154330395701	77.83449038353241
GOTERM_MF_DIRECT	GO:0030955~potassium ion binding	4	3.6747761979989466	0.08994154330395701	77.83449038353241
GOTERM_BP_DIRECT	GO:0019216~regulation of lipid metabolic process	6	2.481234991423671	0.0899853813991974	82.85424884167085
GOTERM_BP_DIRECT	GO:0071277~cellular response to calcium ion	8	2.059893200427198	0.09035968347039812	82.9856559759035
GOTERM_BP_DIRECT	GO:0046426~negative regulation of JAK-STAT cascade	7	2.221570864414217	0.09149793974273487	83.37943398985921
GOTERM_BP_DIRECT	GO:0001974~blood vessel remodeling	7	2.221570864414217	0.09149793974273487	83.37943398985921
GOTERM_BP_DIRECT	GO:0008543~fibroblast growth factor receptor signaling pathway	7	2.221570864414217	0.09149793974273487	83.37943398985921
GOTERM_MF_DIRECT	GO:0042562~hormone binding	5	2.870918904686677	0.09168558940186546	78.50388685547045
GOTERM_BP_DIRECT	GO:0007625~grooming behavior	4	3.6391446540880503	0.09202743966096291	83.55965932863467
GOTERM_BP_DIRECT	GO:0006828~manganese ion transport	4	3.6391446540880503	0.09202743966096291	83.55965932863467
GOTERM_BP_DIRECT	GO:0007340~acrosome reaction	4	3.6391446540880503	0.09202743966096291	83.55965932863467
GOTERM_BP_DIRECT	GO:0035909~aorta morphogenesis	4	3.6391446540880503	0.09202743966096291	83.55965932863467
GOTERM_BP_DIRECT	GO:1901379~regulation of potassium ion transmembrane transport	4	3.6391446540880503	0.09202743966096291	83.55965932863467
GOTERM_BP_DIRECT	GO:0050773~regulation of dendrite development	4	3.6391446540880503	0.09202743966096291	83.55965932863467
GOTERM_BP_DIRECT	GO:0003181~atrioventricular valve morphogenesis	4	3.6391446540880503	0.09202743966096291	83.55965932863467
GOTERM_BP_DIRECT	GO:0050673~epithelial cell proliferation	4	3.6391446540880503	0.09202743966096291	83.55965932863467
GOTERM_BP_DIRECT	GO:0009268~response to pH	4	3.6391446540880503	0.09202743966096291	83.55965932863467
GOTERM_BP_DIRECT	GO:0071158~positive regulation of cell cycle arrest	5	2.8430817610062893	0.09427042094397654	84.30278814165621
GOTERM_BP_DIRECT	GO:0060425~lung morphogenesis	5	2.8430817610062893	0.09427042094397654	84.30278814165621
GOTERM_BP_DIRECT	GO:0010575~positive regulation of vascular endothelial growth factor production	5	2.8430817610062893	0.09427042094397654	84.30278814165621
GOTERM_BP_DIRECT	GO:0045663~positive regulation of myoblast differentiation	5	2.8430817610062893	0.09427042094397654	84.30278814165621
KEGG_PATHWAY	mmu05030:Cocaine addiction	7	2.201311662389507	0.09481379358999631	72.42624613005003
GOTERM_BP_DIRECT	GO:0030097~hemopoiesis	11	1.7455199648968847	0.09721522631522299	85.23025563949251
GOTERM_BP_DIRECT	GO:0043406~positive regulation of MAP kinase activity	8	2.0217470300489166	0.09761634911098355	85.35249974634212
GOTERM_BP_DIRECT	GO:0001975~response to amphetamine	6	2.408257491675916	0.09947196813335382	85.90565163982492
GOTERM_BP_DIRECT	GO:0071526~semaphorin-plexin signaling pathway	6	2.408257491675916	0.09947196813335382	85.90565163982492
