# Supplementary material for: Global remodeling of the mouse DNA methylome during aging and in response to calorie restriction
Source: Aging Cell. 2018 Mar 25;17(3):e12738. doi: 10.1111/acel.12738 (PMC5946071; doi:10.1111/acel.12738)
Supplement: Supplementary file 7 [file ACEL-17-e12738-s007.xlsx]

## Sheet: Munka1
Supplementary Table 8. Functional enrichment for genes associated with changes based on both the original and the residual methylation fraction
Genes gain methylation during aging						Genes lose methylation during aging
Name of the database	Name of the pathway	Size (Number of Genes)	Fold Enrichment	P-Value	FDR Q-Value	Name of the database	Name of the pathway	Size (Number of Genes)	Fold Enrichment	P-Value	FDR Q-Value
GOTERM_BP_DIRECT	GO:0007275~multicellular organism development	192	2.354431873437243	2.6887613659488232E-30	5.080087358105607E-27	GOTERM_MF_DIRECT	GO:0005515~protein binding	414	1.3251235106073815	2.7284566227027113E-11	4.4472947546836394E-8
GOTERM_MF_DIRECT	GO:0043565~sequence-specific DNA binding	130	2.6095460983605046	1.2150685241923487E-24	1.963137259371698E-21	GOTERM_BP_DIRECT	GO:0006811~ion transport	79	1.784116683152983	6.090278794329438E-7	0.001146423658326956
GOTERM_MF_DIRECT	GO:0005515~protein binding	468	1.4532340295561872	5.457239012066665E-21	8.81704119938911E-18	GOTERM_BP_DIRECT	GO:0007169~transmembrane receptor protein tyrosine kinase signaling pathway	24	3.165339168490153	1.199516877225837E-6	0.0022579381608545113
GOTERM_BP_DIRECT	GO:0045944~positive regulation of transcription from RNA polymerase II promoter	160	2.02907068489692	1.6025199427702602E-18	3.027766392911742E-15	GOTERM_MF_DIRECT	GO:0046872~metal ion binding	320	1.249249249249249	4.99241771764861E-6	0.008137149906328744
GOTERM_BP_DIRECT	GO:0007399~nervous system development	84	2.8115007931645324	3.861884468590216E-18	7.296560682478565E-15	GOTERM_BP_DIRECT	GO:0035556~intracellular signal transduction	57	1.8794201312910284	5.778736455850977E-6	0.010877293466526883
GOTERM_BP_DIRECT	GO:0007155~cell adhesion	93	2.4195883482852643	1.937269090960387E-15	3.5638159090467525E-12	GOTERM_BP_DIRECT	GO:0007411~axon guidance	29	2.5669696836189724	6.362578305714978E-6	0.011976194427643083
GOTERM_MF_DIRECT	GO:0005509~calcium ion binding	117	2.126836069007124	5.65231766669123E-15	9.14823772291129E-12	GOTERM_MF_DIRECT	GO:0005516~calmodulin binding	33	2.3748391248391245	7.161744764000192E-6	0.011672745943769325
GOTERM_BP_DIRECT	GO:0007411~axon guidance	45	3.8108909360847147	6.770601081406742E-15	1.2800871473928055E-11	GOTERM_BP_DIRECT	GO:0007155~cell adhesion	64	1.7403926699602217	1.7713710179718308E-5	0.0333389025764963
GOTERM_BP_DIRECT	GO:0007156~homophilic cell adhesion via plasma membrane adhesion molecules	47	3.638400712392809	1.0804193076525116E-14	2.035038804137912E-11	GOTERM_BP_DIRECT	GO:0018108~peptidyl-tyrosine phosphorylation	17	3.449408068226449	1.9990008681946936E-5	0.037622351625743455
GOTERM_BP_DIRECT	GO:0000122~negative regulation of transcription from RNA polymerase II promoter	116	2.007847551875879	4.5455306059910403E-13	8.587686117778048E-10	GOTERM_MF_DIRECT	GO:0003779~actin binding	49	1.8987641487641487	2.1280454435054575E-5	0.0346807265281357
GOTERM_MF_DIRECT	GO:0001077~transcriptional activator activity, RNA polymerase II core promoter proximal region sequence-specific binding	59	2.77660165628119	1.2793637188964112E-12	2.0669244094051464E-9	GOTERM_BP_DIRECT	GO:0031623~receptor internalization	13	4.286396790663749	2.585101660042314E-5	0.04865056615274144
GOTERM_MF_DIRECT	GO:0003700~transcription factor activity, sequence-specific DNA binding	127	1.827546131137724	2.4405590775831156E-11	3.943112503179691E-8	GOTERM_BP_DIRECT	GO:0006810~transport	184	1.3319209819845137	3.1570984958873195E-5	0.059412286430193806
GOTERM_BP_DIRECT	GO:0045666~positive regulation of neuron differentiation	32	3.920243362082399	3.815786082436116E-11	7.209454144785354E-8	GOTERM_MF_DIRECT	GO:0004713~protein tyrosine kinase activity	24	2.597870597870598	3.8173463815085475E-5	0.062203201554511534
GOTERM_MF_DIRECT	GO:0003677~DNA binding	222	1.5272544876023835	4.217869571804237E-11	6.814643294106304E-8	GOTERM_BP_DIRECT	GO:0016310~phosphorylation	75	1.6162883826032237	4.075197362468157E-5	0.0766833805090461
GOTERM_BP_DIRECT	GO:0006355~regulation of transcription, DNA-templated	261	1.4450951939290961	2.0414859945121272E-10	3.857139052598768E-7	GOTERM_BP_DIRECT	GO:0061098~positive regulation of protein tyrosine kinase activity	9	5.935010940919036	5.865809656027653E-5	0.11035989368268773
GOTERM_BP_DIRECT	GO:0006351~transcription, DNA-templated	224	1.4994670896877504	2.056922753170748E-10	3.8863045004333685E-7	KEGG_PATHWAY	mmu05200:Pathways in cancer	53	1.7350668736059163	8.144861860469558E-5	0.1071594365317341
GOTERM_BP_DIRECT	GO:0009952~anterior/posterior pattern specification	32	3.6052238062007773	3.9864745860233786E-10	7.531958279294315E-7	GOTERM_MF_DIRECT	GO:0016301~kinase activity	80	1.5546109908127712	8.163190590962735E-5	0.1329740023783721
GOTERM_BP_DIRECT	GO:0045893~positive regulation of transcription, DNA-templated	90	1.9716067690160501	6.533847564154739E-10	1.2344910316208768E-6	GOTERM_MF_DIRECT	GO:0005524~ATP binding	155	1.347131803336183	8.354930137230097E-5	0.1360953409743848
GOTERM_MF_DIRECT	GO:0005216~ion channel activity	40	2.9897605072618996	8.361964228608392E-10	1.351008893646366E-6	KEGG_PATHWAY	mmu04510:Focal adhesion	33	2.0719269994632312	9.824276661408535E-5	0.12924178010583764
GOTERM_BP_DIRECT	GO:0051965~positive regulation of synapse assembly	24	4.326268567440933	1.8611778169478282E-9	3.5164688161337665E-6	GOTERM_MF_DIRECT	GO:0008270~zinc ion binding	116	1.413322159368671	1.1985682368583526E-4	0.1951832742626891
GOTERM_BP_DIRECT	GO:0007626~locomotory behavior	30	3.505078700472978	3.1476567795280145E-9	5.94711426771255E-6	KEGG_PATHWAY	mmu04611:Platelet activation	24	2.3810625337342897	1.3832870866161643E-4	0.18193188171633512
GOTERM_BP_DIRECT	GO:0031290~retinal ganglion cell axon guidance	13	8.201884159106768	4.02634997110256E-9	7.607297858314155E-6	GOTERM_BP_DIRECT	GO:0006816~calcium ion transport	25	2.3384597875961535	1.4592245707715238E-4	0.27432650544928494
GOTERM_BP_DIRECT	GO:0060441~epithelial tube branching involved in lung morphogenesis	14	7.3606652709932545	4.9823188544632146E-9	9.413484736153777E-6	GOTERM_MF_DIRECT	GO:0051015~actin filament binding	24	2.3813813813813813	1.532634060454858E-4	0.24952114257433822
GOTERM_BP_DIRECT	GO:0030154~cell differentiation	109	1.7633242077764062	5.961344940133952E-9	1.1263235188962994E-5	GOTERM_BP_DIRECT	GO:0016337~single organismal cell-cell adhesion	21	2.5645109003971145	1.5835748086805252E-4	0.29767071454838145
GOTERM_BP_DIRECT	GO:0030326~embryonic limb morphogenesis	22	4.406384652023172	7.0014575539076355E-9	1.3228401030129788E-5	GOTERM_MF_DIRECT	GO:0005178~integrin binding	20	2.6195195195195193	1.7628351614116356E-4	0.2869486107782371
GOTERM_MF_DIRECT	GO:0046983~protein dimerization activity	41	2.741925096791505	7.252320430719611E-9	1.1717281245271494E-5	KEGG_PATHWAY	mmu04020:Calcium signaling pathway	29	2.0939019827908716	2.3802724862575334E-4	0.31286710833883236
KEGG_PATHWAY	mmu05200:Pathways in cancer	63	2.145513417178753	7.656432077539252E-9	1.0055169030742661E-5	GOTERM_BP_DIRECT	GO:0048008~platelet-derived growth factor receptor signaling pathway	11	4.029945700624038	2.4709652869989244E-4	0.46410994345401635
KEGG_PATHWAY	mmu04360:Axon guidance	31	3.2490259167243654	1.0154602809324052E-8	1.3336008952702372E-5	GOTERM_BP_DIRECT	GO:0016477~cell migration	30	2.0715570474411997	2.516179797217528E-4	0.472583342901034
GOTERM_BP_DIRECT	GO:0007409~axonogenesis	29	3.419908563825971	1.0926899474492673E-8	2.0645044696010473E-5	GOTERM_BP_DIRECT	GO:0030154~cell differentiation	87	1.4710710879201032	2.677865176184033E-4	0.5028783110529567
GOTERM_BP_DIRECT	GO:0006811~ion transport	87	1.8797785085413303	1.3401425599507118E-8	2.5320359642311274E-5	KEGG_PATHWAY	mmu04144:Endocytosis	39	1.8232686578010322	3.1916653772599596E-4	0.41931110048329945
GOTERM_BP_DIRECT	GO:0034765~regulation of ion transmembrane transport	33	3.084469256416221	1.3850806177238103E-8	2.6169409261811438E-5	GOTERM_BP_DIRECT	GO:0030335~positive regulation of cell migration	31	2.01407048898183	3.202842704520541E-4	0.6011830915792049
GOTERM_MF_DIRECT	GO:0000981~RNA polymerase II transcription factor activity, sequence-specific DNA binding	38	2.7749788616252684	1.9927023512398785E-8	3.219528410536299E-5	GOTERM_BP_DIRECT	GO:0006468~protein phosphorylation	67	1.5341270564875598	4.804564827336898E-4	0.9005458797637367
KEGG_PATHWAY	mmu05217:Basal cell carcinoma	19	4.67059385448177	3.550416518389121E-8	4.66275047572573E-5	GOTERM_MF_DIRECT	GO:0005096~GTPase activator activity	34	1.894971567311993	4.823068368727962E-4	0.7832488715827757
GOTERM_MF_DIRECT	GO:0005244~voltage-gated ion channel activity	32	3.0343837984150626	3.6027288373189304E-8	5.820782239540634E-5	GOTERM_BP_DIRECT	GO:0050679~positive regulation of epithelial cell proliferation	16	2.776613305693117	5.02652869990951E-4	0.9419636429037204
GOTERM_BP_DIRECT	GO:0007169~transmembrane receptor protein tyrosine kinase signaling pathway	27	3.4069364968597347	4.185937414333355E-8	7.908816330726154E-5	GOTERM_BP_DIRECT	GO:0007229~integrin-mediated signaling pathway	18	2.5526928778146396	5.6049307779088E-4	1.0498146670081199
GOTERM_MF_DIRECT	GO:0000978~RNA polymerase II core promoter proximal region sequence-specific DNA binding	60	2.1236460427626307	4.5530686849987754E-8	7.356207099018519E-5	GOTERM_MF_DIRECT	GO:0004714~transmembrane receptor protein tyrosine kinase activity	13	3.1531253475697922	6.272448393041074E-4	1.0174953571642442
GOTERM_BP_DIRECT	GO:0001656~metanephros development	16	5.312961398611671	7.58779257991555E-8	1.433620086088716E-4	KEGG_PATHWAY	mmu04151:PI3K-Akt signaling pathway	45	1.666234999568333	7.568897520667706E-4	0.9917366469503031
GOTERM_BP_DIRECT	GO:0042733~embryonic digit morphogenesis	21	4.014908329632684	9.762863294477009E-8	1.8445725870064322E-4	GOTERM_BP_DIRECT	GO:0007269~neurotransmitter secretion	9	4.239293529227884	8.380361501420921E-4	1.5657869205787156
GOTERM_MF_DIRECT	GO:0000977~RNA polymerase II regulatory region sequence-specific DNA binding	42	2.4148065635576885	1.962069107837374E-7	3.17003129279847E-4	KEGG_PATHWAY	mmu05412:Arrhythmogenic right ventricular cardiomyopathy (ARVC)	15	2.7457675344999286	8.518024842379814E-4	1.1154554492146307
GOTERM_BP_DIRECT	GO:0002062~chondrocyte differentiation	17	4.6632786188901365	2.223778534212852E-7	4.201550530935627E-4	GOTERM_BP_DIRECT	GO:0022617~extracellular matrix disassembly	8	4.795968437106293	8.729173855695719E-4	1.630453106973051
GOTERM_BP_DIRECT	GO:0035019~somatic stem cell population maintenance	17	4.6632786188901365	2.223778534212852E-7	4.201550530935627E-4	KEGG_PATHWAY	mmu04015:Rap1 signaling pathway	31	1.8826898266150602	8.849215549845597E-4	1.1585925460594004
GOTERM_BP_DIRECT	GO:0035556~intracellular signal transduction	63	1.9873796231681786	2.387832293574981E-7	4.5115088640468315E-4	KEGG_PATHWAY	mmu04971:Gastric acid secretion	15	2.7076318742985412	9.846037301075744E-4	1.288322190012059
GOTERM_BP_DIRECT	GO:0001525~angiogenesis	44	2.3230312391419234	2.9703076262288894E-7	5.61201983717563E-4	GOTERM_MF_DIRECT	GO:0042803~protein homodimerization activity	86	1.4115205430994906	0.0010432881936165504	1.6870175456650038
KEGG_PATHWAY	mmu04723:Retrograde endocannabinoid signaling	25	3.281587404145342	2.9716925422744545E-7	3.9027079657971697E-4	GOTERM_BP_DIRECT	GO:0045786~negative regulation of cell cycle	10	3.663587000567307	0.001158579289576449	2.1585290184876094
GOTERM_BP_DIRECT	GO:0042476~odontogenesis	13	6.075469747486495	3.288592954388497E-7	6.21337785933207E-4	GOTERM_MF_DIRECT	GO:0019901~protein kinase binding	52	1.5692974080070856	0.0013587063443639886	2.191772025738048
GOTERM_BP_DIRECT	GO:0003148~outflow tract septum morphogenesis	12	6.309141660851361	7.022818952651815E-7	0.0013268678310418558	KEGG_PATHWAY	mmu05146:Amoebiasis	20	2.2216466660911105	0.0013784512942389136	1.7993509547096553
GOTERM_BP_DIRECT	GO:0048706~embryonic skeletal system development	16	4.588466662437353	7.156439163412815E-7	0.0013521134232807874	GOTERM_MF_DIRECT	GO:0004672~protein kinase activity	61	1.5046204396486882	0.0014097505768597466	2.2732275851051864
KEGG_PATHWAY	mmu04015:Rap1 signaling pathway	38	2.40077254202334	7.741477042994874E-7	0.0010166811092227057	GOTERM_BP_DIRECT	GO:0007275~multicellular organism development	105	1.3458074695961535	0.0014265799198534311	2.651514820719658
GOTERM_BP_DIRECT	GO:0070588~calcium ion transmembrane transport	23	3.297960413626848	9.39227195430944E-7	0.0017745405628821764	KEGG_PATHWAY	mmu05414:Dilated cardiomyopathy	16	2.5053750354955175	0.0014439923286286033	1.8841547300340267
GOTERM_BP_DIRECT	GO:0060070~canonical Wnt signaling pathway	23	3.2609046786422766	1.1553124814099974E-6	0.0021827997608414584	GOTERM_BP_DIRECT	GO:0050731~positive regulation of peptidyl-tyrosine phosphorylation	18	2.350499382542193	0.001464026893529842	2.720210766724751
GOTERM_BP_DIRECT	GO:0045665~negative regulation of neuron differentiation	21	3.4866309178389097	1.2155110353784329E-6	0.0022965351893167174	GOTERM_MF_DIRECT	GO:0005246~calcium channel regulator activity	8	4.365865865865866	0.001612741395771651	2.5965273608670736
GOTERM_MF_DIRECT	GO:0001228~transcriptional activator activity, RNA polymerase II transcription regulatory region sequence-specific binding	25	3.0544428259286236	1.2861335596556943E-6	0.0020779339208742975	GOTERM_BP_DIRECT	GO:0007605~sensory perception of sound	22	2.1025803655429764	0.0016482490842049918	3.057495948153399
GOTERM_BP_DIRECT	GO:0008284~positive regulation of cell proliferation	76	1.7693533809029647	1.3568648076907503E-6	0.002563599791838289	GOTERM_BP_DIRECT	GO:0007165~signal transduction	124	1.3031276789268893	0.0016761355886514382	3.1084556577998357
GOTERM_BP_DIRECT	GO:0042391~regulation of membrane potential	24	3.1220494816584052	1.455880282320287E-6	0.002750672772333651	GOTERM_BP_DIRECT	GO:0070372~regulation of ERK1 and ERK2 cascade	9	3.8290393167219596	0.0017351104871842578	3.216142669563804
KEGG_PATHWAY	mmu05412:Arrhythmogenic right ventricular cardiomyopathy (ARVC)	19	3.6180656619224982	2.5009398052521337E-6	0.0032844269971965545	GOTERM_MF_DIRECT	GO:0004715~non-membrane spanning protein tyrosine kinase activity	11	3.2016349683016347	0.0017481935213059022	2.81170074183289
GOTERM_BP_DIRECT	GO:0001657~ureteric bud development	16	4.206094440567574	2.5145512746600497E-6	0.004750831710953474	GOTERM_BP_DIRECT	GO:0031175~neuron projection development	22	2.087453888093027	0.001806241723456579	3.345876143352
GOTERM_BP_DIRECT	GO:0003151~outflow tract morphogenesis	17	3.9724225272027085	2.5774838925633873E-6	0.004869729816214807	GOTERM_BP_DIRECT	GO:0030097~hemopoiesis	16	2.4537512934032195	0.001891158928610849	3.50053768194708
GOTERM_BP_DIRECT	GO:0007605~sensory perception of sound	29	2.6516682342708617	3.1425264171533985E-6	0.005937254263110869	KEGG_PATHWAY	mmu04970:Salivary secretion	15	2.5318116227207135	0.0019383459008184354	2.521623728336009
KEGG_PATHWAY	mmu05033:Nicotine addiction	14	4.732049036777583	3.167536330043268E-6	0.004159836132167083	GOTERM_MF_DIRECT	GO:0005546~phosphatidylinositol-4,5-bisphosphate binding	13	2.7912912912912913	0.0019421537615485437	3.119040806637985
KEGG_PATHWAY	mmu04310:Wnt signaling pathway	28	2.6848505173206143	3.4280714249756387E-6	0.004501982409310656	KEGG_PATHWAY	mmu04911:Insulin secretion	16	2.4179782319317202	0.0020868047831574615	2.712312920812998
GOTERM_BP_DIRECT	GO:0007268~chemical synaptic transmission	33	2.4209497070708714	4.561163135569193E-6	0.008617410949451898	GOTERM_BP_DIRECT	GO:0035855~megakaryocyte development	7	4.859073284962954	0.002147028433300246	3.965142744329697
GOTERM_MF_DIRECT	GO:0008013~beta-catenin binding	21	3.1766205389657687	5.8294236562089595E-6	0.009417948868906123	GOTERM_MF_DIRECT	GO:0005547~phosphatidylinositol-3,4,5-trisphosphate binding	10	3.3583583583583585	0.002225815532084543	3.5668752885923194
GOTERM_BP_DIRECT	GO:0048646~anatomical structure formation involved in morphogenesis	11	5.783379855780414	6.5694486085293815E-6	0.012411444080928646	GOTERM_BP_DIRECT	GO:0043087~regulation of GTPase activity	14	2.600630772233694	0.002374235347341459	4.375926404316188
KEGG_PATHWAY	mmu04020:Calcium signaling pathway	32	2.4035804631251216	6.697588203247908E-6	0.008795565345864897	KEGG_PATHWAY	mmu05410:Hypertrophic cardiomyopathy (HCM)	15	2.467715125942974	0.002490542400556073	3.229154979585991
KEGG_PATHWAY	mmu04713:Circadian entrainment	22	3.035133492976876	6.842017688315929E-6	0.008985228580982163	GOTERM_MF_DIRECT	GO:0098641~cadherin binding involved in cell-cell adhesion	36	1.6900125932384	0.0025149720490919396	4.021384208390744
GOTERM_MF_DIRECT	GO:0001078~transcriptional repressor activity, RNA polymerase II core promoter proximal region sequence-specific binding	27	2.6594962651806435	6.969612870255563E-6	0.011259927971929429	GOTERM_MF_DIRECT	GO:0050839~cell adhesion molecule binding	14	2.582624878399526	0.0025211468550724084	4.031068075783706
KEGG_PATHWAY	mmu04550:Signaling pathways regulating pluripotency of stem cells	27	2.6452448031675933	7.088157889882127E-6	0.009308456461298853	GOTERM_BP_DIRECT	GO:0006897~endocytosis	26	1.8945400179729277	0.0025304838639107815	4.657453197455763
GOTERM_BP_DIRECT	GO:0007389~pattern specification process	17	3.698462352912867	7.215499673223869E-6	0.01363192840311278	GOTERM_MF_DIRECT	GO:0005509~calcium ion binding	75	1.4053216306435192	0.0025601117665540697	4.092155086102311
KEGG_PATHWAY	mmu04916:Melanogenesis	22	3.004475578906402	8.096329609445195E-6	0.010632363430684855	GOTERM_MF_DIRECT	GO:0005267~potassium channel activity	15	2.4557995495495493	0.0027230187719004943	4.347156518752094
GOTERM_MF_DIRECT	GO:0005262~calcium channel activity	21	3.1027456427107505	8.53478728430024E-6	0.013788420103089116	KEGG_PATHWAY	mmu04724:Glutamatergic synapse	19	2.1472697994437127	0.002775308469579353	3.592169254345534
GOTERM_BP_DIRECT	GO:0042472~inner ear morphogenesis	19	3.329824765449329	8.996301678175665E-6	0.01699604906737484	GOTERM_BP_DIRECT	GO:0042523~positive regulation of tyrosine phosphorylation of Stat5 protein	6	5.652391372303844	0.0027790596538785654	5.103717360374693
GOTERM_BP_DIRECT	GO:0030900~forebrain development	21	3.0812087180901995	9.4913808757067E-6	0.01793128624761886	GOTERM_BP_DIRECT	GO:0010977~negative regulation of neuron projection development	13	2.678997994164843	0.002801372042829952	5.143677556327109
GOTERM_MF_DIRECT	GO:0005267~potassium channel activity	20	3.1766205389657682	1.030360034411635E-5	0.016645812137638938	GOTERM_BP_DIRECT	GO:1901215~negative regulation of neuron death	12	2.826195686151922	0.0028347971889897895	5.203510245341636
GOTERM_BP_DIRECT	GO:0048839~inner ear development	18	3.441349996828015	1.033294103246052E-5	0.019521029746616403	GOTERM_BP_DIRECT	GO:0010628~positive regulation of gene expression	47	1.5535812543759104	0.002903810467995221	5.326934433305663
KEGG_PATHWAY	mmu04080:Neuroactive ligand-receptor interaction	43	2.03988078778382	1.0337024014420872E-5	0.013574731694854236	GOTERM_BP_DIRECT	GO:0046777~protein autophosphorylation	26	1.8738346625852458	0.0029381452907037524	5.388282551288492
GOTERM_BP_DIRECT	GO:0001764~neuron migration	26	2.6457690835828287	1.1696900701772585E-5	0.02209755765462118	KEGG_PATHWAY	mmu04520:Adherens junction	14	2.5271230826786386	0.0029598107583913074	3.826697012168967
GOTERM_BP_DIRECT	GO:0030324~lung development	26	2.6457690835828287	1.1696900701772585E-5	0.02209755765462118	GOTERM_BP_DIRECT	GO:0097105~presynaptic membrane assembly	5	7.327174001134614	0.003032880648642781	5.5573568297315745
KEGG_PATHWAY	mmu04540:Gap junction	20	3.1442186290880954	1.1754007304862293E-5	0.015435402271846144	GOTERM_BP_DIRECT	GO:0038083~peptidyl-tyrosine autophosphorylation	10	3.2168080980590994	0.0030615627679050268	5.608489386918746
GOTERM_BP_DIRECT	GO:0035115~embryonic forelimb morphogenesis	13	4.556602310614871	1.2097259610605782E-5	0.022853826070690086	GOTERM_BP_DIRECT	GO:0010507~negative regulation of autophagy	8	3.907826133938461	0.0032541860039990754	5.9512066165308575
GOTERM_BP_DIRECT	GO:0008285~negative regulation of cell proliferation	56	1.8401663177483136	1.2667702753731261E-5	0.02393137018364966	KEGG_PATHWAY	mmu05205:Proteoglycans in cancer	28	1.7926390340183445	0.0033794845824496903	4.35819807953407
GOTERM_BP_DIRECT	GO:0007628~adult walking behavior	14	4.206094440567574	1.3176822296447214E-5	0.02489306719712925	GOTERM_BP_DIRECT	GO:0070373~negative regulation of ERK1 and ERK2 cascade	13	2.5978162367659086	0.0036516350124900804	6.654631848087911
GOTERM_BP_DIRECT	GO:0009954~proximal/distal pattern formation	11	5.338504482258843	1.5359850612809813E-5	0.029016580575302875	GOTERM_BP_DIRECT	GO:0001659~temperature homeostasis	7	4.396304400680769	0.0037671761299427303	6.858185864397759
GOTERM_BP_DIRECT	GO:0007420~brain development	37	2.1614651986250033	1.5878265919042123E-5	0.029995789487680113	GOTERM_BP_DIRECT	GO:0003181~atrioventricular valve morphogenesis	6	5.275565280816922	0.003910948119737016	7.110888623328826
GOTERM_MF_DIRECT	GO:0039706~co-receptor binding	7	9.882819454560167	1.5974925592447058E-5	0.025806919249804494	GOTERM_BP_DIRECT	GO:0046847~filopodium assembly	6	5.275565280816922	0.003910948119737016	7.110888623328826
GOTERM_MF_DIRECT	GO:0005096~GTPase activator activity	39	2.1087353365049353	1.612699629269127E-5	0.02605255398799855	GOTERM_BP_DIRECT	GO:0006024~glycosaminoglycan biosynthetic process	8	3.76826091486923	0.004059569288694119	7.371432129013533
GOTERM_BP_DIRECT	GO:0010628~positive regulation of gene expression	57	1.8026119031003889	1.9277746330680808E-5	0.03641667404221671	GOTERM_BP_DIRECT	GO:0070374~positive regulation of ERK1 and ERK2 cascade	26	1.8239986343249996	0.004206718291118373	7.62871298953256
GOTERM_BP_DIRECT	GO:0048663~neuron fate commitment	12	4.731856245638521	2.0062961687650428E-5	0.03789972079705217	KEGG_PATHWAY	mmu05222:Small cell lung cancer	15	2.3208273208273207	0.004454873930507573	5.707774878178773
GOTERM_BP_DIRECT	GO:0050679~positive regulation of epithelial cell proliferation	19	3.1545708304256803	2.0068820592904328E-5	0.03791078651149693	GOTERM_BP_DIRECT	GO:0097120~receptor localization to synapse	5	6.594456601021152	0.004753381850539824	8.57860632579085
GOTERM_MF_DIRECT	GO:0045499~chemorepellent activity	11	5.17671495238866	2.1308007895491908E-5	0.034420931278955624	GOTERM_BP_DIRECT	GO:0035023~regulation of Rho protein signal transduction	14	2.397984218553147	0.004927267330165854	8.878809085509399
GOTERM_BP_DIRECT	GO:0001964~startle response	10	5.735583328046692	2.3009325987348812E-5	0.04346437269898695	GOTERM_BP_DIRECT	GO:0007010~cytoskeleton organization	17	2.1558800426415305	0.005017019571191911	9.033395428579894
GOTERM_BP_DIRECT	GO:0001822~kidney development	26	2.5236566643405443	2.7316080112340285E-5	0.051597797461566675	GOTERM_BP_DIRECT	GO:0001942~hair follicle development	11	2.789962408124334	0.00508325005868861	9.147309400514503
GOTERM_BP_DIRECT	GO:0010976~positive regulation of neuron projection development	27	2.4687945629418366	2.7629617339281924E-5	0.05218989674449226	KEGG_PATHWAY	mmu04261:Adrenergic signaling in cardiomyocytes	22	1.9061728395061728	0.005094039058300382	6.50154515888548
KEGG_PATHWAY	mmu04724:Glutamatergic synapse	23	2.704028021015762	2.7951840022903247E-5	0.03670284450796313	GOTERM_MF_DIRECT	GO:0005216~ion channel activity	24	1.8490726020137782	0.005164618497898655	8.093603035440545
GOTERM_MF_DIRECT	GO:0003682~chromatin binding	63	1.7178291326596	2.9829319093460966E-5	0.04818313604341151	KEGG_PATHWAY	mmu04310:Wnt signaling pathway	21	1.9356687441793823	0.005335813199845397	6.800188145962194
KEGG_PATHWAY	mmu04921:Oxytocin signaling pathway	28	2.395974195836751	3.035668334418744E-5	0.039860001121327926	GOTERM_BP_DIRECT	GO:2000310~regulation of N-methyl-D-aspartate selective glutamate receptor activity	6	4.9458424507658645	0.005337818895747921	9.583902214330964
GOTERM_MF_DIRECT	GO:0030165~PDZ domain binding	24	2.62892734259236	3.0491793967496464E-5	0.049252980827474424	GOTERM_BP_DIRECT	GO:0001921~positive regulation of receptor recycling	6	4.9458424507658645	0.005337818895747921	9.583902214330964
GOTERM_MF_DIRECT	GO:0003705~transcription factor activity, RNA polymerase II distal enhancer sequence-specific binding	17	3.323233794610342	3.157264767385241E-5	0.05099845143764492	KEGG_PATHWAY	mmu04725:Cholinergic synapse	18	2.0702601233574685	0.005434270926328495	6.921551827426963
KEGG_PATHWAY	mmu04390:Hippo signaling pathway	27	2.4175084956101185	3.714504198890189E-5	0.048771482353215934	GOTERM_MF_DIRECT	GO:0004222~metalloendopeptidase activity	19	2.02320613296223	0.005588056343246025	8.72915148473491
GOTERM_MF_DIRECT	GO:0005003~ephrin receptor activity	8	7.260846946207471	3.837974873827114E-5	0.061990581577286985	GOTERM_MF_DIRECT	GO:0000166~nucleotide binding	178	1.2042212667212668	0.00559275845306009	8.736185783360984
GOTERM_BP_DIRECT	GO:0007165~signal transduction	139	1.3975628539575127	3.8603784969816954E-5	0.07291196748292483	KEGG_PATHWAY	mmu04022:cGMP-PKG signaling pathway	24	1.8240888416327015	0.0057158759659843	7.267865931078433
GOTERM_BP_DIRECT	GO:0006816~calcium ion transport	27	2.4162670190494575	4.0622968136495287E-5	0.07672426503203544	GOTERM_BP_DIRECT	GO:0071277~cellular response to calcium ion	11	2.7373216079710447	0.0058496379592045435	10.455681473298284
KEGG_PATHWAY	mmu04024:cAMP signaling pathway	32	2.1961648901650856	4.255863350771318E-5	0.05587769913387719	GOTERM_BP_DIRECT	GO:0030336~negative regulation of cell migration	17	2.115203060704898	0.006049440861614536	10.793840033558787
GOTERM_BP_DIRECT	GO:0001666~response to hypoxia	33	2.1687674459176556	4.600157349970211E-5	0.08687861220512128	GOTERM_BP_DIRECT	GO:0042391~regulation of membrane potential	16	2.175490837450277	0.00616436273364257	10.987792646325122
GOTERM_BP_DIRECT	GO:0021983~pituitary gland development	11	4.626703884624331	6.479186129732201E-5	0.12234539913467124	GOTERM_MF_DIRECT	GO:0005249~voltage-gated potassium channel activity	13	2.4324109824109823	0.006300300885084292	9.788880707229719
GOTERM_BP_DIRECT	GO:0071805~potassium ion transmembrane transport	20	2.8040629603783827	6.601139291100862E-5	0.12464686066724351	GOTERM_MF_DIRECT	GO:0019903~protein phosphatase binding	15	2.232545045045045	0.006583580065597287	10.207144926127231
GOTERM_BP_DIRECT	GO:0048704~embryonic skeletal system morphogenesis	15	3.4413499968280146	7.08487164308167E-5	0.13377521007922333	GOTERM_BP_DIRECT	GO:0043406~positive regulation of MAP kinase activity	11	2.6866304670826917	0.006703150173248919	11.891787245149665
GOTERM_MF_DIRECT	GO:0042813~Wnt-activated receptor activity	9	5.717916970138384	7.651717394148997E-5	0.12355405409273379	KEGG_PATHWAY	mmu04512:ECM-receptor interaction	15	2.2153351698806243	0.006801598958779676	8.591959371879165
GOTERM_BP_DIRECT	GO:0060174~limb bud formation	7	8.029816659265368	7.962698270460375E-5	0.15033836117975818	GOTERM_BP_DIRECT	GO:0060548~negative regulation of cell death	14	2.3080598103574035	0.006850175225587916	12.136956613889737
GOTERM_BP_DIRECT	GO:0001755~neural crest cell migration	14	3.6052238062007773	8.03985777143867E-5	0.15179411022395728	GOTERM_BP_DIRECT	GO:0048812~neuron projection morphogenesis	12	2.5121739432461534	0.007219533598169711	12.750027833329048
GOTERM_BP_DIRECT	GO:0001501~skeletal system development	22	2.5944133932472884	8.601439130558863E-5	0.16238872002575233	GOTERM_BP_DIRECT	GO:0006813~potassium ion transport	19	1.9731444947937307	0.007277893986761588	12.846524667522951
GOTERM_BP_DIRECT	GO:0031175~neuron projection development	26	2.3602544342753293	8.648426224192672E-5	0.16327511486083912	GOTERM_BP_DIRECT	GO:0097114~NMDA glutamate receptor clustering	4	8.792608801361537	0.007291570446306555	12.86912358854707
GOTERM_BP_DIRECT	GO:0045892~negative regulation of transcription, DNA-templated	73	1.590906187364937	8.83261733965062E-5	0.1667497429700293	GOTERM_BP_DIRECT	GO:0097104~postsynaptic membrane assembly	4	8.792608801361537	0.007291570446306555	12.86912358854707
GOTERM_BP_DIRECT	GO:0042491~auditory receptor cell differentiation	8	6.309141660851361	1.1624971408324938E-4	0.21941139432204437	GOTERM_MF_DIRECT	GO:0038132~neuregulin binding	4	8.731731731731731	0.007435062376535087	11.453433918625178
GOTERM_BP_DIRECT	GO:0048557~embryonic digestive tract morphogenesis	9	5.407835709301167	1.2098849908137005E-4	0.22834576696131315	GOTERM_BP_DIRECT	GO:0045165~cell fate commitment	13	2.3813315503687496	0.007503827562053	13.219145796953391
GOTERM_BP_DIRECT	GO:0045165~cell fate commitment	17	2.9793168954020315	1.290443206063109E-4	0.2435322487244651	GOTERM_BP_DIRECT	GO:0071805~potassium ion transmembrane transport	15	2.198152200340384	0.007578987740998558	13.342769040375602
GOTERM_BP_DIRECT	GO:0050680~negative regulation of epithelial cell proliferation	17	2.9793168954020315	1.290443206063109E-4	0.2435322487244651	GOTERM_BP_DIRECT	GO:0034097~response to cytokine	14	2.2795652447974355	0.007608969121572891	13.392035787040967
GOTERM_BP_DIRECT	GO:0048666~neuron development	15	3.263349134923118	1.318765705512363E-4	0.24887096205895576	GOTERM_BP_DIRECT	GO:0046697~decidualization	7	3.8467663505956726	0.007684866460876264	13.51663517061159
GOTERM_MF_DIRECT	GO:0008046~axon guidance receptor activity	6	9.529861616897305	1.3668873152310857E-4	0.22061386015870266	GOTERM_BP_DIRECT	GO:0042104~positive regulation of activated T cell proliferation	7	3.8467663505956726	0.007684866460876264	13.51663517061159
GOTERM_BP_DIRECT	GO:0007416~synapse assembly	13	3.6452818484918974	1.4248989028391976E-4	0.26887437139888615	GOTERM_BP_DIRECT	GO:0034605~cellular response to heat	9	3.0435953543174548	0.007889595761708135	13.85188993291191
GOTERM_BP_DIRECT	GO:0030182~neuron differentiation	24	2.3845574781170495	1.4656232214378342E-4	0.27654886148711366	GOTERM_MF_DIRECT	GO:0017124~SH3 domain binding	18	1.9979386165826845	0.008125485401461015	12.452045515666354
KEGG_PATHWAY	mmu04911:Insulin secretion	18	2.8297967661792858	1.4800317238850298E-4	0.1941977043683707	GOTERM_BP_DIRECT	GO:0007507~heart development	32	1.6170315036986733	0.00848940287114292	14.827035269259959
GOTERM_BP_DIRECT	GO:0060272~embryonic skeletal joint morphogenesis	7	7.3606652709932545	1.485663273758012E-4	0.2803252001944978	GOTERM_BP_DIRECT	GO:0008360~regulation of cell shape	20	1.8976853528118425	0.008718099305198936	15.196082226028373
GOTERM_MF_DIRECT	GO:0044212~transcription regulatory region DNA binding	36	1.9632332944681146	1.5757945212993302E-4	0.2542909648466152	GOTERM_BP_DIRECT	GO:0030218~erythrocyte differentiation	10	2.7476902504254803	0.00910251564353061	15.81300476073606
GOTERM_BP_DIRECT	GO:0019933~cAMP-mediated signaling	11	4.206094440567574	1.60281419537081E-4	0.3023983588315571	GOTERM_BP_DIRECT	GO:0060048~cardiac muscle contraction	10	2.7476902504254803	0.00910251564353061	15.81300476073606
GOTERM_BP_DIRECT	GO:0035116~embryonic hindlimb morphogenesis	11	4.206094440567574	1.60281419537081E-4	0.3023983588315571	KEGG_PATHWAY	mmu04921:Oxytocin signaling pathway	22	1.8096577590248477	0.009207771844087326	11.464385572606407
GOTERM_BP_DIRECT	GO:0007417~central nervous system development	19	2.693790821487098	1.811710671916305E-4	0.34174640591259076	GOTERM_MF_DIRECT	GO:0008022~protein C-terminus binding	27	1.6920341394025606	0.009264616407888792	14.07658232213409
GOTERM_BP_DIRECT	GO:0003203~endocardial cushion morphogenesis	8	5.93801568080128	1.8413765256605066E-4	0.3473331168965976	GOTERM_BP_DIRECT	GO:0007613~memory	14	2.2246359617902685	0.009324641107839097	16.16753849376935
KEGG_PATHWAY	mmu04530:Tight junction	24	2.3344126800136076	1.9211328832679288E-4	0.2520079755347515	KEGG_PATHWAY	mmu05231:Choline metabolism in cancer	16	2.058872553922059	0.009806632649832508	12.166208182948434
GOTERM_BP_DIRECT	GO:0007269~neurotransmitter secretion	10	4.506529757750972	2.0671594687911133E-4	0.389843127219347	GOTERM_BP_DIRECT	GO:0042493~response to drug	39	1.5173085984650438	0.009819169977678038	16.95178373757026
GOTERM_BP_DIRECT	GO:0048709~oligodendrocyte differentiation	11	4.08238578055088	2.1107527934019433E-4	0.3980488223923162	GOTERM_BP_DIRECT	GO:0043116~negative regulation of vascular permeability	5	5.495380500850961	0.009913413127269793	17.100448339658747
GOTERM_BP_DIRECT	GO:0019228~neuronal action potential	11	4.08238578055088	2.1107527934019433E-4	0.3980488223923162	GOTERM_MF_DIRECT	GO:0048407~platelet-derived growth factor binding	5	5.457332332332332	0.010155445925064155	15.32724943860988
GOTERM_MF_DIRECT	GO:0004714~transmembrane receptor protein tyrosine kinase activity	14	3.294273151520056	2.1802660865345613E-4	0.3516753820655083	GOTERM_BP_DIRECT	GO:0007612~learning	12	2.3979842185531464	0.010239266009980715	17.61252804476743
GOTERM_BP_DIRECT	GO:0030336~negative regulation of cell migration	21	2.4998485826014822	2.1974533272798606E-4	0.4143668071368567	GOTERM_BP_DIRECT	GO:0045666~positive regulation of neuron differentiation	16	2.048763215851232	0.010656044441766621	18.263133218379135
GOTERM_BP_DIRECT	GO:0001570~vasculogenesis	16	2.96900784040064	2.2642398215898764E-4	0.42693502633829317	GOTERM_BP_DIRECT	GO:0030217~T cell differentiation	9	2.895127288253189	0.010715897364900634	18.356165192218
GOTERM_MF_DIRECT	GO:0051015~actin filament binding	24	2.310269482884195	2.3883274829111827E-4	0.38517482708854134	GOTERM_BP_DIRECT	GO:0030036~actin cytoskeleton organization	20	1.857593408738353	0.010866186244163484	18.58932390858017
GOTERM_BP_DIRECT	GO:0060045~positive regulation of cardiac muscle cell proliferation	9	4.937589125883674	2.5261778034580947E-4	0.4762133381735256	KEGG_PATHWAY	mmu05032:Morphine addiction	15	2.096231128489193	0.011018558861741579	13.570798442119592
GOTERM_MF_DIRECT	GO:0004970~ionotropic glutamate receptor activity	8	5.64732540260581	2.6874308235309656E-4	0.4333141979107946	GOTERM_BP_DIRECT	GO:0045944~positive regulation of transcription from RNA polymerase II promoter	96	1.2724981581869963	0.011060600235073437	18.890003252818598
GOTERM_MF_DIRECT	GO:0005234~extracellular-glutamate-gated ion channel activity	8	5.64732540260581	2.6874308235309656E-4	0.4333141979107946	KEGG_PATHWAY	mmu04390:Hippo signaling pathway	21	1.8074787611211454	0.011285056954795512	13.876865568240927
GOTERM_BP_DIRECT	GO:0001947~heart looping	15	3.05281048105711	2.804343578857104E-4	0.5285192918136783	GOTERM_BP_DIRECT	GO:0003180~aortic valve morphogenesis	4	7.53652182973846	0.01204534226916218	20.39691542050248
GOTERM_MF_DIRECT	GO:0005245~voltage-gated calcium channel activity	12	3.6304234731037353	2.996067400687342E-4	0.4829650225895765	GOTERM_BP_DIRECT	GO:0042541~hemoglobin biosynthetic process	4	7.53652182973846	0.01204534226916218	20.39691542050248
KEGG_PATHWAY	mmu04022:cGMP-PKG signaling pathway	27	2.1347589639598117	3.0671784582317254E-4	0.40206297834003424	KEGG_PATHWAY	mmu04919:Thyroid hormone signaling pathway	17	1.9552456720598315	0.012178146121868915	14.895271852765756
GOTERM_BP_DIRECT	GO:0060021~palate development	18	2.672107056360576	3.116471856884996E-4	0.5871805155978072	GOTERM_BP_DIRECT	GO:0030155~regulation of cell adhesion	9	2.8261956861519226	0.012380949800783579	20.904397419696096
GOTERM_BP_DIRECT	GO:0030036~actin cytoskeleton organization	25	2.221528753820902	3.157733092659915E-4	0.5949326782061837	GOTERM_BP_DIRECT	GO:0048709~oligodendrocyte differentiation	8	3.1032736945981894	0.012398366234758498	20.930649528105427
KEGG_PATHWAY	mmu04514:Cell adhesion molecules (CAMs)	26	2.169899029210179	3.1595854264935457E-4	0.41415299505712655	GOTERM_BP_DIRECT	GO:0007399~nervous system development	42	1.469321895187737	0.012403055239852988	20.937715941216705
GOTERM_BP_DIRECT	GO:0001662~behavioral fear response	12	3.605223806200778	3.1857906661110036E-4	0.6002038091922346	GOTERM_MF_DIRECT	GO:0016740~transferase activity	136	1.2101041258649954	0.012982751080132571	19.184372516625125
GOTERM_MF_DIRECT	GO:0004879~RNA polymerase II transcription factor activity, ligand-activated sequence-specific DNA binding	11	3.882536214291495	3.340219602580824E-4	0.5383019083782248	GOTERM_MF_DIRECT	GO:0005262~calcium channel activity	14	2.132167050771702	0.013126329041463908	19.37577746575686
GOTERM_BP_DIRECT	GO:0009953~dorsal/ventral pattern formation	13	3.347707820043579	3.400634106891243E-4	0.6405573260249708	GOTERM_MF_DIRECT	GO:0005244~voltage-gated ion channel activity	19	1.8571220474205548	0.013283248712984641	19.584481656389375
GOTERM_BP_DIRECT	GO:1901215~negative regulation of neuron death	14	3.1545708304256803	3.437685686609897E-4	0.6475150646260697	GOTERM_BP_DIRECT	GO:0034765~regulation of ion transmembrane transport	19	1.856217413620769	0.01338283172471729	22.401212072225373
GOTERM_BP_DIRECT	GO:0043524~negative regulation of neuron apoptotic process	27	2.1293353105373343	3.4416314060490053E-4	0.6482559851844982	GOTERM_BP_DIRECT	GO:0097190~apoptotic signaling pathway	10	2.586061412165158	0.013478842600034747	22.543235640935865
GOTERM_BP_DIRECT	GO:0048754~branching morphogenesis of an epithelial tube	11	3.8555865705202756	3.536272575509663E-4	0.6660259767847343	GOTERM_BP_DIRECT	GO:0034198~cellular response to amino acid starvation	7	3.4193478671961532	0.013914886300247259	23.185159368033926
GOTERM_BP_DIRECT	GO:0030513~positive regulation of BMP signaling pathway	11	3.8555865705202756	3.536272575509663E-4	0.6660259767847343	GOTERM_BP_DIRECT	GO:0035987~endodermal cell differentiation	7	3.4193478671961532	0.013914886300247259	23.185159368033926
GOTERM_BP_DIRECT	GO:0021537~telencephalon development	10	4.206094440567574	3.705509382835254E-4	0.6977946721868578	GOTERM_BP_DIRECT	GO:0035025~positive regulation of Rho protein signal transduction	7	3.4193478671961532	0.013914886300247259	23.185159368033926
GOTERM_BP_DIRECT	GO:0010468~regulation of gene expression	43	1.761643450757198	3.776305769670052E-4	0.7110815318495556	GOTERM_BP_DIRECT	GO:0043407~negative regulation of MAP kinase activity	9	2.760470205078622	0.014228161188444275	23.643235299992014
GOTERM_BP_DIRECT	GO:0003007~heart morphogenesis	15	2.957410153524075	3.97567279158898E-4	0.7484891075542177	GOTERM_BP_DIRECT	GO:0051480~regulation of cytosolic calcium ion concentration	8	3.014608731895384	0.01451043806964028	24.053768999068414
GOTERM_BP_DIRECT	GO:0001508~action potential	8	5.312961398611671	4.143061761051831E-4	0.7798862782568361	GOTERM_MF_DIRECT	GO:0008289~lipid binding	32	1.5523078634189744	0.014689910570094486	21.43283587178566
GOTERM_BP_DIRECT	GO:0021904~dorsal/ventral neural tube patterning	8	5.312961398611671	4.143061761051831E-4	0.7798862782568361	GOTERM_BP_DIRECT	GO:0031290~retinal ganglion cell axon guidance	6	3.956673960612691	0.01470871609488392	24.340887096576914
KEGG_PATHWAY	mmu05205:Proteoglycans in cancer	30	1.9980502618343068	4.155446897151598E-4	0.5443599902748897	GOTERM_MF_DIRECT	GO:0005158~insulin receptor binding	8	2.993736593736594	0.01502815199935579	21.871298739488953
GOTERM_BP_DIRECT	GO:0030501~positive regulation of bone mineralization	11	3.751381528073782	4.505561976677507E-4	0.8478482505994034	GOTERM_MF_DIRECT	GO:0004725~protein tyrosine phosphatase activity	15	2.0254016903501437	0.015169590045620142	22.05396318466314
GOTERM_BP_DIRECT	GO:0060173~limb development	11	3.751381528073782	4.505561976677507E-4	0.8478482505994034	KEGG_PATHWAY	mmu05100:Bacterial invasion of epithelial cells	13	2.166105499438833	0.015186109003338064	18.24402754975938
GOTERM_BP_DIRECT	GO:0045747~positive regulation of Notch signaling pathway	11	3.751381528073782	4.505561976677507E-4	0.8478482505994034	GOTERM_MF_DIRECT	GO:0005085~guanyl-nucleotide exchange factor activity	21	1.763138138138138	0.015283760197632616	22.201119210054856
GOTERM_BP_DIRECT	GO:0021915~neural tube development	13	3.216425160434027	5.048283059342986E-4	0.9495158373188373	GOTERM_BP_DIRECT	GO:0051965~positive regulation of synapse assembly	12	2.2609565489215377	0.015669107935696366	25.717104426501148
GOTERM_BP_DIRECT	GO:0030323~respiratory tube development	5	10.515236101418935	5.159193898523748E-4	0.9702805391013314	KEGG_PATHWAY	mmu04024:cAMP signaling pathway	25	1.6493189082021569	0.0158340960617122	18.94929912898474
GOTERM_BP_DIRECT	GO:0001649~osteoblast differentiation	21	2.3449907058031605	5.26575221546715E-4	0.9902264794616644	GOTERM_BP_DIRECT	GO:0042981~regulation of apoptotic process	25	1.6568986434726514	0.015922839371553216	26.076717048546694
GOTERM_BP_DIRECT	GO:0000902~cell morphogenesis	17	2.648281684801806	5.354201156393245E-4	1.006779756711662	GOTERM_BP_DIRECT	GO:0008284~positive regulation of cell proliferation	56	1.3626921389564006	0.016186476221269584	26.44862199548742
GOTERM_BP_DIRECT	GO:0060384~innervation	8	5.047313328681088	5.940650157886637E-4	1.1164677876807971	KEGG_PATHWAY	mmu04974:Protein digestion and absorption	14	2.0676461585552497	0.016258536284137946	19.4082097042652
GOTERM_MF_DIRECT	GO:0000979~RNA polymerase II core promoter sequence-specific DNA binding	15	2.844734811014121	6.058946416744732E-4	0.9744375303842645	GOTERM_MF_DIRECT	GO:0003714~transcription corepressor activity	21	1.7519079589143283	0.01630176398150684	23.501763068838223
GOTERM_BP_DIRECT	GO:0007157~heterophilic cell-cell adhesion via plasma membrane cell adhesion molecules	13	3.1545708304256803	6.096281022180262E-4	1.1455572833127925	GOTERM_BP_DIRECT	GO:0098609~cell-cell adhesion	24	1.6747826288307688	0.016322494522248158	26.639805611119538
GOTERM_MF_DIRECT	GO:0001158~enhancer sequence-specific DNA binding	9	4.398397669337218	6.197094814707134E-4	0.9965511985213116	GOTERM_BP_DIRECT	GO:0097091~synaptic vesicle clustering	3	13.188913202042304	0.016341715198439213	26.666783694591402
KEGG_PATHWAY	mmu04070:Phosphatidylinositol signaling system	18	2.508891978262047	6.560478838317791E-4	0.8581650452478162	GOTERM_BP_DIRECT	GO:2000611~positive regulation of thyroid hormone generation	3	13.188913202042304	0.016341715198439213	26.666783694591402
GOTERM_BP_DIRECT	GO:0043401~steroid hormone mediated signaling pathway	13	3.095050626078026	7.320767042447404E-4	1.3741475721187224	GOTERM_BP_DIRECT	GO:0008045~motor neuron axon guidance	7	3.2972283005105765	0.016602700030284828	27.032172705611302
GOTERM_BP_DIRECT	GO:0007507~heart development	37	1.7887987850689682	7.738369777517025E-4	1.4519922103594096	GOTERM_BP_DIRECT	GO:2000463~positive regulation of excitatory postsynaptic potential	7	3.2972283005105765	0.016602700030284828	27.032172705611302
GOTERM_MF_DIRECT	GO:0017124~SH3 domain binding	21	2.2613230955349537	8.505691439235361E-4	1.365407645481298	GOTERM_BP_DIRECT	GO:0086091~regulation of heart rate by cardiac conduction	7	3.2972283005105765	0.016602700030284828	27.032172705611302
GOTERM_BP_DIRECT	GO:0050806~positive regulation of synaptic transmission	9	4.206094440567574	8.59717863997302E-4	1.611898508151055	GOTERM_BP_DIRECT	GO:0048754~branching morphogenesis of an epithelial tube	8	2.9308696004538453	0.01686697306932263	27.40040832195084
GOTERM_BP_DIRECT	GO:0008344~adult locomotory behavior	15	2.743105069935374	8.852444582814135E-4	1.6593804684672864	KEGG_PATHWAY	mmu04918:Thyroid hormone synthesis	12	2.227994227994228	0.016935500044373077	20.135186175709475
GOTERM_MF_DIRECT	GO:0019901~protein kinase binding	54	1.5809908673193687	8.947095375941522E-4	1.4357860654889976	KEGG_PATHWAY	mmu04713:Circadian entrainment	15	1.9892805607091322	0.01704630725275552	20.25360087304785
GOTERM_BP_DIRECT	GO:0006468~protein phosphorylation	68	1.4896584477010157	9.19795601354388E-4	1.7236144057365066	GOTERM_BP_DIRECT	GO:0043401~steroid hormone mediated signaling pathway	10	2.488474189064586	0.017156009532614556	27.801134164846843
GOTERM_MF_DIRECT	GO:0005249~voltage-gated potassium channel activity	15	2.7228176048278017	9.588340295137248E-4	1.537943649238227	GOTERM_MF_DIRECT	GO:0035091~phosphatidylinositol binding	14	2.0602962513074874	0.017188719415413174	24.618308306038074
GOTERM_BP_DIRECT	GO:0006813~potassium ion transport	22	2.185844354940629	9.752390927138417E-4	1.8266062176445663	GOTERM_BP_DIRECT	GO:0071372~cellular response to follicle-stimulating hormone stimulus	5	4.710326143586538	0.017750480446864076	28.61874632502778
GOTERM_BP_DIRECT	GO:0035418~protein localization to synapse	7	5.520498953244941	9.763222924317497E-4	1.8286173506743775	GOTERM_BP_DIRECT	GO:0051642~centrosome localization	5	4.710326143586538	0.017750480446864076	28.61874632502778
GOTERM_MF_DIRECT	GO:0001105~RNA polymerase II transcription coactivator activity	11	3.409056188158386	0.001026865245978564	1.64621649296961	GOTERM_BP_DIRECT	GO:0060766~negative regulation of androgen receptor signaling pathway	5	4.710326143586538	0.017750480446864076	28.61874632502778
GOTERM_BP_DIRECT	GO:0043010~camera-type eye development	16	2.5883658095800453	0.0010554833978188311	1.9754869932035346	GOTERM_MF_DIRECT	GO:0097110~scaffold protein binding	10	2.471244829735396	0.017869670324121914	25.46512452779657
GOTERM_BP_DIRECT	GO:0001658~branching involved in ureteric bud morphogenesis	12	3.1545708304256803	0.0010835143067743826	2.027443554527597	GOTERM_BP_DIRECT	GO:1901222~regulation of NIK/NF-kappaB signaling	4	6.594456601021153	0.01819728846299284	29.227489302081278
GOTERM_MF_DIRECT	GO:0042803~protein homodimerization activity	88	1.401216077338284	0.0010926095706042245	1.7507435776401348	GOTERM_BP_DIRECT	GO:0006874~cellular calcium ion homeostasis	15	1.9783369803063457	0.018404842218546505	29.508590881210996
GOTERM_BP_DIRECT	GO:0035108~limb morphogenesis	9	4.055876781975875	0.0011209186308563704	2.0967335452705016	GOTERM_BP_DIRECT	GO:0007173~epidermal growth factor receptor signaling pathway	9	2.637782640408461	0.01851051500506107	29.65130293392406
GOTERM_BP_DIRECT	GO:0060687~regulation of branching involved in prostate gland morphogenesis	5	9.013059515501944	0.001128163417401398	2.110148851715632	GOTERM_BP_DIRECT	GO:0055007~cardiac muscle cell differentiation	8	2.8516569085496872	0.01948123041545425	30.949525308864743
GOTERM_BP_DIRECT	GO:0060527~prostate epithelial cord arborization involved in prostate glandular acinus morphogenesis	5	9.013059515501944	0.001128163417401398	2.110148851715632	KEGG_PATHWAY	mmu04972:Pancreatic secretion	15	1.9494949494949496	0.02006042082791798	23.41309423579869
GOTERM_BP_DIRECT	GO:0042475~odontogenesis of dentin-containing tooth	14	2.8040629603783827	0.001133698485031707	2.1203970665667926	GOTERM_BP_DIRECT	GO:0003007~heart morphogenesis	11	2.2668444566010213	0.02144885790698392	33.5117376012385
KEGG_PATHWAY	mmu05032:Morphine addiction	17	2.4714234600681695	0.0011514960217696895	1.501737403144976	GOTERM_MF_DIRECT	GO:0019904~protein domain specific binding	33	1.4955734280993795	0.02169574660548989	30.05950712146167
GOTERM_MF_DIRECT	GO:0004713~protein tyrosine kinase activity	21	2.205257233662186	0.0011733458463929346	1.8789638403421627	GOTERM_BP_DIRECT	GO:0043011~myeloid dendritic cell differentiation	6	3.5969763278297195	0.02203248385566325	34.25424292180384
GOTERM_BP_DIRECT	GO:0045956~positive regulation of calcium ion-dependent exocytosis	7	5.1957637207011205	0.0014084230050995723	2.6277764835413775	GOTERM_BP_DIRECT	GO:0030534~adult behavior	8	2.776613305693117	0.022365790554212648	34.674755591495874
GOTERM_BP_DIRECT	GO:0035567~non-canonical Wnt signaling pathway	7	5.1957637207011205	0.0014084230050995723	2.6277764835413775	GOTERM_BP_DIRECT	GO:0050890~cognition	8	2.776613305693117	0.022365790554212648	34.674755591495874
KEGG_PATHWAY	mmu04261:Adrenergic signaling in cardiomyocytes	23	2.0730881494454176	0.0014190769269991025	1.847709731638858	GOTERM_BP_DIRECT	GO:0060134~prepulse inhibition	5	4.396304400680768	0.022783037656337993	35.197581682528565
KEGG_PATHWAY	mmu04730:Long-term depression	13	2.8813413338692544	0.0014297904753997304	1.861538554255715	GOTERM_BP_DIRECT	GO:0051928~positive regulation of calcium ion transport	7	3.0774130804765383	0.023006544549805073	35.476011961256745
GOTERM_BP_DIRECT	GO:0048738~cardiac muscle tissue development	9	3.9160189619077417	0.0014417168844092657	2.6890963170943083	KEGG_PATHWAY	mmu05217:Basal cell carcinoma	10	2.3630241812059993	0.02304388443557255	26.426192105206436
GOTERM_BP_DIRECT	GO:0071542~dopaminergic neuron differentiation	9	3.9160189619077417	0.0014417168844092657	2.6890963170943083	GOTERM_BP_DIRECT	GO:0071300~cellular response to retinoic acid	11	2.2319699264994672	0.023686590706757844	36.316219125340396
GOTERM_BP_DIRECT	GO:0023019~signal transduction involved in regulation of gene expression	8	4.388968111896599	0.0015219464895876314	2.8367109814561364	GOTERM_MF_DIRECT	GO:0005089~Rho guanyl-nucleotide exchange factor activity	12	2.123934745556367	0.024072194801608805	32.77788165903548
GOTERM_BP_DIRECT	GO:0035050~embryonic heart tube development	8	4.388968111896599	0.0015219464895876314	2.8367109814561364	GOTERM_BP_DIRECT	GO:0001933~negative regulation of protein phosphorylation	13	2.0411413288875	0.02407360914335	36.78974967124584
GOTERM_BP_DIRECT	GO:0048814~regulation of dendrite morphogenesis	8	4.388968111896599	0.0015219464895876314	2.8367109814561364	GOTERM_BP_DIRECT	GO:0001525~angiogenesis	28	1.54514464291709	0.024141937313087662	36.87300453199316
GOTERM_BP_DIRECT	GO:0060402~calcium ion transport into cytosol	6	6.309141660851361	0.0015269943413506082	2.84599144254849	GOTERM_BP_DIRECT	GO:0042060~wound healing	14	1.964306221580769	0.024729847156325854	37.58506912230091
GOTERM_BP_DIRECT	GO:0060487~lung epithelial cell differentiation	6	6.309141660851361	0.0015269943413506082	2.84599144254849	GOTERM_MF_DIRECT	GO:0003707~steroid hormone receptor activity	10	2.338856713856714	0.024933642413475145	33.738545053475534
GOTERM_BP_DIRECT	GO:0021952~central nervous system projection neuron axonogenesis	6	6.309141660851361	0.0015269943413506082	2.84599144254849	GOTERM_BP_DIRECT	GO:0030324~lung development	17	1.8081574551187032	0.02505758221789127	37.97870679625829
GOTERM_BP_DIRECT	GO:0022008~neurogenesis	14	2.7177841000590477	0.0015340950678695462	2.8590446870066955	GOTERM_BP_DIRECT	GO:0043410~positive regulation of MAPK cascade	15	1.9022470964484093	0.02506956470899723	37.993054147198876
GOTERM_BP_DIRECT	GO:0045786~negative regulation of cell cycle	10	3.505078700472978	0.0015828469719776279	2.948620328010465	GOTERM_BP_DIRECT	GO:0030198~extracellular matrix organization	16	1.8510755371287444	0.025160816662069284	38.10221250116599
GOTERM_BP_DIRECT	GO:0002027~regulation of heart rate	10	3.505078700472978	0.0015828469719776279	2.948620328010465	KEGG_PATHWAY	mmu04723:Retrograde endocannabinoid signaling	15	1.89271354319898	0.025313376653224633	28.644454012815068
GOTERM_BP_DIRECT	GO:0048013~ephrin receptor signaling pathway	11	3.2279329427611616	0.0016040699745376772	2.987590546009422	GOTERM_BP_DIRECT	GO:0008285~negative regulation of cell proliferation	41	1.4081912533430585	0.025502417167693227	38.509232044916175
GOTERM_BP_DIRECT	GO:0050885~neuromuscular process controlling balance	13	2.8282359169333686	0.0016943173406872049	3.1531396200378037	GOTERM_BP_DIRECT	GO:0045595~regulation of cell differentiation	8	2.7054180927266263	0.02553245816531957	38.54490462447626
GOTERM_BP_DIRECT	GO:0007442~hindgut morphogenesis	4	12.618283321702721	0.0018653959701886976	3.466230884083754	GOTERM_BP_DIRECT	GO:0098911~regulation of ventricular cardiac muscle cell action potential	4	5.8617392009076905	0.025779492370041193	38.837506457236735
GOTERM_BP_DIRECT	GO:0032331~negative regulation of chondrocyte differentiation	7	4.907110180662169	0.0019722448700135627	3.661288643951266	GOTERM_BP_DIRECT	GO:0034332~adherens junction organization	4	5.8617392009076905	0.025779492370041193	38.837506457236735
GOTERM_BP_DIRECT	GO:0048566~embryonic digestive tract development	7	4.907110180662169	0.0019722448700135627	3.661288643951266	GOTERM_BP_DIRECT	GO:0061384~heart trabecula morphogenesis	4	5.8617392009076905	0.025779492370041193	38.837506457236735
GOTERM_BP_DIRECT	GO:0051968~positive regulation of synaptic transmission, glutamatergic	8	4.206094440567574	0.0020033688087139232	3.7180366383103847	GOTERM_BP_DIRECT	GO:0048839~inner ear development	11	2.198152200340384	0.026087898688499766	39.20094978926906
GOTERM_BP_DIRECT	GO:0030902~hindbrain development	8	4.206094440567574	0.0020033688087139232	3.7180366383103847	GOTERM_MF_DIRECT	GO:0008066~glutamate receptor activity	4	5.821154487821154	0.026255262453339114	35.18736391780723
GOTERM_BP_DIRECT	GO:0007613~memory	16	2.4324401584005244	0.0020257821281048903	3.7588830304313148	GOTERM_BP_DIRECT	GO:0045214~sarcomere organization	7	2.9781416907837466	0.026754894781828062	39.97999387426333
GOTERM_MF_DIRECT	GO:0046982~protein heterodimerization activity	60	1.483246944264172	0.0021087552926138406	3.353122021504573	GOTERM_MF_DIRECT	GO:0005520~insulin-like growth factor binding	6	3.416764590677634	0.027152899447671363	36.154379222060626
GOTERM_BP_DIRECT	GO:0060074~synapse maturation	5	7.886427076064201	0.0021149432829909763	3.921209307746132	GOTERM_BP_DIRECT	GO:0055008~cardiac muscle tissue morphogenesis	5	4.121535375638221	0.028598110576686278	42.0839961698157
GOTERM_BP_DIRECT	GO:0060008~Sertoli cell differentiation	5	7.886427076064201	0.0021149432829909763	3.921209307746132	GOTERM_BP_DIRECT	GO:0006886~intracellular protein transport	27	1.5349166226514752	0.028950974997178795	42.47873739682557
GOTERM_BP_DIRECT	GO:0060430~lung saccule development	5	7.886427076064201	0.0021149432829909763	3.921209307746132	GOTERM_MF_DIRECT	GO:0030553~cGMP binding	5	4.0929992492492495	0.02924747404600863	38.358431581729434
GOTERM_BP_DIRECT	GO:2000543~positive regulation of gastrulation	5	7.886427076064201	0.0021149432829909763	3.921209307746132	GOTERM_MF_DIRECT	GO:0004012~phospholipid-translocating ATPase activity	5	4.0929992492492495	0.02924747404600863	38.358431581729434
GOTERM_BP_DIRECT	GO:0006357~regulation of transcription from RNA polymerase II promoter	49	1.5574203596056255	0.002142478863913349	3.971287997593964	GOTERM_BP_DIRECT	GO:0043588~skin development	10	2.2739505520762595	0.029464785315748296	43.04897217003732
GOTERM_BP_DIRECT	GO:0070372~regulation of ERK1 and ERK2 cascade	9	3.6633725772685324	0.0022992170326762134	4.255875642935947	GOTERM_BP_DIRECT	GO:0015812~gamma-aminobutyric acid transport	3	9.891684901531729	0.031045677959881886	44.77008898749209
GOTERM_BP_DIRECT	GO:0016331~morphogenesis of embryonic epithelium	6	5.823823071555102	0.002320477235544054	4.294415965706366	GOTERM_BP_DIRECT	GO:0016554~cytidine to uridine editing	3	9.891684901531729	0.031045677959881886	44.77008898749209
GOTERM_BP_DIRECT	GO:0003215~cardiac right ventricle morphogenesis	6	5.823823071555102	0.002320477235544054	4.294415965706366	KEGG_PATHWAY	mmu04750:Inflammatory mediator regulation of TRP channels	17	1.753513975736198	0.03125902799161347	34.16624293036984
GOTERM_BP_DIRECT	GO:0016477~cell migration	28	1.8498006963752682	0.002331145666056733	4.313750073007028	GOTERM_BP_DIRECT	GO:0030833~regulation of actin filament polymerization	6	3.297228300510576	0.031380620115366194	45.12836175980128
GOTERM_BP_DIRECT	GO:0030534~adult behavior	10	3.3206008741322948	0.0023745303877553497	4.392336925794149	GOTERM_BP_DIRECT	GO:0045987~positive regulation of smooth muscle contraction	6	3.297228300510576	0.031380620115366194	45.12836175980128
GOTERM_BP_DIRECT	GO:0042493~response to drug	43	1.6005492118973952	0.002533342187177487	4.6794866681617915	GOTERM_BP_DIRECT	GO:0051968~positive regulation of synaptic transmission, glutamatergic	6	3.297228300510576	0.031380620115366194	45.12836175980128
GOTERM_BP_DIRECT	GO:0048844~artery morphogenesis	8	4.03785066294487	0.002594611651041983	4.790050308866456	GOTERM_BP_DIRECT	GO:0051966~regulation of synaptic transmission, glutamatergic	6	3.297228300510576	0.031380620115366194	45.12836175980128
GOTERM_BP_DIRECT	GO:0019233~sensory perception of pain	15	2.4581071405914394	0.0026574452942720347	4.9033104310741376	GOTERM_MF_DIRECT	GO:0005001~transmembrane receptor protein tyrosine phosphatase activity	3	9.823198198198199	0.03145517744528965	40.60409420093517
GOTERM_BP_DIRECT	GO:0035023~regulation of Rho protein signal transduction	15	2.4581071405914394	0.0026574452942720347	4.9033104310741376	GOTERM_MF_DIRECT	GO:0005332~gamma-aminobutyric acid:sodium symporter activity	3	9.823198198198199	0.03145517744528965	40.60409420093517
GOTERM_BP_DIRECT	GO:0048598~embryonic morphogenesis	7	4.648841223785213	0.0026912934978948976	4.96427025863484	GOTERM_MF_DIRECT	GO:0005251~delayed rectifier potassium channel activity	7	2.8650994744744747	0.03181070661314239	40.95847558928581
GOTERM_BP_DIRECT	GO:0045597~positive regulation of cell differentiation	11	3.0174155769289115	0.002745147228198993	5.061183297312278	GOTERM_BP_DIRECT	GO:0010976~positive regulation of neuron projection development	18	1.720293026353344	0.031875180216829516	45.65334950804398
GOTERM_MF_DIRECT	GO:0003714~transcription corepressor activity	24	1.9423921766924443	0.002745518252018359	4.3447149025465315	GOTERM_MF_DIRECT	GO:0051019~mitogen-activated protein kinase binding	6	3.274399399399399	0.03220824516658976	41.352380076667174
KEGG_PATHWAY	mmu05414:Dilated cardiomyopathy	15	2.443398814170869	0.0027815755696456237	3.5920240602648423	KEGG_PATHWAY	mmu00534:Glycosaminoglycan biosynthesis - heparan sulfate / heparin	6	3.2491582491582496	0.03291351037925853	35.630978898095286
GOTERM_BP_DIRECT	GO:0048701~embryonic cranial skeleton morphogenesis	10	3.2354572619750566	0.002873597828744855	5.291960184686584	GOTERM_MF_DIRECT	GO:0046982~protein heterodimerization activity	52	1.3250487841927532	0.033028772961317496	42.157619943941896
GOTERM_BP_DIRECT	GO:0007010~cytoskeleton organization	18	2.1839336518331636	0.003220458300860038	5.912485164256919	GOTERM_BP_DIRECT	GO:0070588~calcium ion transmembrane transport	13	1.9483621775744315	0.03324839257283303	47.08622529120737
GOTERM_MF_DIRECT	GO:0050839~cell adhesion molecule binding	14	2.50550352369131	0.0032824611204082883	5.1734386351575345	KEGG_PATHWAY	mmu04270:Vascular smooth muscle contraction	17	1.739706779076858	0.033331555780886285	35.99628376767933
GOTERM_BP_DIRECT	GO:0048843~negative regulation of axon extension involved in axon guidance	8	3.882548714370068	0.0033111693756332256	6.074128777055066	GOTERM_BP_DIRECT	GO:0007626~locomotory behavior	15	1.8317935002836534	0.03337598679005206	47.21753124140371
GOTERM_BP_DIRECT	GO:0060979~vasculogenesis involved in coronary vascular morphogenesis	6	5.407835709301167	0.003376102586652968	6.189675682597484	KEGG_PATHWAY	mmu04070:Phosphatidylinositol signaling system	14	1.8758027005449687	0.03369369145702969	36.31118297472421
GOTERM_BP_DIRECT	GO:0008104~protein localization	15	2.3958765800701367	0.0033952695799020207	6.223757090434567	GOTERM_MF_DIRECT	GO:0005201~extracellular matrix structural constituent	8	2.5556287995312386	0.03383430895282931	42.93804299808461
KEGG_PATHWAY	mmu04010:MAPK signaling pathway	32	1.7100572464921813	0.003437673337689872	4.421724967327412	GOTERM_MF_DIRECT	GO:0005230~extracellular ligand-gated ion channel activity	8	2.5556287995312386	0.03383430895282931	42.93804299808461
GOTERM_BP_DIRECT	GO:0030901~midbrain development	10	3.15457083042568	0.003451939414160655	6.324454852184413	GOTERM_BP_DIRECT	GO:0005513~detection of calcium ion	4	5.275565280816921	0.034790682591964744	48.652857240016246
GOTERM_BP_DIRECT	GO:0031016~pancreas development	9	3.441349996828015	0.0035124833196617947	6.431923377099801	GOTERM_BP_DIRECT	GO:0046638~positive regulation of alpha-beta T cell differentiation	4	5.275565280816921	0.034790682591964744	48.652857240016246
GOTERM_BP_DIRECT	GO:0007517~muscle organ development	13	2.603772748922784	0.0035147607133898555	6.435963587675486	GOTERM_BP_DIRECT	GO:0030031~cell projection assembly	4	5.275565280816921	0.034790682591964744	48.652857240016246
GOTERM_BP_DIRECT	GO:0060346~bone trabecula formation	5	7.010157400945956	0.0035690486404166945	6.532224192937807	GOTERM_BP_DIRECT	GO:0007158~neuron cell-cell adhesion	4	5.275565280816921	0.034790682591964744	48.652857240016246
GOTERM_MF_DIRECT	GO:0008201~heparin binding	23	1.9354244343367593	0.003588251272847489	5.64238356575909	GOTERM_BP_DIRECT	GO:0048846~axon extension involved in axon guidance	4	5.275565280816921	0.034790682591964744	48.652857240016246
GOTERM_MF_DIRECT	GO:0003707~steroid hormone receptor activity	12	2.722817604827801	0.003777046110931812	5.930823003997587	GOTERM_BP_DIRECT	GO:0030837~negative regulation of actin filament polymerization	5	3.879092118247737	0.03521396988000233	49.07508213203131
GOTERM_MF_DIRECT	GO:0000149~SNARE binding	13	2.581004187909687	0.0037972964743252327	5.961712200876335	GOTERM_BP_DIRECT	GO:0002042~cell migration involved in sprouting angiogenesis	5	3.879092118247737	0.03521396988000233	49.07508213203131
GOTERM_BP_DIRECT	GO:0045599~negative regulation of fat cell differentiation	11	2.891689927890207	0.003812830467300757	6.963330710756388	GOTERM_BP_DIRECT	GO:0042789~mRNA transcription from RNA polymerase II promoter	5	3.879092118247737	0.03521396988000233	49.07508213203131
KEGG_PATHWAY	mmu04970:Salivary secretion	14	2.458207291832511	0.003854518742593626	4.945435117157848	GOTERM_BP_DIRECT	GO:0019933~cAMP-mediated signaling	7	2.7976482549786708	0.03541291748976931	49.27239274893073
KEGG_PATHWAY	mmu04925:Aldosterone synthesis and secretion	15	2.3581639718160714	0.0038912793774456005	4.991492467753689	GOTERM_BP_DIRECT	GO:0046326~positive regulation of glucose import	7	2.7976482549786708	0.03541291748976931	49.27239274893073
GOTERM_MF_DIRECT	GO:0005102~receptor binding	49	1.5112078292167248	0.003918332312808387	6.146137733870138	GOTERM_BP_DIRECT	GO:0016311~dephosphorylation	15	1.8149880553269226	0.03573159312052048	49.58693856326962
GOTERM_BP_DIRECT	GO:0001756~somitogenesis	12	2.7039178546505833	0.003986601147619949	7.269478399333462	GOTERM_MF_DIRECT	GO:0032403~protein complex binding	38	1.3902477896891303	0.03667614845910104	45.61306737699711
GOTERM_BP_DIRECT	GO:0071363~cellular response to growth factor stimulus	13	2.5630887997208656	0.004020934776776168	7.329854105059875	GOTERM_BP_DIRECT	GO:0008286~insulin receptor signaling pathway	9	2.327455270948642	0.03674197072853362	50.57205729865856
GOTERM_BP_DIRECT	GO:0045860~positive regulation of protein kinase activity	13	2.5630887997208656	0.004020934776776168	7.329854105059875	GOTERM_BP_DIRECT	GO:0050852~T cell receptor signaling pathway	9	2.327455270948642	0.03674197072853362	50.57205729865856
GOTERM_BP_DIRECT	GO:0010977~negative regulation of neuron projection development	13	2.5630887997208656	0.004020934776776168	7.329854105059875	GOTERM_BP_DIRECT	GO:0097192~extrinsic apoptotic signaling pathway in absence of ligand	8	2.5121739432461534	0.036829734417764604	50.65676101968024
GOTERM_MF_DIRECT	GO:0070888~E-box binding	9	3.3634805706696373	0.004099330454991806	6.42129644630246	GOTERM_BP_DIRECT	GO:0014065~phosphatidylinositol 3-kinase signaling	6	3.165339168490153	0.03685676940793102	50.68282570536137
GOTERM_BP_DIRECT	GO:0010595~positive regulation of endothelial cell migration	10	3.077630078464079	0.004117848044449535	7.500075346204604	GOTERM_MF_DIRECT	GO:0001948~glycoprotein binding	12	1.9895084958376095	0.036929888573169464	45.84609880586298
GOTERM_BP_DIRECT	GO:0016310~phosphorylation	68	1.4020314801891915	0.004118791591766407	7.501731163268355	GOTERM_BP_DIRECT	GO:0046330~positive regulation of JNK cascade	11	2.0725435031780766	0.03743888989774234	51.240901107133354
GOTERM_BP_DIRECT	GO:0051091~positive regulation of sequence-specific DNA binding transcription factor activity	18	2.122701867202327	0.004348942617603251	7.904782321657866	KEGG_PATHWAY	mmu04360:Axon guidance	17	1.7127345809516354	0.037775888871116776	39.76324454318005
GOTERM_BP_DIRECT	GO:0060512~prostate gland morphogenesis	4	10.094626657362175	0.004388180775955377	7.973331828394004	GOTERM_MF_DIRECT	GO:0043395~heparan sulfate proteoglycan binding	6	3.1434234234234233	0.037812941162604835	46.649796628069936
GOTERM_BP_DIRECT	GO:0045061~thymic T cell selection	4	10.094626657362175	0.004388180775955377	7.973331828394004	GOTERM_BP_DIRECT	GO:0007420~brain development	25	1.5264945835697112	0.037906673644584166	51.68502376093531
GOTERM_BP_DIRECT	GO:0090630~activation of GTPase activity	14	2.419944746627919	0.004472042762305162	8.11967769610601	GOTERM_BP_DIRECT	GO:0042127~regulation of cell proliferation	26	1.5106244196171803	0.03798348673113409	51.75758440417917
GOTERM_MF_DIRECT	GO:0005539~glycosaminoglycan binding	7	4.235494051954357	0.0045331949168854	7.077791919745846	GOTERM_MF_DIRECT	GO:0030971~receptor tyrosine kinase binding	9	2.311340752517223	0.038044758148515594	46.85891855179428
GOTERM_BP_DIRECT	GO:0001759~organ induction	6	5.047313328681089	0.004737256341987645	8.581047224857329	KEGG_PATHWAY	mmu04916:Melanogenesis	14	1.837907696493555	0.03892031949740158	40.699507447188324
GOTERM_BP_DIRECT	GO:0060134~prepulse inhibition	6	5.047313328681089	0.004737256341987645	8.581047224857329	GOTERM_BP_DIRECT	GO:0050727~regulation of inflammatory response	10	2.162116918367591	0.039267168568040675	52.955035089945035
GOTERM_BP_DIRECT	GO:0031643~positive regulation of myelination	6	5.047313328681089	0.004737256341987645	8.581047224857329	GOTERM_BP_DIRECT	GO:0010718~positive regulation of epithelial to mesenchymal transition	7	2.715364482773416	0.04034460704508031	53.93831769618662
KEGG_PATHWAY	mmu00562:Inositol phosphate metabolism	13	2.510883162371779	0.00475557055771342	6.068439023525729	GOTERM_BP_DIRECT	GO:0008277~regulation of G-protein coupled receptor protein signaling pathway	7	2.715364482773416	0.04034460704508031	53.93831769618662
GOTERM_BP_DIRECT	GO:0007162~negative regulation of cell adhesion	10	3.0043531718339818	0.004879931807004537	8.828339066525992	GOTERM_BP_DIRECT	GO:0007257~activation of JUN kinase activity	7	2.715364482773416	0.04034460704508031	53.93831769618662
GOTERM_MF_DIRECT	GO:0046872~metal ion binding	302	1.1437727603787327	0.004896958289695613	7.624882624016182	GOTERM_BP_DIRECT	GO:0030890~positive regulation of B cell proliferation	8	2.4537512934032195	0.0412244847688614	54.72683680397665
GOTERM_BP_DIRECT	GO:0048589~developmental growth	9	3.2447014255806996	0.005170157244540652	9.329417758397385	GOTERM_BP_DIRECT	GO:0000902~cell morphogenesis	12	1.9539130669692304	0.041446248523751325	54.92354833090679
GOTERM_BP_DIRECT	GO:2000463~positive regulation of excitatory postsynaptic potential	8	3.6052238062007773	0.005185263662681983	9.355427678705075	KEGG_PATHWAY	mmu04514:Cell adhesion molecules (CAMs)	20	1.6045225921769133	0.04151317146350032	42.771203161393245
KEGG_PATHWAY	mmu04915:Estrogen signaling pathway	16	2.2073698130740915	0.0052026316493211855	6.6210614542028035	GOTERM_MF_DIRECT	GO:0008081~phosphoric diester hydrolase activity	9	2.266891891891892	0.04207525721511052	50.374098124039705
GOTERM_BP_DIRECT	GO:0007612~learning	13	2.4854194421535665	0.005208330986939878	9.395130890579317	GOTERM_BP_DIRECT	GO:0072358~cardiovascular system development	5	3.663587000567307	0.042640050251474874	55.968659306043136
KEGG_PATHWAY	mmu04270:Vascular smooth muscle contraction	19	2.0226981259566723	0.0053879499782630725	6.8492558136969866	GOTERM_BP_DIRECT	GO:0010765~positive regulation of sodium ion transport	6	3.0435953543174548	0.04288318074743827	56.1786759781285
GOTERM_BP_DIRECT	GO:0060119~inner ear receptor cell development	5	6.30914166085136	0.005577867071813596	10.02893114862835	GOTERM_BP_DIRECT	GO:0072661~protein targeting to plasma membrane	6	3.0435953543174548	0.04288318074743827	56.1786759781285
GOTERM_BP_DIRECT	GO:0003143~embryonic heart tube morphogenesis	5	6.30914166085136	0.005577867071813596	10.02893114862835	GOTERM_BP_DIRECT	GO:0072659~protein localization to plasma membrane	10	2.127244064845533	0.042973609784826144	56.256546509534154
GOTERM_BP_DIRECT	GO:0060253~negative regulation of glial cell proliferation	5	6.30914166085136	0.005577867071813596	10.02893114862835	KEGG_PATHWAY	mmu04961:Endocrine and other factor-regulated calcium reabsorption	9	2.2494172494172493	0.043209958344404796	44.09051526957366
GOTERM_BP_DIRECT	GO:0001974~blood vessel remodeling	10	2.934484493419238	0.005747071703826533	10.317734514557175	GOTERM_BP_DIRECT	GO:0032496~response to lipopolysaccharide	23	1.5398223535379338	0.043262618731932705	56.504541185744195
GOTERM_BP_DIRECT	GO:0007611~learning or memory	11	2.7215905203672537	0.006002026403931787	10.751240958060915	GOTERM_MF_DIRECT	GO:0015269~calcium-activated potassium channel activity	5	3.6382215548882217	0.04357265924738907	51.62351623107669
GOTERM_BP_DIRECT	GO:0010719~negative regulation of epithelial to mesenchymal transition	7	4.014908329632684	0.006028260784580589	10.795735206540657	GOTERM_MF_DIRECT	GO:0004521~endoribonuclease activity	5	3.6382215548882217	0.04357265924738907	51.62351623107669
GOTERM_BP_DIRECT	GO:0035725~sodium ion transmembrane transport	9	3.1545708304256803	0.006195103036959091	11.078213097669565	KEGG_PATHWAY	mmu04976:Bile secretion	11	2.013562858633281	0.04363016726525628	44.41287166103625
GOTERM_BP_DIRECT	GO:0090090~negative regulation of canonical Wnt signaling pathway	17	2.103047220283787	0.006306260551765796	11.265941615207675	GOTERM_BP_DIRECT	GO:0042472~inner ear morphogenesis	11	2.014972850312019	0.04423123650717059	57.32602692376325
GOTERM_BP_DIRECT	GO:0002089~lens morphogenesis in camera-type eye	6	4.731856245638521	0.0064467718194757525	11.50270717046955	GOTERM_BP_DIRECT	GO:0090090~negative regulation of canonical Wnt signaling pathway	14	1.8102429885156106	0.04423847680512834	57.3321117431077
GOTERM_BP_DIRECT	GO:0061036~positive regulation of cartilage development	6	4.731856245638521	0.0064467718194757525	11.50270717046955	KEGG_PATHWAY	mmu00770:Pantothenate and CoA biosynthesis	5	3.610175832398055	0.0443990088666512	44.998234173116316
GOTERM_BP_DIRECT	GO:2001222~regulation of neuron migration	6	4.731856245638521	0.0064467718194757525	11.50270717046955	KEGG_PATHWAY	mmu00601:Glycosphingolipid biosynthesis - lacto and neolacto series	6	2.9992229992229995	0.04492031120682439	45.39188504750683
GOTERM_BP_DIRECT	GO:2000679~positive regulation of transcription regulatory region DNA binding	6	4.731856245638521	0.0064467718194757525	11.50270717046955	GOTERM_BP_DIRECT	GO:0003184~pulmonary valve morphogenesis	4	4.795968437106293	0.04520264119328756	58.13510724655334
KEGG_PATHWAY	mmu04340:Hedgehog signaling pathway	7	3.943374197314653	0.00673220903344375	8.489169490976023	GOTERM_BP_DIRECT	GO:0043589~skin morphogenesis	4	4.795968437106293	0.04520264119328756	58.13510724655334
GOTERM_BP_DIRECT	GO:0055007~cardiac muscle cell differentiation	9	3.0693121593330943	0.007367049370300614	13.038672598941814	GOTERM_BP_DIRECT	GO:0002281~macrophage activation involved in immune response	4	4.795968437106293	0.04520264119328756	58.13510724655334
GOTERM_BP_DIRECT	GO:0002053~positive regulation of mesenchymal cell proliferation	9	3.0693121593330943	0.007367049370300614	13.038672598941814	GOTERM_BP_DIRECT	GO:0048333~mesodermal cell differentiation	4	4.795968437106293	0.04520264119328756	58.13510724655334
GOTERM_MF_DIRECT	GO:0005546~phosphatidylinositol-4,5-bisphosphate binding	12	2.4996358339402764	0.007401687412632735	11.310692153140089	GOTERM_BP_DIRECT	GO:0051017~actin filament bundle assembly	7	2.637782640408461	0.04568960752444794	58.53521337196336
GOTERM_MF_DIRECT	GO:0005272~sodium channel activity	8	3.3883952415634866	0.007472112000863771	11.41230262054015	GOTERM_BP_DIRECT	GO:0042475~odontogenesis of dentin-containing tooth	10	2.093478286038461	0.046907744144287285	59.520273988888604
GOTERM_MF_DIRECT	GO:0017147~Wnt-protein binding	8	3.3883952415634866	0.007472112000863771	11.41230262054015	GOTERM_MF_DIRECT	GO:0005102~receptor binding	42	1.3351919881046093	0.048768955136550454	55.73403935186793
GOTERM_MF_DIRECT	GO:0097110~scaffold protein binding	11	2.6371944097074307	0.007560910853419464	11.540268301562806	GOTERM_BP_DIRECT	GO:0003192~mitral valve formation	3	7.913347921225382	0.04916738889772452	61.28916893286508
GOTERM_BP_DIRECT	GO:0061178~regulation of insulin secretion involved in cellular response to glucose stimulus	7	3.840347097909524	0.007618724653344448	13.454307573784929	GOTERM_BP_DIRECT	GO:0036091~positive regulation of transcription from RNA polymerase II promoter in response to oxidative stress	3	7.913347921225382	0.04916738889772452	61.28916893286508
GOTERM_BP_DIRECT	GO:0001701~in utero embryonic development	37	1.5614598090401361	0.007713512096682111	13.61035820696095	GOTERM_BP_DIRECT	GO:0032957~inositol trisphosphate metabolic process	3	7.913347921225382	0.04916738889772452	61.28916893286508
GOTERM_BP_DIRECT	GO:0045880~positive regulation of smoothened signaling pathway	8	3.364875552454059	0.007759701872784064	13.686304838148533	GOTERM_BP_DIRECT	GO:0045061~thymic T cell selection	3	7.913347921225382	0.04916738889772452	61.28916893286508
GOTERM_BP_DIRECT	GO:0006836~neurotransmitter transport	10	2.8040629603783827	0.007833130192634163	13.806907763450383	GOTERM_BP_DIRECT	GO:0070830~bicellular tight junction assembly	6	2.9308696004538453	0.049466884030583164	61.51804998947181
GOTERM_MF_DIRECT	GO:0070700~BMP receptor binding	5	5.775673707210488	0.008018882320049839	12.197490099176223	GOTERM_MF_DIRECT	GO:0016814~hydrolase activity, acting on carbon-nitrogen (but not peptide) bonds, in cyclic amidines	3	7.858558558558559	0.049798135845327385	56.508256251880184
GOTERM_BP_DIRECT	GO:0030509~BMP signaling pathway	15	2.175566089948745	0.00818510699001685	14.38280212988925	GOTERM_BP_DIRECT	GO:0009888~tissue development	5	3.470766632116396	0.05087747430170765	62.57893219855977
GOTERM_BP_DIRECT	GO:0046839~phospholipid dephosphorylation	5	5.735583328046692	0.00822084863525564	14.441077337336827	GOTERM_BP_DIRECT	GO:1903861~positive regulation of dendrite extension	5	3.470766632116396	0.05087747430170765	62.57893219855977
GOTERM_BP_DIRECT	GO:0060013~righting reflex	5	5.735583328046692	0.00822084863525564	14.441077337336827	GOTERM_BP_DIRECT	GO:0030220~platelet formation	5	3.470766632116396	0.05087747430170765	62.57893219855977
GOTERM_BP_DIRECT	GO:0048103~somatic stem cell division	5	5.735583328046692	0.00822084863525564	14.441077337336827	GOTERM_BP_DIRECT	GO:0048469~cell maturation	8	2.3446956803630767	0.050999891917625495	62.669682693927996
GOTERM_BP_DIRECT	GO:0048762~mesenchymal cell differentiation	5	5.735583328046692	0.00822084863525564	14.441077337336827	GOTERM_BP_DIRECT	GO:0007416~synapse assembly	8	2.3446956803630767	0.050999891917625495	62.669682693927996
GOTERM_BP_DIRECT	GO:0003150~muscular septum morphogenesis	4	8.412188881135148	0.008260442162163553	14.505589014327057	GOTERM_BP_DIRECT	GO:0016358~dendrite development	7	2.564510900397115	0.05145413441510693	63.00460335357686
GOTERM_BP_DIRECT	GO:2000324~positive regulation of glucocorticoid receptor signaling pathway	4	8.412188881135148	0.008260442162163553	14.505589014327057	GOTERM_MF_DIRECT	GO:0008157~protein phosphatase 1 binding	5	3.446736209894105	0.05196926601119809	58.10002529429208
GOTERM_BP_DIRECT	GO:0030198~extracellular matrix organization	18	1.992360524479377	0.008269864449152831	14.520934421693454	GOTERM_BP_DIRECT	GO:0006469~negative regulation of protein kinase activity	13	1.8047986487005259	0.05486312851906903	65.42883320702741
GOTERM_MF_DIRECT	GO:0005543~phospholipid binding	15	2.165877640203933	0.00852236060497747	12.91473010199683	KEGG_PATHWAY	mmu04666:Fc gamma R-mediated phagocytosis	12	1.856661856661857	0.05558604699351016	52.89604344381888
GOTERM_BP_DIRECT	GO:0051481~negative regulation of cytosolic calcium ion concentration	6	4.453511760600961	0.00854608382515392	14.969635839772499	GOTERM_BP_DIRECT	GO:0007264~small GTPase mediated signal transduction	26	1.453015861241949	0.05574502112323992	66.03102913497099
GOTERM_BP_DIRECT	GO:0048172~regulation of short-term neuronal synaptic plasticity	6	4.453511760600961	0.00854608382515392	14.969635839772499	GOTERM_BP_DIRECT	GO:0045597~positive regulation of cell differentiation	8	2.2937240351377923	0.05639065576938734	66.46558532822417
GOTERM_BP_DIRECT	GO:0007528~neuromuscular junction development	9	2.9885407867190654	0.008698387765478141	15.216089221770712	GOTERM_BP_DIRECT	GO:0001892~embryonic placenta development	6	2.826195686151922	0.05661127185481995	66.61286450034478
GOTERM_MF_DIRECT	GO:0004871~signal transducer activity	69	1.3530050443743087	0.008824148033715352	13.342008874364431	GOTERM_BP_DIRECT	GO:0007205~protein kinase C-activating G-protein coupled receptor signaling pathway	6	2.826195686151922	0.05661127185481995	66.61286450034478
GOTERM_BP_DIRECT	GO:0055085~transmembrane transport	43	1.4906213814099367	0.008841489980147575	15.447036095539325	GOTERM_BP_DIRECT	GO:0050770~regulation of axonogenesis	6	2.826195686151922	0.05661127185481995	66.61286450034478
GOTERM_BP_DIRECT	GO:0050767~regulation of neurogenesis	8	3.2563311797942505	0.00935234328444393	16.26663123620795	GOTERM_BP_DIRECT	GO:2000352~negative regulation of endothelial cell apoptotic process	6	2.826195686151922	0.05661127185481995	66.61286450034478
GOTERM_BP_DIRECT	GO:0051491~positive regulation of filopodium assembly	8	3.2563311797942505	0.00935234328444393	16.26663123620795	GOTERM_BP_DIRECT	GO:0050804~modulation of synaptic transmission	6	2.826195686151922	0.05661127185481995	66.61286450034478
GOTERM_BP_DIRECT	GO:0001837~epithelial to mesenchymal transition	8	3.2563311797942505	0.00935234328444393	16.26663123620795	GOTERM_BP_DIRECT	GO:0045088~regulation of innate immune response	4	4.396304400680768	0.05696571721636497	66.84820385213513
GOTERM_BP_DIRECT	GO:1990138~neuron projection extension	7	3.6803326354966273	0.009490509934761207	16.487004882985435	GOTERM_BP_DIRECT	GO:0050927~positive regulation of positive chemotaxis	4	4.396304400680768	0.05696571721636497	66.84820385213513
GOTERM_BP_DIRECT	GO:0060425~lung morphogenesis	7	3.6803326354966273	0.009490509934761207	16.487004882985435	GOTERM_BP_DIRECT	GO:0045618~positive regulation of keratinocyte differentiation	4	4.396304400680768	0.05696571721636497	66.84820385213513
GOTERM_BP_DIRECT	GO:0042474~middle ear morphogenesis	7	3.6803326354966273	0.009490509934761207	16.487004882985435	GOTERM_BP_DIRECT	GO:0045059~positive thymic T cell selection	4	4.396304400680768	0.05696571721636497	66.84820385213513
GOTERM_MF_DIRECT	GO:0008083~growth factor activity	21	1.840249139814652	0.00972188497055031	14.601451705082003	GOTERM_BP_DIRECT	GO:0045056~transcytosis	4	4.396304400680768	0.05696571721636497	66.84820385213513
GOTERM_BP_DIRECT	GO:0006821~chloride transport	14	2.208199581297976	0.009783595576895222	16.95265482870989	GOTERM_BP_DIRECT	GO:0061001~regulation of dendritic spine morphogenesis	4	4.396304400680768	0.05696571721636497	66.84820385213513
GOTERM_MF_DIRECT	GO:0004672~protein kinase activity	58	1.3879020057251568	0.009859679545175054	14.79323793231817	GOTERM_BP_DIRECT	GO:0008219~cell death	7	2.4951997949809765	0.057642438413328174	67.29316754161864
GOTERM_MF_DIRECT	GO:0016301~kinase activity	71	1.3385166662704422	0.009895835433671559	14.843493718537493	GOTERM_BP_DIRECT	GO:0051209~release of sequestered calcium ion into cytosol	7	2.4951997949809765	0.057642438413328174	67.29316754161864
GOTERM_BP_DIRECT	GO:0045595~regulation of cell differentiation	9	2.911911535777551	0.010201559362068631	17.61245729367048	GOTERM_BP_DIRECT	GO:0050808~synapse organization	7	2.4951997949809765	0.057642438413328174	67.29316754161864
GOTERM_BP_DIRECT	GO:0050796~regulation of insulin secretion	10	2.684741132277175	0.010450714055318548	18.00341067464305	GOTERM_MF_DIRECT	GO:0015278~calcium-release channel activity	4	4.365865865865866	0.05794937235161325	62.20629028311364
GOTERM_MF_DIRECT	GO:0035259~glucocorticoid receptor binding	6	4.235494051954357	0.010758549391102407	16.03442921148076	GOTERM_MF_DIRECT	GO:0030276~clathrin binding	8	2.277843060451756	0.0581241683389925	62.32043042043395
KEGG_PATHWAY	mmu04012:ErbB signaling pathway	14	2.1756547295529116	0.0109251775403409	13.434562985411503	GOTERM_MF_DIRECT	GO:0030165~PDZ domain binding	15	1.69365486175831	0.05826812930250637	62.41419251316393
KEGG_PATHWAY	mmu04727:GABAergic synapse	14	2.1756547295529116	0.0109251775403409	13.434562985411503	GOTERM_BP_DIRECT	GO:0046928~regulation of neurotransmitter secretion	5	3.297228300510576	0.059919663854064394	68.74933823382219
GOTERM_BP_DIRECT	GO:0042711~maternal behavior	6	4.206094440567574	0.011074483423144113	18.974487982943046	GOTERM_BP_DIRECT	GO:0030517~negative regulation of axon extension	5	3.297228300510576	0.059919663854064394	68.74933823382219
GOTERM_BP_DIRECT	GO:0007413~axonal fasciculation	6	4.206094440567574	0.011074483423144113	18.974487982943046	GOTERM_BP_DIRECT	GO:0045893~positive regulation of transcription, DNA-templated	55	1.2593580314450117	0.06070511892799667	69.23719825525795
GOTERM_BP_DIRECT	GO:0002063~chondrocyte development	6	4.206094440567574	0.011074483423144113	18.974487982943046	GOTERM_BP_DIRECT	GO:0051091~positive regulation of sequence-specific DNA binding transcription factor activity	14	1.725652194659741	0.060821253291763744	69.30871644767223
GOTERM_BP_DIRECT	GO:0060349~bone morphogenesis	8	3.1545708304256803	0.011171316060103808	19.124255786125566	GOTERM_MF_DIRECT	GO:0015464~acetylcholine receptor activity	5	3.274399399399399	0.06118098492983624	64.26494153419561
GOTERM_MF_DIRECT	GO:0043395~heparan sulfate proteoglycan binding	7	3.5578150036416605	0.011290510462015776	16.760969551520155	GOTERM_BP_DIRECT	GO:0034220~ion transmembrane transport	8	2.244921396092307	0.06212154047103701	70.09878793731235
GOTERM_BP_DIRECT	GO:1904322~cellular response to forskolin	5	5.257618050709468	0.011567775782596166	19.734716991392453	KEGG_PATHWAY	mmu04810:Regulation of actin cytoskeleton	24	1.4575663173794016	0.06230334973885708	57.12036907296143
GOTERM_BP_DIRECT	GO:0045820~negative regulation of glycolytic process	5	5.257618050709468	0.011567775782596166	19.734716991392453	GOTERM_BP_DIRECT	GO:0007268~chemical synaptic transmission	20	1.5335945583770123	0.06241959011501704	70.27715375438916
GOTERM_BP_DIRECT	GO:0001823~mesonephros development	5	5.257618050709468	0.011567775782596166	19.734716991392453	GOTERM_MF_DIRECT	GO:0003777~microtubule motor activity	11	1.8957049154417573	0.06250195921905438	65.07574675678572
GOTERM_BP_DIRECT	GO:0035385~Roundabout signaling pathway	5	5.257618050709468	0.011567775782596166	19.734716991392453	KEGG_PATHWAY	mmu04550:Signaling pathways regulating pluripotency of stem cells	17	1.6010344995852244	0.06313476007796343	57.61813536909379
GOTERM_MF_DIRECT	GO:0019904~protein domain specific binding	35	1.538847319914213	0.011619139969204207	17.206852801848438	KEGG_PATHWAY	mmu04540:Gap junction	12	1.8134836739487903	0.06389026403162765	58.06582057190435
GOTERM_BP_DIRECT	GO:0017157~regulation of exocytosis	7	3.533119330076762	0.011668162024397735	19.88859600187347	GOTERM_BP_DIRECT	GO:2000378~negative regulation of reactive oxygen species metabolic process	6	2.7287406624915116	0.0643162016868966	71.38878179012076
GOTERM_BP_DIRECT	GO:0048593~camera-type eye morphogenesis	7	3.533119330076762	0.011668162024397735	19.88859600187347	GOTERM_BP_DIRECT	GO:0043154~negative regulation of cysteine-type endopeptidase activity involved in apoptotic process	10	1.9684945077675082	0.0649966002966008	71.77788866094915
GOTERM_BP_DIRECT	GO:0021772~olfactory bulb development	7	3.533119330076762	0.011668162024397735	19.88859600187347	GOTERM_BP_DIRECT	GO:0007568~aging	20	1.5247298499470874	0.06537354866555714	71.99129575967443
GOTERM_BP_DIRECT	GO:0036342~post-anal tail morphogenesis	7	3.533119330076762	0.011668162024397735	19.88859600187347	GOTERM_MF_DIRECT	GO:0016791~phosphatase activity	15	1.664948847152237	0.06538880306847207	66.7879586509978
GOTERM_BP_DIRECT	GO:0030178~negative regulation of Wnt signaling pathway	11	2.4785913667630344	0.01168757579473125	19.91832252001252	GOTERM_MF_DIRECT	GO:0045296~cadherin binding	6	2.709847778813296	0.06587574357212175	67.06888236022684
GOTERM_BP_DIRECT	GO:0009887~organ morphogenesis	17	1.9679891419169384	0.011810148645769465	20.105765977164648	GOTERM_MF_DIRECT	GO:0004872~receptor activity	20	1.52297646483693	0.06587816581618469	67.07027419952077
GOTERM_BP_DIRECT	GO:0043507~positive regulation of JUN kinase activity	9	2.839113747383112	0.011888964349277225	20.2260746259357	GOTERM_BP_DIRECT	GO:0048286~lung alveolus development	8	2.198152200340384	0.06819459565460537	73.54059036050626
GOTERM_BP_DIRECT	GO:0001569~patterning of blood vessels	9	2.839113747383112	0.011888964349277225	20.2260746259357	GOTERM_BP_DIRECT	GO:0010862~positive regulation of pathway-restricted SMAD protein phosphorylation	8	2.198152200340384	0.06819459565460537	73.54059036050626
GOTERM_BP_DIRECT	GO:0051216~cartilage development	14	2.154341054924855	0.011968623694641566	20.347496700592515	GOTERM_BP_DIRECT	GO:0045599~negative regulation of fat cell differentiation	8	2.198152200340384	0.06819459565460537	73.54059036050626
KEGG_PATHWAY	mmu04950:Maturity onset diabetes of the young	7	3.5052215087241354	0.01226062846282454	14.957045234451648	GOTERM_MF_DIRECT	GO:0042802~identical protein binding	59	1.2364132132132133	0.06918353219121526	68.91897117694978
GOTERM_MF_DIRECT	GO:0005089~Rho guanyl-nucleotide exchange factor activity	13	2.2322198381921616	0.012318561731247948	18.14837730554003	GOTERM_BP_DIRECT	GO:0007018~microtubule-based movement	11	1.8599749387495559	0.06944786557466696	74.20252066726778
KEGG_PATHWAY	mmu05410:Hypertrophic cardiomyopathy (HCM)	13	2.2248331818484117	0.01251179060390863	15.240604142673442	GOTERM_BP_DIRECT	GO:0051894~positive regulation of focal adhesion assembly	5	3.140217429057692	0.06975300891744005	74.36129565669087
GOTERM_BP_DIRECT	GO:0042127~regulation of cell proliferation	29	1.6120273847109203	0.012810486976708812	21.620066740876	GOTERM_BP_DIRECT	GO:0010001~glial cell differentiation	5	3.140217429057692	0.06975300891744005	74.36129565669087
GOTERM_BP_DIRECT	GO:0032355~response to estradiol	16	1.9989359717548865	0.01307981718927637	22.023107158791653	GOTERM_BP_DIRECT	GO:0060080~inhibitory postsynaptic potential	4	4.05812713908994	0.07001355288634858	74.49613153542751
GOTERM_MF_DIRECT	GO:0005230~extracellular ligand-gated ion channel activity	9	2.7892277903114064	0.01323771075751285	19.370419033632857	GOTERM_BP_DIRECT	GO:0086005~ventricular cardiac muscle cell action potential	4	4.05812713908994	0.07001355288634858	74.49613153542751
GOTERM_BP_DIRECT	GO:2000020~positive regulation of male gonad development	4	7.210447612401555	0.013609651220868857	22.810257999974016	GOTERM_BP_DIRECT	GO:0055089~fatty acid homeostasis	4	4.05812713908994	0.07001355288634858	74.49613153542751
GOTERM_BP_DIRECT	GO:0003337~mesenchymal to epithelial transition involved in metanephros morphogenesis	4	7.210447612401555	0.013609651220868857	22.810257999974016	GOTERM_BP_DIRECT	GO:0060397~JAK-STAT cascade involved in growth hormone signaling pathway	4	4.05812713908994	0.07001355288634858	74.49613153542751
GOTERM_BP_DIRECT	GO:0022029~telencephalon cell migration	4	7.210447612401555	0.013609651220868857	22.810257999974016	GOTERM_BP_DIRECT	GO:0045078~positive regulation of interferon-gamma biosynthetic process	4	4.05812713908994	0.07001355288634858	74.49613153542751
GOTERM_BP_DIRECT	GO:0060442~branching involved in prostate gland morphogenesis	4	7.210447612401555	0.013609651220868857	22.810257999974016	GOTERM_BP_DIRECT	GO:0097119~postsynaptic density protein 95 clustering	3	6.594456601021152	0.07010529812498664	74.54345118462254
GOTERM_BP_DIRECT	GO:0060664~epithelial cell proliferation involved in salivary gland morphogenesis	4	7.210447612401555	0.013609651220868857	22.810257999974016	GOTERM_BP_DIRECT	GO:0086073~bundle of His cell-Purkinje myocyte adhesion involved in cell communication	3	6.594456601021152	0.07010529812498664	74.54345118462254
GOTERM_BP_DIRECT	GO:0060510~Type II pneumocyte differentiation	4	7.210447612401555	0.013609651220868857	22.810257999974016	GOTERM_BP_DIRECT	GO:0033157~regulation of intracellular protein transport	3	6.594456601021152	0.07010529812498664	74.54345118462254
GOTERM_BP_DIRECT	GO:0060449~bud elongation involved in lung branching	4	7.210447612401555	0.013609651220868857	22.810257999974016	GOTERM_BP_DIRECT	GO:0061304~retinal blood vessel morphogenesis	3	6.594456601021152	0.07010529812498664	74.54345118462254
GOTERM_BP_DIRECT	GO:0007215~glutamate receptor signaling pathway	4	7.210447612401555	0.013609651220868857	22.810257999974016	GOTERM_BP_DIRECT	GO:0050847~progesterone receptor signaling pathway	3	6.594456601021152	0.07010529812498664	74.54345118462254
GOTERM_BP_DIRECT	GO:0048645~organ formation	4	7.210447612401555	0.013609651220868857	22.810257999974016	GOTERM_BP_DIRECT	GO:0021637~trigeminal nerve structural organization	3	6.594456601021152	0.07010529812498664	74.54345118462254
GOTERM_BP_DIRECT	GO:0003180~aortic valve morphogenesis	4	7.210447612401555	0.013609651220868857	22.810257999974016	GOTERM_BP_DIRECT	GO:0090080~positive regulation of MAPKKK cascade by fibroblast growth factor receptor signaling pathway	3	6.594456601021152	0.07010529812498664	74.54345118462254
GOTERM_BP_DIRECT	GO:0048752~semicircular canal morphogenesis	4	7.210447612401555	0.013609651220868857	22.810257999974016	GOTERM_BP_DIRECT	GO:0072574~hepatocyte proliferation	3	6.594456601021152	0.07010529812498664	74.54345118462254
GOTERM_MF_DIRECT	GO:0004890~GABA-A receptor activity	6	4.012573312377812	0.013673532601804417	19.94385868557089	GOTERM_BP_DIRECT	GO:0043374~CD8-positive, alpha-beta T cell differentiation	3	6.594456601021152	0.07010529812498664	74.54345118462254
GOTERM_MF_DIRECT	GO:0016810~hydrolase activity, acting on carbon-nitrogen (but not peptide) bonds	6	4.012573312377812	0.013673532601804417	19.94385868557089	GOTERM_BP_DIRECT	GO:0002693~positive regulation of cellular extravasation	3	6.594456601021152	0.07010529812498664	74.54345118462254
GOTERM_BP_DIRECT	GO:0060291~long-term synaptic potentiation	10	2.575159861571984	0.013675671875899884	22.90781298735164	GOTERM_BP_DIRECT	GO:0090330~regulation of platelet aggregation	3	6.594456601021152	0.07010529812498664	74.54345118462254
GOTERM_MF_DIRECT	GO:0030552~cAMP binding	7	3.420975965040058	0.013723025390593094	20.0087371623897	GOTERM_BP_DIRECT	GO:0030522~intracellular receptor signaling pathway	3	6.594456601021152	0.07010529812498664	74.54345118462254
GOTERM_MF_DIRECT	GO:0043425~bHLH transcription factor binding	7	3.420975965040058	0.013723025390593094	20.0087371623897	GOTERM_BP_DIRECT	GO:0001701~in utero embryonic development	31	1.3674124055629144	0.07061625528076948	74.80547163982214
GOTERM_BP_DIRECT	GO:0051930~regulation of sensory perception of pain	9	2.769867070617671	0.01377287133240663	23.05122664395064	GOTERM_BP_DIRECT	GO:0051260~protein homooligomerization	22	1.472873555558024	0.07074115990820565	74.86913358840998
GOTERM_BP_DIRECT	GO:0030217~T cell differentiation	9	2.769867070617671	0.01377287133240663	23.05122664395064	GOTERM_MF_DIRECT	GO:0048495~Roundabout binding	3	6.548798798798798	0.07097967257986088	69.88224659178056
GOTERM_BP_DIRECT	GO:0031018~endocrine pancreas development	9	2.769867070617671	0.01377287133240663	23.05122664395064	GOTERM_MF_DIRECT	GO:0043208~glycosphingolipid binding	3	6.548798798798798	0.07097967257986088	69.88224659178056
GOTERM_BP_DIRECT	GO:1900006~positive regulation of dendrite development	6	3.984721048958754	0.014068479824757273	23.485833262444643	GOTERM_MF_DIRECT	GO:0005221~intracellular cyclic nucleotide activated cation channel activity	3	6.548798798798798	0.07097967257986088	69.88224659178056
GOTERM_BP_DIRECT	GO:0016339~calcium-dependent cell-cell adhesion via plasma membrane cell adhesion molecules	6	3.984721048958754	0.014068479824757273	23.485833262444643	KEGG_PATHWAY	mmu04080:Neuroactive ligand-receptor interaction	30	1.368066631224526	0.07103025100708096	62.0861426982529
GOTERM_BP_DIRECT	GO:0003279~cardiac septum development	6	3.984721048958754	0.014068479824757273	23.485833262444643	GOTERM_BP_DIRECT	GO:0007271~synaptic transmission, cholinergic	6	2.637782640408461	0.07257813311528372	75.78799553800874
GOTERM_BP_DIRECT	GO:0035904~aorta development	7	3.3972301250738095	0.014175259819227291	23.64224997240075	GOTERM_BP_DIRECT	GO:0050775~positive regulation of dendrite morphogenesis	6	2.637782640408461	0.07257813311528372	75.78799553800874
GOTERM_MF_DIRECT	GO:0001227~transcriptional repressor activity, RNA polymerase II transcription regulatory region sequence-specific binding	11	2.4098500640429967	0.014184987458846433	20.61193388321142	GOTERM_MF_DIRECT	GO:0016491~oxidoreductase activity	57	1.236031561362687	0.07425372173494262	71.56643707600325
KEGG_PATHWAY	mmu04924:Renin secretion	12	2.285094102266841	0.014277989695102127	17.210086159194116	GOTERM_BP_DIRECT	GO:0008344~adult locomotory behavior	10	1.9114366959481601	0.07548973583371449	77.1795138937461
GOTERM_BP_DIRECT	GO:0007166~cell surface receptor signaling pathway	28	1.6132964977519462	0.014408313944109057	23.98258825576779	GOTERM_BP_DIRECT	GO:0002376~immune system process	38	1.308560578792709	0.07585414514072748	77.34824223955195
GOTERM_BP_DIRECT	GO:0006810~transport	170	1.177337082705523	0.015210431730631033	25.143004601188956	KEGG_PATHWAY	mmu04010:MAPK signaling pathway	27	1.38699245418613	0.07682052526332712	65.08161302569411
GOTERM_BP_DIRECT	GO:0008283~cell proliferation	28	1.6059633318530735	0.015226245824479023	25.165713171362402	GOTERM_BP_DIRECT	GO:0001654~eye development	7	2.3080598103574035	0.07876326469717629	78.65349293009021
GOTERM_MF_DIRECT	GO:0045295~gamma-catenin binding	5	4.887108521485797	0.015306425224904925	22.05852180055665	GOTERM_BP_DIRECT	GO:0048568~embryonic organ development	7	2.3080598103574035	0.07876326469717629	78.65349293009021
GOTERM_MF_DIRECT	GO:0001076~transcription factor activity, RNA polymerase II transcription factor binding	5	4.887108521485797	0.015306425224904925	22.05852180055665	GOTERM_BP_DIRECT	GO:0014070~response to organic cyclic compound	11	1.813475565280817	0.07953417515976241	78.98725279796311
GOTERM_BP_DIRECT	GO:0007267~cell-cell signaling	16	1.9601216810411994	0.015494640581110572	25.55012650779013	GOTERM_BP_DIRECT	GO:0032332~positive regulation of chondrocyte differentiation	5	2.9974802731914334	0.08035757004263705	79.33827531536457
GOTERM_BP_DIRECT	GO:0001938~positive regulation of endothelial cell proliferation	12	2.259991042693025	0.015541573385052592	25.617154479983018	GOTERM_BP_DIRECT	GO:0046579~positive regulation of Ras protein signal transduction	5	2.9974802731914334	0.08035757004263705	79.33827531536457
GOTERM_BP_DIRECT	GO:0090263~positive regulation of canonical Wnt signaling pathway	12	2.259991042693025	0.015541573385052592	25.617154479983018	GOTERM_BP_DIRECT	GO:0042246~tissue regeneration	5	2.9974802731914334	0.08035757004263705	79.33827531536457
GOTERM_BP_DIRECT	GO:0048872~homeostasis of number of cells	8	2.96900784040064	0.015554548380506444	25.635674878720206	GOTERM_BP_DIRECT	GO:1902895~positive regulation of pri-miRNA transcription from RNA polymerase II promoter	5	2.9974802731914334	0.08035757004263705	79.33827531536457
GOTERM_BP_DIRECT	GO:0007631~feeding behavior	8	2.96900784040064	0.015554548380506444	25.635674878720206	GOTERM_BP_DIRECT	GO:0032148~activation of protein kinase B activity	5	2.9974802731914334	0.08035757004263705	79.33827531536457
GOTERM_BP_DIRECT	GO:0050769~positive regulation of neurogenesis	8	2.96900784040064	0.015554548380506444	25.635674878720206	GOTERM_BP_DIRECT	GO:0007566~embryo implantation	9	1.9783369803063457	0.0818765206558469	79.97130060497467
GOTERM_BP_DIRECT	GO:0048863~stem cell differentiation	8	2.96900784040064	0.015554548380506444	25.635674878720206	GOTERM_BP_DIRECT	GO:0007200~phospholipase C-activating G-protein coupled receptor signaling pathway	9	1.9783369803063457	0.0818765206558469	79.97130060497467
GOTERM_BP_DIRECT	GO:0002087~regulation of respiratory gaseous exchange by neurological system process	5	4.853185892962585	0.015677686247984074	25.811223564051645	GOTERM_MF_DIRECT	GO:0050998~nitric-oxide synthase binding	5	2.9767267267267266	0.08198421168374409	75.1989047233415
GOTERM_BP_DIRECT	GO:0001945~lymph vessel development	5	4.853185892962585	0.015677686247984074	25.811223564051645	GOTERM_BP_DIRECT	GO:0051291~protein heterooligomerization	12	1.7391973453242597	0.08239845608991783	80.1845461388547
GOTERM_BP_DIRECT	GO:0060080~inhibitory postsynaptic potential	5	4.853185892962585	0.015677686247984074	25.811223564051645	GOTERM_BP_DIRECT	GO:0051489~regulation of filopodium assembly	4	3.76826091486923	0.08426711809700203	80.93052674633127
KEGG_PATHWAY	mmu04611:Platelet activation	18	1.8577291747436533	0.01572929096625255	18.796689449792847	GOTERM_BP_DIRECT	GO:0060307~regulation of ventricular cardiac muscle cell membrane repolarization	4	3.76826091486923	0.08426711809700203	80.93052674633127
GOTERM_BP_DIRECT	GO:1902476~chloride transmembrane transport	9	2.7039178546505833	0.01586532769097728	26.077975768791717	GOTERM_BP_DIRECT	GO:0048268~clathrin coat assembly	4	3.76826091486923	0.08426711809700203	80.93052674633127
GOTERM_MF_DIRECT	GO:0004222~metalloendopeptidase activity	18	1.8594851935409376	0.015962121148017178	22.89283610543412	GOTERM_BP_DIRECT	GO:0051279~regulation of release of sequestered calcium ion into cytosol	4	3.76826091486923	0.08426711809700203	80.93052674633127
GOTERM_MF_DIRECT	GO:0003779~actin binding	39	1.4661325564457393	0.016054957437818526	23.01028261405611	GOTERM_BP_DIRECT	GO:2000178~negative regulation of neural precursor cell proliferation	4	3.76826091486923	0.08426711809700203	80.93052674633127
GOTERM_MF_DIRECT	GO:0005104~fibroblast growth factor receptor binding	7	3.294273151520056	0.016498547399271632	23.569152024264085	GOTERM_BP_DIRECT	GO:0002021~response to dietary excess	4	3.76826091486923	0.08426711809700203	80.93052674633127
KEGG_PATHWAY	mmu04726:Serotonergic synapse	18	1.8436554688743831	0.01686437861144257	20.01797037190236	GOTERM_BP_DIRECT	GO:0071625~vocalization behavior	4	3.76826091486923	0.08426711809700203	80.93052674633127
GOTERM_MF_DIRECT	GO:0005248~voltage-gated sodium channel activity	6	3.811944646758922	0.01707621417657151	24.291237977340284	GOTERM_BP_DIRECT	GO:0030949~positive regulation of vascular endothelial growth factor receptor signaling pathway	4	3.76826091486923	0.08426711809700203	80.93052674633127
GOTERM_BP_DIRECT	GO:0021987~cerebral cortex development	12	2.2267558803004803	0.01725573112660951	28.026466927558292	GOTERM_BP_DIRECT	GO:0030225~macrophage differentiation	4	3.76826091486923	0.08426711809700203	80.93052674633127
GOTERM_MF_DIRECT	GO:0042802~identical protein binding	65	1.3214741442097597	0.017435464806393103	24.737069970574666	GOTERM_BP_DIRECT	GO:0060979~vasculogenesis involved in coronary vascular morphogenesis	4	3.76826091486923	0.08426711809700203	80.93052674633127
GOTERM_BP_DIRECT	GO:0001502~cartilage condensation	6	3.7854849965108164	0.017561271198933963	28.448077786370852	GOTERM_BP_DIRECT	GO:0030705~cytoskeleton-dependent intracellular transport	4	3.76826091486923	0.08426711809700203	80.93052674633127
GOTERM_BP_DIRECT	GO:0060324~face development	6	3.7854849965108164	0.017561271198933963	28.448077786370852	GOTERM_BP_DIRECT	GO:0001817~regulation of cytokine production	4	3.76826091486923	0.08426711809700203	80.93052674633127
GOTERM_BP_DIRECT	GO:0010596~negative regulation of endothelial cell migration	6	3.7854849965108164	0.017561271198933963	28.448077786370852	GOTERM_BP_DIRECT	GO:0045060~negative thymic T cell selection	4	3.76826091486923	0.08426711809700203	80.93052674633127
GOTERM_BP_DIRECT	GO:0007422~peripheral nervous system development	6	3.7854849965108164	0.017561271198933963	28.448077786370852	GOTERM_MF_DIRECT	GO:0015293~symporter activity	14	1.6371996996996998	0.08454199163042853	76.30153446703251
GOTERM_MF_DIRECT	GO:0001161~intronic transcription regulatory region sequence-specific DNA binding	3	12.706482155863073	0.01757074878684292	24.90431884889003	GOTERM_MF_DIRECT	GO:0019899~enzyme binding	38	1.2961164289289289	0.08487541520336123	76.44183085158292
GOTERM_BP_DIRECT	GO:0097091~synaptic vesicle clustering	3	12.618283321702721	0.017811865801614573	28.79212309952598	GOTERM_MF_DIRECT	GO:0005003~ephrin receptor activity	4	3.742170742170742	0.08565721938755827	76.76774357014
GOTERM_BP_DIRECT	GO:0060523~prostate epithelial cord elongation	3	12.618283321702721	0.017811865801614573	28.79212309952598	GOTERM_MF_DIRECT	GO:0016787~hydrolase activity	132	1.1277774839418675	0.08600339414359785	76.91069824211607
GOTERM_BP_DIRECT	GO:0086046~membrane depolarization during SA node cell action potential	3	12.618283321702721	0.017811865801614573	28.79212309952598	GOTERM_BP_DIRECT	GO:0055085~transmembrane transport	36	1.3043980089931948	0.08632144790832157	81.71991396244256
GOTERM_BP_DIRECT	GO:0021776~smoothened signaling pathway involved in spinal cord motor neuron cell fate specification	3	12.618283321702721	0.017811865801614573	28.79212309952598	GOTERM_MF_DIRECT	GO:0046983~protein dimerization activity	21	1.4476292081555238	0.0888036320061309	78.03709151625242
GOTERM_BP_DIRECT	GO:0021524~visceral motor neuron differentiation	3	12.618283321702721	0.017811865801614573	28.79212309952598	GOTERM_MF_DIRECT	GO:0048365~Rac GTPase binding	7	2.236175199589834	0.0889078881516854	78.07801545639484
GOTERM_BP_DIRECT	GO:0021775~smoothened signaling pathway involved in ventral spinal cord interneuron specification	3	12.618283321702721	0.017811865801614573	28.79212309952598	GOTERM_BP_DIRECT	GO:0071456~cellular response to hypoxia	13	1.664620112879126	0.08925579436589545	82.79395911836434
KEGG_PATHWAY	mmu04510:Focal adhesion	25	1.6328671624491315	0.0178156343604167	21.028366590193357	GOTERM_BP_DIRECT	GO:0009791~post-embryonic development	14	1.6196910949876515	0.09031083479946539	83.16531158644477
GOTERM_BP_DIRECT	GO:0048514~blood vessel morphogenesis	8	2.884179044960622	0.018150646165330707	29.254749921697453	GOTERM_BP_DIRECT	GO:0050776~regulation of immune response	6	2.4729212253829322	0.09074287228330685	83.31517880455091
GOTERM_BP_DIRECT	GO:0030073~insulin secretion	8	2.884179044960622	0.018150646165330707	29.254749921697453	GOTERM_BP_DIRECT	GO:0030032~lamellipodium assembly	6	2.4729212253829322	0.09074287228330685	83.31517880455091
GOTERM_BP_DIRECT	GO:0071773~cellular response to BMP stimulus	8	2.884179044960622	0.018150646165330707	29.254749921697453	KEGG_PATHWAY	mmu04978:Mineral absorption	7	2.2189373408885604	0.09087466415578856	71.46644537608708
GOTERM_BP_DIRECT	GO:0006887~exocytosis	16	1.922786029973748	0.01823911989710162	29.375097014604854	GOTERM_BP_DIRECT	GO:0001666~response to hypoxia	21	1.442537381473377	0.09134411295527481	83.52163892613562
KEGG_PATHWAY	mmu04725:Cholinergic synapse	16	1.914356121073106	0.01860341798651468	21.856186738779115	KEGG_PATHWAY	mmu05145:Toxoplasmosis	14	1.61020231816692	0.09198811249757224	71.92304115043149
GOTERM_BP_DIRECT	GO:0001503~ossification	15	1.9716067690160501	0.01872900420316087	30.03796471815885	GOTERM_MF_DIRECT	GO:0032266~phosphatidylinositol-3-phosphate binding	6	2.4557995495495497	0.09283069488172077	79.56684970230008
GOTERM_MF_DIRECT	GO:0004725~protein tyrosine phosphatase activity	15	1.9649199210097534	0.019262570212307956	26.96665499204276	GOTERM_BP_DIRECT	GO:0071286~cellular response to magnesium ion	3	5.652391372303844	0.09332928046863856	84.18628060436433
GOTERM_BP_DIRECT	GO:0001934~positive regulation of protein phosphorylation	24	1.6458630419612246	0.01952156890510271	31.097930149798447	GOTERM_BP_DIRECT	GO:2000020~positive regulation of male gonad development	3	5.652391372303844	0.09332928046863856	84.18628060436433
GOTERM_BP_DIRECT	GO:0050804~modulation of synaptic transmission	7	3.1545708304256803	0.020265652376733407	32.07920039894774	GOTERM_BP_DIRECT	GO:0071371~cellular response to gonadotropin stimulus	3	5.652391372303844	0.09332928046863856	84.18628060436433
GOTERM_BP_DIRECT	GO:0055010~ventricular cardiac muscle tissue morphogenesis	7	3.1545708304256803	0.020265652376733407	32.07920039894774	GOTERM_BP_DIRECT	GO:0006725~cellular aromatic compound metabolic process	3	5.652391372303844	0.09332928046863856	84.18628060436433
GOTERM_BP_DIRECT	GO:0060406~positive regulation of penile erection	4	6.309141660851361	0.02050647598360313	32.39394450747738	GOTERM_BP_DIRECT	GO:1902430~negative regulation of beta-amyloid formation	3	5.652391372303844	0.09332928046863856	84.18628060436433
GOTERM_BP_DIRECT	GO:0021513~spinal cord dorsal/ventral patterning	4	6.309141660851361	0.02050647598360313	32.39394450747738	GOTERM_BP_DIRECT	GO:0010803~regulation of tumor necrosis factor-mediated signaling pathway	3	5.652391372303844	0.09332928046863856	84.18628060436433
GOTERM_BP_DIRECT	GO:0035239~tube morphogenesis	4	6.309141660851361	0.02050647598360313	32.39394450747738	GOTERM_BP_DIRECT	GO:0061002~negative regulation of dendritic spine morphogenesis	3	5.652391372303844	0.09332928046863856	84.18628060436433
GOTERM_BP_DIRECT	GO:0035773~insulin secretion involved in cellular response to glucose stimulus	4	6.309141660851361	0.02050647598360313	32.39394450747738	GOTERM_BP_DIRECT	GO:0021517~ventral spinal cord development	3	5.652391372303844	0.09332928046863856	84.18628060436433
GOTERM_BP_DIRECT	GO:0060428~lung epithelium development	4	6.309141660851361	0.02050647598360313	32.39394450747738	GOTERM_BP_DIRECT	GO:0060732~positive regulation of inositol phosphate biosynthetic process	3	5.652391372303844	0.09332928046863856	84.18628060436433
GOTERM_BP_DIRECT	GO:0021978~telencephalon regionalization	4	6.309141660851361	0.02050647598360313	32.39394450747738	GOTERM_BP_DIRECT	GO:2000096~positive regulation of Wnt signaling pathway, planar cell polarity pathway	3	5.652391372303844	0.09332928046863856	84.18628060436433
GOTERM_BP_DIRECT	GO:0042417~dopamine metabolic process	5	4.506529757750972	0.020598319711886824	32.513615297076235	GOTERM_BP_DIRECT	GO:0014037~Schwann cell differentiation	3	5.652391372303844	0.09332928046863856	84.18628060436433
GOTERM_BP_DIRECT	GO:0051895~negative regulation of focal adhesion assembly	5	4.506529757750972	0.020598319711886824	32.513615297076235	GOTERM_BP_DIRECT	GO:1901385~regulation of voltage-gated calcium channel activity	3	5.652391372303844	0.09332928046863856	84.18628060436433
GOTERM_BP_DIRECT	GO:0060259~regulation of feeding behavior	5	4.506529757750972	0.020598319711886824	32.513615297076235	GOTERM_BP_DIRECT	GO:0032414~positive regulation of ion transmembrane transporter activity	3	5.652391372303844	0.09332928046863856	84.18628060436433
GOTERM_BP_DIRECT	GO:0050727~regulation of inflammatory response	11	2.275428139979179	0.020723805075807747	32.676796281742206	KEGG_PATHWAY	mmu04730:Long-term depression	9	1.9175360158966714	0.09335747642086589	72.47532219419922
GOTERM_BP_DIRECT	GO:0060079~excitatory postsynaptic potential	8	2.804062960378382	0.02103646692041273	33.0817573365588	GOTERM_MF_DIRECT	GO:0005004~GPI-linked ephrin receptor activity	3	5.613256113256114	0.09446057200860618	80.1570792516229
GOTERM_MF_DIRECT	GO:0000976~transcription regulatory region sequence-specific DNA binding	10	2.3974494633703913	0.021353905385798577	29.44258126549888	GOTERM_MF_DIRECT	GO:0005223~intracellular cGMP activated cation channel activity	3	5.613256113256114	0.09446057200860618	80.1570792516229
GOTERM_MF_DIRECT	GO:0008146~sulfotransferase activity	10	2.3974494633703913	0.021353905385798577	29.44258126549888	GOTERM_MF_DIRECT	GO:0004716~receptor signaling protein tyrosine kinase activity	3	5.613256113256114	0.09446057200860618	80.1570792516229
GOTERM_BP_DIRECT	GO:0045879~negative regulation of smoothened signaling pathway	6	3.605223806200778	0.02158232261170209	33.78322819114068	GOTERM_MF_DIRECT	GO:0005021~vascular endothelial growth factor-activated receptor activity	3	5.613256113256114	0.09446057200860618	80.1570792516229
GOTERM_BP_DIRECT	GO:0045471~response to ethanol	17	1.8334257817858657	0.022094717358100292	34.43535742130717	GOTERM_MF_DIRECT	GO:0030306~ADP-ribosylation factor binding	3	5.613256113256114	0.09446057200860618	80.1570792516229
KEGG_PATHWAY	mmu04923:Regulation of lipolysis in adipocytes	10	2.371954404399791	0.022703181357300265	26.03638595406522	GOTERM_MF_DIRECT	GO:0016176~superoxide-generating NADPH oxidase activator activity	3	5.613256113256114	0.09446057200860618	80.1570792516229
GOTERM_BP_DIRECT	GO:0016337~single organismal cell-cell adhesion	16	1.8693753069189214	0.023031505805430275	35.61192065606242	GOTERM_BP_DIRECT	GO:0006644~phospholipid metabolic process	7	2.1981522003403846	0.09495385195287756	84.71122453835798
GOTERM_MF_DIRECT	GO:0045296~cadherin binding	7	3.0670818996910865	0.023159668246438576	31.516851042962813	GOTERM_BP_DIRECT	GO:0010811~positive regulation of cell-substrate adhesion	7	2.1981522003403846	0.09495385195287756	84.71122453835798
GOTERM_BP_DIRECT	GO:0043087~regulation of GTPase activity	12	2.132667603668066	0.0232440023766036	35.87600997370253	GOTERM_BP_DIRECT	GO:0006909~phagocytosis	8	2.02906356954497	0.09590739579252003	85.01161082643529
GOTERM_BP_DIRECT	GO:0051924~regulation of calcium ion transport	8	2.7282774749627503	0.024225997681314965	37.08315905559637	GOTERM_MF_DIRECT	GO:0051219~phosphoprotein binding	8	2.015015015015015	0.0986085876478965	81.58783076949489
GOTERM_BP_DIRECT	GO:0060976~coronary vasculature development	8	2.7282774749627503	0.024225997681314965	37.08315905559637	GOTERM_BP_DIRECT	GO:0043123~positive regulation of I-kappaB kinase/NF-kappaB signaling	17	1.504775331776639	0.09930512815414816	86.03716615468385
GOTERM_MF_DIRECT	GO:0005254~chloride channel activity	11	2.2185921224522827	0.02440568013274963	32.9146318977072	GOTERM_BP_DIRECT	GO:0090630~activation of GTPase activity	10	1.8067004386359324	0.09941656494178461	86.06964914447458
GOTERM_BP_DIRECT	GO:0070374~positive regulation of ERK1 and ERK2 cascade	24	1.610844679366305	0.02448448992663714	37.39732209604748	KEGG_PATHWAY	mmu04973:Carbohydrate digestion and absorption	7	2.166105499438833	0.09952050195315847	74.83890972302959
GOTERM_BP_DIRECT	GO:0016311~dephosphorylation	16	1.8522250747453535	0.024822147905334973	37.80546314871063	GOTERM_BP_DIRECT	GO:0032481~positive regulation of type I interferon production	4	3.5170435205446147	0.09963813820246155	86.13402363307773
KEGG_PATHWAY	mmu04810:Regulation of actin cytoskeleton	25	1.5794556197521974	0.025568823565326516	28.834507964953694	GOTERM_BP_DIRECT	GO:0033630~positive regulation of cell adhesion mediated by integrin	4	3.5170435205446147	0.09963813820246155	86.13402363307773
GOTERM_BP_DIRECT	GO:0043066~negative regulation of apoptotic process	59	1.3153334204601776	0.025583570785425308	38.71659686306821	GOTERM_BP_DIRECT	GO:0060445~branching involved in salivary gland morphogenesis	4	3.5170435205446147	0.09963813820246155	86.13402363307773
KEGG_PATHWAY	mmu05030:Cocaine addiction	9	2.483291039708353	0.02570309345798199	28.96318376867186	GOTERM_BP_DIRECT	GO:0006470~protein dephosphorylation	16	1.5291493567585281	0.09990473764355343	86.21110639611393
GOTERM_MF_DIRECT	GO:0031005~filamin binding	5	4.235494051954358	0.025764658771963243	34.40860382998691
GOTERM_BP_DIRECT	GO:0046579~positive regulation of Ras protein signal transduction	6	3.4413499968280155	0.026157046678857574	39.394467979889846
GOTERM_MF_DIRECT	GO:0008237~metallopeptidase activity	21	1.6677257829570284	0.026218963392910376	34.90103547553408
GOTERM_BP_DIRECT	GO:0060445~branching involved in salivary gland morphogenesis	5	4.206094440567574	0.02636597911926657	39.63966473425361
GOTERM_BP_DIRECT	GO:0060997~dendritic spine morphogenesis	5	4.206094440567574	0.02636597911926657	39.63966473425361
GOTERM_BP_DIRECT	GO:0048665~neuron fate specification	5	4.206094440567574	0.02636597911926657	39.63966473425361
GOTERM_BP_DIRECT	GO:0035909~aorta morphogenesis	5	4.206094440567574	0.02636597911926657	39.63966473425361
GOTERM_BP_DIRECT	GO:1901379~regulation of potassium ion transmembrane transport	5	4.206094440567574	0.02636597911926657	39.63966473425361
GOTERM_BP_DIRECT	GO:0019722~calcium-mediated signaling	9	2.468794562941837	0.026549029777569517	39.853714993533515
GOTERM_BP_DIRECT	GO:0042755~eating behavior	8	2.6564806993058356	0.027732232178926727	41.22004788887579
GOTERM_BP_DIRECT	GO:0060412~ventricular septum morphogenesis	8	2.6564806993058356	0.027732232178926727	41.22004788887579
GOTERM_BP_DIRECT	GO:0003281~ventricular septum development	8	2.6564806993058356	0.027732232178926727	41.22004788887579
GOTERM_BP_DIRECT	GO:0042220~response to cocaine	8	2.6564806993058356	0.027732232178926727	41.22004788887579
GOTERM_BP_DIRECT	GO:0035914~skeletal muscle cell differentiation	10	2.2942333312186767	0.027733527888231097	41.221527898910495
GOTERM_BP_DIRECT	GO:0048538~thymus development	10	2.2942333312186767	0.027733527888231097	41.221527898910495
GOTERM_MF_DIRECT	GO:0017137~Rab GTPase binding	18	1.745928845843781	0.027918477455499816	36.712595373100356
GOTERM_BP_DIRECT	GO:0007271~synaptic transmission, cholinergic	7	2.9442661083973016	0.027921246587571256	41.43557502723903
GOTERM_BP_DIRECT	GO:0042517~positive regulation of tyrosine phosphorylation of Stat3 protein	7	2.9442661083973016	0.027921246587571256	41.43557502723903
GOTERM_MF_DIRECT	GO:0042165~neurotransmitter binding	4	5.64732540260581	0.0284449868981445	37.26415050847975
GOTERM_MF_DIRECT	GO:0005516~calmodulin binding	23	1.6057642284881903	0.028754070112905886	37.58583266359333
GOTERM_BP_DIRECT	GO:0050798~activated T cell proliferation	4	5.608125920756764	0.028975189655624015	42.6236968903034
GOTERM_BP_DIRECT	GO:0032835~glomerulus development	4	5.608125920756764	0.028975189655624015	42.6236968903034
GOTERM_BP_DIRECT	GO:0030916~otic vesicle formation	4	5.608125920756764	0.028975189655624015	42.6236968903034
GOTERM_BP_DIRECT	GO:0003208~cardiac ventricle morphogenesis	4	5.608125920756764	0.028975189655624015	42.6236968903034
GOTERM_BP_DIRECT	GO:0042473~outer ear morphogenesis	4	5.608125920756764	0.028975189655624015	42.6236968903034
GOTERM_BP_DIRECT	GO:0097105~presynaptic membrane assembly	4	5.608125920756764	0.028975189655624015	42.6236968903034
KEGG_PATHWAY	mmu00290:Valine, leucine and isoleucine biosynthesis	3	10.140105078809107	0.029539699451072588	32.55038228061778
GOTERM_MF_DIRECT	GO:0008134~transcription factor binding	38	1.4118313506514524	0.029962577069792606	38.82880812617074
GOTERM_MF_DIRECT	GO:0051018~protein kinase A binding	6	3.314734475442541	0.030483857615776756	39.35775506930772
GOTERM_BP_DIRECT	GO:0016055~Wnt signaling pathway	26	1.540259935982492	0.030857639954652034	44.68921467069046
GOTERM_BP_DIRECT	GO:0071300~cellular response to retinoic acid	11	2.1354017929035374	0.030977491422794632	44.81830808162326
GOTERM_BP_DIRECT	GO:0072001~renal system development	6	3.291726083922449	0.031306580574589266	45.1713079735782
GOTERM_BP_DIRECT	GO:0045778~positive regulation of ossification	6	3.291726083922449	0.031306580574589266	45.1713079735782
GOTERM_BP_DIRECT	GO:0090103~cochlea morphogenesis	6	3.291726083922449	0.031306580574589266	45.1713079735782
GOTERM_BP_DIRECT	GO:0070509~calcium ion import	6	3.291726083922449	0.031306580574589266	45.1713079735782
GOTERM_BP_DIRECT	GO:0001708~cell fate specification	6	3.291726083922449	0.031306580574589266	45.1713079735782
GOTERM_MF_DIRECT	GO:0000146~microfilament motor activity	5	3.9707756737072106	0.03226723025463775	41.135087176979944
GOTERM_BP_DIRECT	GO:0055008~cardiac muscle tissue morphogenesis	5	3.9432135380321003	0.033005714886442036	46.960127531628295
GOTERM_BP_DIRECT	GO:0021680~cerebellar Purkinje cell layer development	5	3.9432135380321003	0.033005714886442036	46.960127531628295
GOTERM_BP_DIRECT	GO:0046887~positive regulation of hormone secretion	5	3.9432135380321003	0.033005714886442036	46.960127531628295
GOTERM_BP_DIRECT	GO:1901214~regulation of neuron death	5	3.9432135380321003	0.033005714886442036	46.960127531628295
GOTERM_MF_DIRECT	GO:0004971~AMPA glutamate receptor activity	3	9.529861616897305	0.033314188623376956	42.15561134850113
GOTERM_MF_DIRECT	GO:0005042~netrin receptor activity	3	9.529861616897305	0.033314188623376956	42.15561134850113
GOTERM_BP_DIRECT	GO:0048286~lung alveolus development	9	2.3659281228192603	0.033424991394936446	47.39295430841831
GOTERM_BP_DIRECT	GO:0060486~Clara cell differentiation	3	9.463712491277041	0.0337583356340614	47.7346824415074
GOTERM_BP_DIRECT	GO:0033563~dorsal/ventral axon guidance	3	9.463712491277041	0.0337583356340614	47.7346824415074
GOTERM_BP_DIRECT	GO:0071504~cellular response to heparin	3	9.463712491277041	0.0337583356340614	47.7346824415074
GOTERM_BP_DIRECT	GO:0035990~tendon cell differentiation	3	9.463712491277041	0.0337583356340614	47.7346824415074
GOTERM_BP_DIRECT	GO:0003257~positive regulation of transcription from RNA polymerase II promoter involved in myocardial precursor cell differentiation	3	9.463712491277041	0.0337583356340614	47.7346824415074
GOTERM_BP_DIRECT	GO:0072193~ureter smooth muscle cell differentiation	3	9.463712491277041	0.0337583356340614	47.7346824415074
GOTERM_BP_DIRECT	GO:0072086~specification of loop of Henle identity	3	9.463712491277041	0.0337583356340614	47.7346824415074
GOTERM_BP_DIRECT	GO:0097118~neuroligin clustering involved in postsynaptic membrane assembly	3	9.463712491277041	0.0337583356340614	47.7346824415074
GOTERM_BP_DIRECT	GO:0060688~regulation of morphogenesis of a branching structure	3	9.463712491277041	0.0337583356340614	47.7346824415074
GOTERM_BP_DIRECT	GO:0021575~hindbrain morphogenesis	3	9.463712491277041	0.0337583356340614	47.7346824415074
GOTERM_BP_DIRECT	GO:0002175~protein localization to paranode region of axon	3	9.463712491277041	0.0337583356340614	47.7346824415074
GOTERM_BP_DIRECT	GO:0086016~AV node cell action potential	3	9.463712491277041	0.0337583356340614	47.7346824415074
GOTERM_BP_DIRECT	GO:0015015~heparan sulfate proteoglycan biosynthetic process, enzymatic modification	3	9.463712491277041	0.0337583356340614	47.7346824415074
GOTERM_BP_DIRECT	GO:0051599~response to hydrostatic pressure	3	9.463712491277041	0.0337583356340614	47.7346824415074
GOTERM_BP_DIRECT	GO:0060686~negative regulation of prostatic bud formation	3	9.463712491277041	0.0337583356340614	47.7346824415074
GOTERM_BP_DIRECT	GO:0034446~substrate adhesion-dependent cell spreading	8	2.523656664340544	0.035741209814310074	49.72438011584127
GOTERM_BP_DIRECT	GO:0048568~embryonic organ development	8	2.523656664340544	0.035741209814310074	49.72438011584127
GOTERM_BP_DIRECT	GO:0000187~activation of MAPK activity	12	1.992360524479377	0.03638419940154783	50.354027921449294
GOTERM_BP_DIRECT	GO:0051966~regulation of synaptic transmission, glutamatergic	6	3.1545708304256803	0.037047651794509764	50.995881089440196
GOTERM_BP_DIRECT	GO:0045987~positive regulation of smooth muscle contraction	6	3.1545708304256803	0.037047651794509764	50.995881089440196
GOTERM_BP_DIRECT	GO:0048468~cell development	9	2.317643875414786	0.03727851715478586	51.21738132081287
GOTERM_MF_DIRECT	GO:0005085~guanyl-nucleotide exchange factor activity	20	1.6290361738285992	0.03742312783003511	46.00260631684667
KEGG_PATHWAY	mmu04520:Adherens junction	11	2.0655769604981518	0.037707393133492605	39.636656732959985
KEGG_PATHWAY	mmu04971:Gastric acid secretion	11	2.0655769604981518	0.037707393133492605	39.636656732959985
GOTERM_BP_DIRECT	GO:0043065~positive regulation of apoptotic process	37	1.393661142994032	0.03779543230469617	51.70989424863599
GOTERM_MF_DIRECT	GO:0042577~lipid phosphatase activity	4	5.08259286234523	0.038304980974999264	46.796332860735525
GOTERM_BP_DIRECT	GO:0048846~axon extension involved in axon guidance	4	5.047313328681088	0.03900261361906992	52.84181078811674
GOTERM_BP_DIRECT	GO:0007158~neuron cell-cell adhesion	4	5.047313328681088	0.03900261361906992	52.84181078811674
GOTERM_BP_DIRECT	GO:0045843~negative regulation of striated muscle tissue development	4	5.047313328681088	0.03900261361906992	52.84181078811674
GOTERM_BP_DIRECT	GO:0048703~embryonic viscerocranium morphogenesis	4	5.047313328681088	0.03900261361906992	52.84181078811674
GOTERM_BP_DIRECT	GO:2000727~positive regulation of cardiac muscle cell differentiation	4	5.047313328681088	0.03900261361906992	52.84181078811674
GOTERM_BP_DIRECT	GO:0042428~serotonin metabolic process	4	5.047313328681088	0.03900261361906992	52.84181078811674
GOTERM_BP_DIRECT	GO:0003149~membranous septum morphogenesis	4	5.047313328681088	0.03900261361906992	52.84181078811674
GOTERM_BP_DIRECT	GO:0050805~negative regulation of synaptic transmission	4	5.047313328681088	0.03900261361906992	52.84181078811674
GOTERM_BP_DIRECT	GO:0005513~detection of calcium ion	4	5.047313328681088	0.03900261361906992	52.84181078811674
GOTERM_BP_DIRECT	GO:0042698~ovulation cycle	4	5.047313328681088	0.03900261361906992	52.84181078811674
GOTERM_BP_DIRECT	GO:0046638~positive regulation of alpha-beta T cell differentiation	4	5.047313328681088	0.03900261361906992	52.84181078811674
GOTERM_BP_DIRECT	GO:0060395~SMAD protein signal transduction	12	1.9664857124731516	0.03953307102056229	53.331207368543176
GOTERM_BP_DIRECT	GO:0038083~peptidyl-tyrosine autophosphorylation	8	2.462104062771263	0.04026410303075148	53.99777569127413
GOTERM_BP_DIRECT	GO:0050678~regulation of epithelial cell proliferation	5	3.7112598005008004	0.04053175521183647	54.2395630182622
GOTERM_BP_DIRECT	GO:0042789~mRNA transcription from RNA polymerase II promoter	5	3.7112598005008004	0.04053175521183647	54.2395630182622
GOTERM_BP_DIRECT	GO:0014032~neural crest cell development	5	3.7112598005008004	0.04053175521183647	54.2395630182622
GOTERM_BP_DIRECT	GO:0003222~ventricular trabecula myocardium morphogenesis	5	3.7112598005008004	0.04053175521183647	54.2395630182622
GOTERM_BP_DIRECT	GO:0048485~sympathetic nervous system development	5	3.7112598005008004	0.04053175521183647	54.2395630182622
GOTERM_BP_DIRECT	GO:0014902~myotube differentiation	5	3.7112598005008004	0.04053175521183647	54.2395630182622
GOTERM_BP_DIRECT	GO:0002042~cell migration involved in sprouting angiogenesis	5	3.7112598005008004	0.04053175521183647	54.2395630182622
GOTERM_BP_DIRECT	GO:0071320~cellular response to cAMP	9	2.27129099790649	0.041419281914437445	55.03273893399502
GOTERM_BP_DIRECT	GO:0021549~cerebellum development	9	2.27129099790649	0.041419281914437445	55.03273893399502
GOTERM_BP_DIRECT	GO:0001843~neural tube closure	14	1.8211955309674028	0.042167126244352954	55.690956159593455
GOTERM_MF_DIRECT	GO:0033613~activating transcription factor binding	6	3.0495557174071375	0.04229039529809148	50.24889160933732
GOTERM_BP_DIRECT	GO:0071392~cellular response to estradiol stimulus	7	2.676605553088456	0.04261342220556148	56.079406075700874
GOTERM_BP_DIRECT	GO:0043523~regulation of neuron apoptotic process	7	2.676605553088456	0.04261342220556148	56.079406075700874
GOTERM_BP_DIRECT	GO:0071345~cellular response to cytokine stimulus	7	2.676605553088456	0.04261342220556148	56.079406075700874
GOTERM_BP_DIRECT	GO:0002009~morphogenesis of an epithelium	6	3.0283879972086534	0.04339252423755817	56.74980776254195
GOTERM_BP_DIRECT	GO:0007214~gamma-aminobutyric acid signaling pathway	6	3.0283879972086534	0.04339252423755817	56.74980776254195
GOTERM_BP_DIRECT	GO:0048565~digestive tract development	8	2.403482537467185	0.045143858098158504	58.2215901834586
GOTERM_BP_DIRECT	GO:0006644~phospholipid metabolic process	8	2.403482537467185	0.045143858098158504	58.2215901834586
GOTERM_BP_DIRECT	GO:0055072~iron ion homeostasis	8	2.403482537467185	0.045143858098158504	58.2215901834586
GOTERM_BP_DIRECT	GO:0006366~transcription from RNA polymerase II promoter	18	1.6458630419612246	0.04545179224101034	58.47541736121947
GOTERM_BP_DIRECT	GO:0007200~phospholipase C-activating G-protein coupled receptor signaling pathway	10	2.103047220283787	0.045452410609099436	58.47592560360806
GOTERM_BP_DIRECT	GO:0007623~circadian rhythm	15	1.752539350236489	0.04572896779736666	58.70264092492798
GOTERM_MF_DIRECT	GO:0015459~potassium channel regulator activity	7	2.6160404438541622	0.04704260728335401	54.09090788153734
GOTERM_BP_DIRECT	GO:0071526~semaphorin-plexin signaling pathway	7	2.5978818603505602	0.04841175231192206	60.8419188141708
GOTERM_BP_DIRECT	GO:0021542~dentate gyrus development	5	3.505078700472978	0.04894811857990776	61.25683847736707
GOTERM_BP_DIRECT	GO:0001709~cell fate determination	5	3.505078700472978	0.04894811857990776	61.25683847736707
GOTERM_BP_DIRECT	GO:0051145~smooth muscle cell differentiation	5	3.505078700472978	0.04894811857990776	61.25683847736707
GOTERM_BP_DIRECT	GO:0010633~negative regulation of epithelial cell migration	5	3.505078700472978	0.04894811857990776	61.25683847736707
GOTERM_BP_DIRECT	GO:0048546~digestive tract morphogenesis	5	3.505078700472978	0.04894811857990776	61.25683847736707
GOTERM_BP_DIRECT	GO:0051056~regulation of small GTPase mediated signal transduction	5	3.505078700472978	0.04894811857990776	61.25683847736707
GOTERM_BP_DIRECT	GO:0060037~pharyngeal system development	5	3.505078700472978	0.04894811857990776	61.25683847736707
GOTERM_MF_DIRECT	GO:0017134~fibroblast growth factor binding	6	2.9322651128914785	0.04909215003947146	55.66043135799346
GOTERM_BP_DIRECT	GO:0048661~positive regulation of smooth muscle cell proliferation	12	1.8927424982554082	0.05010175551923713	62.13519795435516
GOTERM_BP_DIRECT	GO:0002052~positive regulation of neuroblast proliferation	6	2.911911535777551	0.05034901576703825	62.320987258019954
GOTERM_BP_DIRECT	GO:0050905~neuromuscular process	6	2.911911535777551	0.05034901576703825	62.320987258019954
GOTERM_BP_DIRECT	GO:0001954~positive regulation of cell-matrix adhesion	6	2.911911535777551	0.05034901576703825	62.320987258019954
GOTERM_BP_DIRECT	GO:0048675~axon extension	6	2.911911535777551	0.05034901576703825	62.320987258019954
GOTERM_BP_DIRECT	GO:0010765~positive regulation of sodium ion transport	6	2.911911535777551	0.05034901576703825	62.320987258019954
GOTERM_BP_DIRECT	GO:0050919~negative chemotaxis	6	2.911911535777551	0.05034901576703825	62.320987258019954
GOTERM_BP_DIRECT	GO:0030878~thyroid gland development	6	2.911911535777551	0.05034901576703825	62.320987258019954
GOTERM_BP_DIRECT	GO:0046426~negative regulation of JAK-STAT cascade	8	2.34758759473539	0.0503872054114788	62.34960555454949
GOTERM_BP_DIRECT	GO:0008543~fibroblast growth factor receptor signaling pathway	8	2.34758759473539	0.0503872054114788	62.34960555454949
GOTERM_BP_DIRECT	GO:2001223~negative regulation of neuron migration	4	4.588466662437353	0.050545775488253175	62.468213675566986
GOTERM_BP_DIRECT	GO:0043517~positive regulation of DNA damage response, signal transduction by p53 class mediator	4	4.588466662437353	0.050545775488253175	62.468213675566986
GOTERM_BP_DIRECT	GO:0021707~cerebellar granule cell differentiation	4	4.588466662437353	0.050545775488253175	62.468213675566986
GOTERM_BP_DIRECT	GO:0016486~peptide hormone processing	4	4.588466662437353	0.050545775488253175	62.468213675566986
GOTERM_BP_DIRECT	GO:0045176~apical protein localization	4	4.588466662437353	0.050545775488253175	62.468213675566986
GOTERM_BP_DIRECT	GO:0048617~embryonic foregut morphogenesis	4	4.588466662437353	0.050545775488253175	62.468213675566986
GOTERM_BP_DIRECT	GO:0071872~cellular response to epinephrine stimulus	4	4.588466662437353	0.050545775488253175	62.468213675566986
GOTERM_BP_DIRECT	GO:0048333~mesodermal cell differentiation	4	4.588466662437353	0.050545775488253175	62.468213675566986
GOTERM_BP_DIRECT	GO:0060394~negative regulation of pathway-restricted SMAD protein phosphorylation	4	4.588466662437353	0.050545775488253175	62.468213675566986
GOTERM_BP_DIRECT	GO:0006874~cellular calcium ion homeostasis	14	1.766559665038381	0.05184899591229126	63.42968677758465
GOTERM_BP_DIRECT	GO:0035264~multicellular organism growth	16	1.6824377762270295	0.05189191337925586	63.4609496086751
GOTERM_BP_DIRECT	GO:0030335~positive regulation of cell migration	24	1.4918167473934254	0.05200800734924221	63.545390396139865
KEGG_PATHWAY	mmu04720:Long-term potentiation	10	2.0485060765270924	0.05218537642330483	50.53372943669441
GOTERM_MF_DIRECT	GO:0022851~GABA-gated chloride ion channel activity	3	7.623889293517844	0.052656661967719266	58.270842734035135
GOTERM_MF_DIRECT	GO:0003828~alpha-N-acetylneuraminate alpha-2,8-sialyltransferase activity	3	7.623889293517844	0.052656661967719266	58.270842734035135
GOTERM_MF_DIRECT	GO:0005005~transmembrane-ephrin receptor activity	3	7.623889293517844	0.052656661967719266	58.270842734035135
GOTERM_BP_DIRECT	GO:0060513~prostatic bud formation	3	7.570969993021633	0.05333843887169934	64.49997624991741
GOTERM_BP_DIRECT	GO:2000809~positive regulation of synaptic vesicle clustering	3	7.570969993021633	0.05333843887169934	64.49997624991741
GOTERM_BP_DIRECT	GO:0060078~regulation of postsynaptic membrane potential	3	7.570969993021633	0.05333843887169934	64.49997624991741
GOTERM_BP_DIRECT	GO:0010453~regulation of cell fate commitment	3	7.570969993021633	0.05333843887169934	64.49997624991741
GOTERM_BP_DIRECT	GO:0051823~regulation of synapse structural plasticity	3	7.570969993021633	0.05333843887169934	64.49997624991741
GOTERM_BP_DIRECT	GO:0072178~nephric duct morphogenesis	3	7.570969993021633	0.05333843887169934	64.49997624991741
GOTERM_BP_DIRECT	GO:0061743~motor learning	3	7.570969993021633	0.05333843887169934	64.49997624991741
GOTERM_BP_DIRECT	GO:0043367~CD4-positive, alpha-beta T cell differentiation	3	7.570969993021633	0.05333843887169934	64.49997624991741
GOTERM_BP_DIRECT	GO:0048755~branching morphogenesis of a nerve	3	7.570969993021633	0.05333843887169934	64.49997624991741
GOTERM_BP_DIRECT	GO:0060676~ureteric bud formation	3	7.570969993021633	0.05333843887169934	64.49997624991741
GOTERM_BP_DIRECT	GO:0021891~olfactory bulb interneuron development	3	7.570969993021633	0.05333843887169934	64.49997624991741
GOTERM_BP_DIRECT	GO:0010991~negative regulation of SMAD protein complex assembly	3	7.570969993021633	0.05333843887169934	64.49997624991741
GOTERM_BP_DIRECT	GO:0033564~anterior/posterior axon guidance	3	7.570969993021633	0.05333843887169934	64.49997624991741
GOTERM_BP_DIRECT	GO:0070100~negative regulation of chemokine-mediated signaling pathway	3	7.570969993021633	0.05333843887169934	64.49997624991741
GOTERM_BP_DIRECT	GO:0060363~cranial suture morphogenesis	3	7.570969993021633	0.05333843887169934	64.49997624991741
GOTERM_BP_DIRECT	GO:0048619~embryonic hindgut morphogenesis	3	7.570969993021633	0.05333843887169934	64.49997624991741
GOTERM_BP_DIRECT	GO:0060415~muscle tissue morphogenesis	3	7.570969993021633	0.05333843887169934	64.49997624991741
GOTERM_BP_DIRECT	GO:0070445~regulation of oligodendrocyte progenitor proliferation	3	7.570969993021633	0.05333843887169934	64.49997624991741
GOTERM_BP_DIRECT	GO:0043949~regulation of cAMP-mediated signaling	3	7.570969993021633	0.05333843887169934	64.49997624991741
GOTERM_BP_DIRECT	GO:0032957~inositol trisphosphate metabolic process	3	7.570969993021633	0.05333843887169934	64.49997624991741
GOTERM_BP_DIRECT	GO:0060023~soft palate development	3	7.570969993021633	0.05333843887169934	64.49997624991741
GOTERM_BP_DIRECT	GO:0038031~non-canonical Wnt signaling pathway via JNK cascade	3	7.570969993021633	0.05333843887169934	64.49997624991741
GOTERM_BP_DIRECT	GO:0051964~negative regulation of synapse assembly	3	7.570969993021633	0.05333843887169934	64.49997624991741
GOTERM_BP_DIRECT	GO:0043587~tongue morphogenesis	3	7.570969993021633	0.05333843887169934	64.49997624991741
GOTERM_BP_DIRECT	GO:0060019~radial glial cell differentiation	3	7.570969993021633	0.05333843887169934	64.49997624991741
GOTERM_BP_DIRECT	GO:0016199~axon midline choice point recognition	3	7.570969993021633	0.05333843887169934	64.49997624991741
GOTERM_BP_DIRECT	GO:0051150~regulation of smooth muscle cell differentiation	3	7.570969993021633	0.05333843887169934	64.49997624991741
GOTERM_BP_DIRECT	GO:0090027~negative regulation of monocyte chemotaxis	3	7.570969993021633	0.05333843887169934	64.49997624991741
GOTERM_BP_DIRECT	GO:0060750~epithelial cell proliferation involved in mammary gland duct elongation	3	7.570969993021633	0.05333843887169934	64.49997624991741
GOTERM_MF_DIRECT	GO:0008270~zinc ion binding	100	1.1819983400802858	0.053839008430308574	59.104378009306366
GOTERM_BP_DIRECT	GO:0007368~determination of left/right symmetry	12	1.8693753069189218	0.05401105341523587	64.97352052715806
GOTERM_BP_DIRECT	GO:0046777~protein autophosphorylation	22	1.516952093319453	0.05481514716756625	65.53178054918006
GOTERM_BP_DIRECT	GO:0007568~aging	21	1.5316991315361685	0.056184860950087	66.46338062150996
GOTERM_MF_DIRECT	GO:0008144~drug binding	15	1.701761003017376	0.056186251809896975	60.71307339677254
GOTERM_BP_DIRECT	GO:0060749~mammary gland alveolus development	5	3.3206008741322948	0.058249355580914146	67.82259292720778
GOTERM_BP_DIRECT	GO:0016079~synaptic vesicle exocytosis	5	3.3206008741322948	0.058249355580914146	67.82259292720778
GOTERM_BP_DIRECT	GO:1903861~positive regulation of dendrite extension	5	3.3206008741322948	0.058249355580914146	67.82259292720778
GOTERM_BP_DIRECT	GO:0033189~response to vitamin A	5	3.3206008741322948	0.058249355580914146	67.82259292720778
GOTERM_BP_DIRECT	GO:0046328~regulation of JNK cascade	5	3.3206008741322948	0.058249355580914146	67.82259292720778
GOTERM_BP_DIRECT	GO:0060065~uterus development	5	3.3206008741322948	0.058249355580914146	67.82259292720778
GOTERM_BP_DIRECT	GO:0009190~cyclic nucleotide biosynthetic process	5	3.3206008741322948	0.058249355580914146	67.82259292720778
GOTERM_BP_DIRECT	GO:0008584~male gonad development	15	1.6899486591566144	0.05890940502384038	68.24603051887843
GOTERM_BP_DIRECT	GO:0048812~neuron projection morphogenesis	10	2.0029021145559875	0.059067172994859515	68.34645811878141
GOTERM_MF_DIRECT	GO:0001046~core promoter sequence-specific DNA binding	8	2.2589301610423242	0.06011442042628305	63.27317352291064
GOTERM_BP_DIRECT	GO:0007601~visual perception	17	1.6128632817214006	0.061005450407093736	69.55597952633225
GOTERM_BP_DIRECT	GO:0021766~hippocampus development	11	1.9013851580647938	0.06121710005436866	69.68536926054489
GOTERM_BP_DIRECT	GO:0007193~adenylate cyclase-inhibiting G-protein coupled receptor signaling pathway	8	2.243250368302706	0.061984480253962394	70.15014502606095
GOTERM_BP_DIRECT	GO:0051781~positive regulation of cell division	8	2.243250368302706	0.061984480253962394	70.15014502606095
GOTERM_MF_DIRECT	GO:0004016~adenylate cyclase activity	4	4.235494051954358	0.06245344728205176	64.72235213612065
GOTERM_BP_DIRECT	GO:0071456~cellular response to hypoxia	14	1.7151064709110495	0.06295058850822649	70.72569062576916
GOTERM_BP_DIRECT	GO:0032455~nerve growth factor processing	4	4.206094440567574	0.06353844205877462	71.07073615197821
GOTERM_BP_DIRECT	GO:0021953~central nervous system neuron differentiation	4	4.206094440567574	0.06353844205877462	71.07073615197821
GOTERM_BP_DIRECT	GO:0043116~negative regulation of vascular permeability	4	4.206094440567574	0.06353844205877462	71.07073615197821
GOTERM_BP_DIRECT	GO:0021879~forebrain neuron differentiation	4	4.206094440567574	0.06353844205877462	71.07073615197821
GOTERM_BP_DIRECT	GO:0048711~positive regulation of astrocyte differentiation	4	4.206094440567574	0.06353844205877462	71.07073615197821
GOTERM_BP_DIRECT	GO:0070848~response to growth factor	4	4.206094440567574	0.06353844205877462	71.07073615197821
KEGG_PATHWAY	mmu04972:Pancreatic secretion	13	1.7576182136602454	0.06372527860840412	57.88465522444402
GOTERM_MF_DIRECT	GO:0001085~RNA polymerase II transcription factor binding	9	2.079242534595776	0.06447124925670587	65.92923751890957
GOTERM_BP_DIRECT	GO:0033138~positive regulation of peptidyl-serine phosphorylation	11	1.875690764036891	0.06599759683964482	72.4728386210845
GOTERM_BP_DIRECT	GO:0086010~membrane depolarization during action potential	6	2.7039178546505833	0.0661064317926844	72.53337940535354
GOTERM_BP_DIRECT	GO:0086091~regulation of heart rate by cardiac conduction	6	2.7039178546505833	0.0661064317926844	72.53337940535354
GOTERM_BP_DIRECT	GO:0050770~regulation of axonogenesis	6	2.7039178546505833	0.0661064317926844	72.53337940535354
GOTERM_BP_DIRECT	GO:0048169~regulation of long-term neuronal synaptic plasticity	6	2.7039178546505833	0.0661064317926844	72.53337940535354
GOTERM_MF_DIRECT	GO:0005261~cation channel activity	7	2.4039290565146354	0.06674531783742732	67.24293712352906
GOTERM_BP_DIRECT	GO:0043410~positive regulation of MAPK cascade	14	1.6986150625369048	0.0669770708848888	73.01316415095974
GOTERM_MF_DIRECT	GO:0016849~phosphorus-oxygen lyase activity	5	3.1766205389657682	0.0670064621692798	67.39071675003703
GOTERM_MF_DIRECT	GO:0005112~Notch binding	5	3.1766205389657682	0.0670064621692798	67.39071675003703
GOTERM_MF_DIRECT	GO:0017016~Ras GTPase binding	5	3.1766205389657682	0.0670064621692798	67.39071675003703
GOTERM_BP_DIRECT	GO:0030514~negative regulation of BMP signaling pathway	8	2.1944840559482994	0.06834468931774337	73.75082670115385
GOTERM_BP_DIRECT	GO:0009653~anatomical structure morphogenesis	5	3.15457083042568	0.0684213766773162	73.79161947789906
GOTERM_BP_DIRECT	GO:0030539~male genitalia development	5	3.15457083042568	0.0684213766773162	73.79161947789906
GOTERM_BP_DIRECT	GO:0045780~positive regulation of bone resorption	5	3.15457083042568	0.0684213766773162	73.79161947789906
GOTERM_BP_DIRECT	GO:0022409~positive regulation of cell-cell adhesion	5	3.15457083042568	0.0684213766773162	73.79161947789906
GOTERM_BP_DIRECT	GO:0030177~positive regulation of Wnt signaling pathway	7	2.3872427905924067	0.06859486268940365	73.8836815208196
GOTERM_BP_DIRECT	GO:0008306~associative learning	7	2.3872427905924067	0.06859486268940365	73.8836815208196
GOTERM_BP_DIRECT	GO:0007219~Notch signaling pathway	16	1.6151402651779483	0.06924604687774992	74.22651381175609
GOTERM_BP_DIRECT	GO:0018108~peptidyl-tyrosine phosphorylation	10	1.9412743571850342	0.06945672717653675	74.33651612922998
GOTERM_BP_DIRECT	GO:0043627~response to estrogen	11	1.8506815538497325	0.0710102490424632	75.13403504363653
GOTERM_MF_DIRECT	GO:0005109~frizzled binding	7	2.340667765553724	0.07423357591064601	71.24078479419381
GOTERM_BP_DIRECT	GO:0001819~positive regulation of cytokine production	6	2.6106793079384945	0.07490174307273931	77.03000943090582
GOTERM_BP_DIRECT	GO:0090102~cochlea development	6	2.6106793079384945	0.07490174307273931	77.03000943090582
GOTERM_MF_DIRECT	GO:0048495~Roundabout binding	3	6.3532410779315365	0.07493555144929813	71.5910956779285
GOTERM_BP_DIRECT	GO:0034220~ion transmembrane transport	8	2.1477929058217398	0.07508104147841196	77.11397773572004
GOTERM_BP_DIRECT	GO:0097485~neuron projection guidance	3	6.309141660851361	0.07587743722710029	77.48344177004167
GOTERM_BP_DIRECT	GO:0090036~regulation of protein kinase C signaling	3	6.309141660851361	0.07587743722710029	77.48344177004167
GOTERM_BP_DIRECT	GO:0097114~NMDA glutamate receptor clustering	3	6.309141660851361	0.07587743722710029	77.48344177004167
GOTERM_BP_DIRECT	GO:0072189~ureter development	3	6.309141660851361	0.07587743722710029	77.48344177004167
GOTERM_BP_DIRECT	GO:2000553~positive regulation of T-helper 2 cell cytokine production	3	6.309141660851361	0.07587743722710029	77.48344177004167
GOTERM_BP_DIRECT	GO:0021853~cerebral cortex GABAergic interneuron migration	3	6.309141660851361	0.07587743722710029	77.48344177004167
GOTERM_BP_DIRECT	GO:0010564~regulation of cell cycle process	3	6.309141660851361	0.07587743722710029	77.48344177004167
GOTERM_BP_DIRECT	GO:0060022~hard palate development	3	6.309141660851361	0.07587743722710029	77.48344177004167
GOTERM_BP_DIRECT	GO:0010701~positive regulation of norepinephrine secretion	3	6.309141660851361	0.07587743722710029	77.48344177004167
GOTERM_BP_DIRECT	GO:0030913~paranodal junction assembly	3	6.309141660851361	0.07587743722710029	77.48344177004167
GOTERM_BP_DIRECT	GO:1902305~regulation of sodium ion transmembrane transport	3	6.309141660851361	0.07587743722710029	77.48344177004167
GOTERM_BP_DIRECT	GO:0033600~negative regulation of mammary gland epithelial cell proliferation	3	6.309141660851361	0.07587743722710029	77.48344177004167
GOTERM_BP_DIRECT	GO:0008595~anterior/posterior axis specification, embryo	3	6.309141660851361	0.07587743722710029	77.48344177004167
GOTERM_BP_DIRECT	GO:2001054~negative regulation of mesenchymal cell apoptotic process	3	6.309141660851361	0.07587743722710029	77.48344177004167
GOTERM_BP_DIRECT	GO:0048562~embryonic organ morphogenesis	3	6.309141660851361	0.07587743722710029	77.48344177004167
GOTERM_BP_DIRECT	GO:2001028~positive regulation of endothelial cell chemotaxis	3	6.309141660851361	0.07587743722710029	77.48344177004167
GOTERM_BP_DIRECT	GO:0030879~mammary gland development	7	2.3244206118926063	0.07625660591021018	77.6573540752719
GOTERM_MF_DIRECT	GO:0030898~actin-dependent ATPase activity	4	3.9096868171886383	0.07659755389617842	72.40460182465183
GOTERM_MF_DIRECT	GO:0008484~sulfuric ester hydrolase activity	4	3.9096868171886383	0.07659755389617842	72.40460182465183
GOTERM_MF_DIRECT	GO:0008191~metalloendopeptidase inhibitor activity	4	3.9096868171886383	0.07659755389617842	72.40460182465183
GOTERM_MF_DIRECT	GO:0030506~ankyrin binding	5	3.0253528942531127	0.07783247498337731	72.99485548871118
GOTERM_MF_DIRECT	GO:0030215~semaphorin receptor binding	5	3.0253528942531127	0.07783247498337731	72.99485548871118
GOTERM_BP_DIRECT	GO:0043583~ear development	4	3.882548714370068	0.0778966688004313	78.39505141330967
GOTERM_BP_DIRECT	GO:0007614~short-term memory	4	3.882548714370068	0.0778966688004313	78.39505141330967
GOTERM_BP_DIRECT	GO:0044342~type B pancreatic cell proliferation	4	3.882548714370068	0.0778966688004313	78.39505141330967
GOTERM_BP_DIRECT	GO:0030903~notochord development	4	3.882548714370068	0.0778966688004313	78.39505141330967
GOTERM_BP_DIRECT	GO:0035815~positive regulation of renal sodium excretion	4	3.882548714370068	0.0778966688004313	78.39505141330967
GOTERM_BP_DIRECT	GO:0003198~epithelial to mesenchymal transition involved in endocardial cushion formation	4	3.882548714370068	0.0778966688004313	78.39505141330967
GOTERM_BP_DIRECT	GO:0022407~regulation of cell-cell adhesion	4	3.882548714370068	0.0778966688004313	78.39505141330967
GOTERM_BP_DIRECT	GO:0090179~planar cell polarity pathway involved in neural tube closure	4	3.882548714370068	0.0778966688004313	78.39505141330967
GOTERM_BP_DIRECT	GO:0001829~trophectodermal cell differentiation	5	3.0043531718339818	0.07944233057532357	79.06912381251125
GOTERM_BP_DIRECT	GO:2000179~positive regulation of neural precursor cell proliferation	5	3.0043531718339818	0.07944233057532357	79.06912381251125
KEGG_PATHWAY	mmu04014:Ras signaling pathway	24	1.4169579149427574	0.08002771306870561	66.56088308778831
GOTERM_MF_DIRECT	GO:0050699~WW domain binding	6	2.5412964311726145	0.08233801913834818	75.04945420803165
GOTERM_MF_DIRECT	GO:0008092~cytoskeletal protein binding	10	1.8686003170386873	0.08415576879553441	75.83609038582473
GOTERM_BP_DIRECT	GO:0010975~regulation of neuron projection development	6	2.5236566643405447	0.08429784237086449	81.05943780865988
GOTERM_BP_DIRECT	GO:0033077~T cell differentiation in thymus	7	2.2648200833825394	0.08438197664674178	81.09229069587907
GOTERM_BP_DIRECT	GO:0045669~positive regulation of osteoblast differentiation	10	1.8556299002504002	0.08705106544702622	82.10694508240928
GOTERM_MF_DIRECT	GO:0044325~ion channel binding	15	1.5883102694828841	0.08850340767270566	77.62420125088335
GOTERM_MF_DIRECT	GO:0042923~neuropeptide binding	5	2.887836853605244	0.0894712412673105	78.00498894618278
GOTERM_BP_DIRECT	GO:0006906~vesicle fusion	8	2.060127889257587	0.089678805507665	83.05534792543018
GOTERM_BP_DIRECT	GO:0008589~regulation of smoothened signaling pathway	5	2.867791664023346	0.09128350477572922	83.61088767473562
GOTERM_BP_DIRECT	GO:0032332~positive regulation of chondrocyte differentiation	5	2.867791664023346	0.09128350477572922	83.61088767473562
GOTERM_BP_DIRECT	GO:0060828~regulation of canonical Wnt signaling pathway	5	2.867791664023346	0.09128350477572922	83.61088767473562
GOTERM_BP_DIRECT	GO:0035924~cellular response to vascular endothelial growth factor stimulus	5	2.867791664023346	0.09128350477572922	83.61088767473562
GOTERM_BP_DIRECT	GO:0032094~response to food	5	2.867791664023346	0.09128350477572922	83.61088767473562
GOTERM_BP_DIRECT	GO:0051497~negative regulation of stress fiber assembly	5	2.867791664023346	0.09128350477572922	83.61088767473562
GOTERM_BP_DIRECT	GO:0007492~endoderm development	7	2.208199581297976	0.0929656413826141	84.17469406646696
GOTERM_BP_DIRECT	GO:0007281~germ cell development	7	2.208199581297976	0.0929656413826141	84.17469406646696
GOTERM_BP_DIRECT	GO:0043433~negative regulation of sequence-specific DNA binding transcription factor activity	10	1.8287367132902494	0.09345360856123822	84.33477840319948
GOTERM_BP_DIRECT	GO:0060088~auditory receptor cell stereocilium organization	4	3.6052238062007773	0.09352349128101303	84.35757844950606
GOTERM_BP_DIRECT	GO:0060993~kidney morphogenesis	4	3.6052238062007773	0.09352349128101303	84.35757844950606
GOTERM_BP_DIRECT	GO:0030225~macrophage differentiation	4	3.6052238062007773	0.09352349128101303	84.35757844950606
GOTERM_BP_DIRECT	GO:0060444~branching involved in mammary gland duct morphogenesis	4	3.6052238062007773	0.09352349128101303	84.35757844950606
GOTERM_BP_DIRECT	GO:0043586~tongue development	4	3.6052238062007773	0.09352349128101303	84.35757844950606
GOTERM_BP_DIRECT	GO:0030516~regulation of axon extension	4	3.6052238062007773	0.09352349128101303	84.35757844950606
GOTERM_BP_DIRECT	GO:0048489~synaptic vesicle transport	4	3.6052238062007773	0.09352349128101303	84.35757844950606
GOTERM_BP_DIRECT	GO:0051896~regulation of protein kinase B signaling	4	3.6052238062007773	0.09352349128101303	84.35757844950606
GOTERM_BP_DIRECT	GO:2000737~negative regulation of stem cell differentiation	4	3.6052238062007773	0.09352349128101303	84.35757844950606
GOTERM_BP_DIRECT	GO:0072332~intrinsic apoptotic signaling pathway by p53 class mediator	6	2.4422483848456884	0.09428246910097593	84.60318800417087
GOTERM_BP_DIRECT	GO:0000186~activation of MAPKK activity	6	2.4422483848456884	0.09428246910097593	84.60318800417087
GOTERM_MF_DIRECT	GO:0019905~syntaxin binding	11	1.7471412964311728	0.09615695725231278	80.47403057008381
KEGG_PATHWAY	mmu00534:Glycosaminoglycan biosynthesis - heparan sulfate / heparin	5	2.816695855224752	0.09633705026077312	73.5616491768899
GOTERM_BP_DIRECT	GO:0045766~positive regulation of angiogenesis	15	1.5642499985581886	0.09732430237942757	85.55137422597956
GOTERM_BP_DIRECT	GO:0032956~regulation of actin cytoskeleton organization	8	2.018925331472435	0.09753500702296322	85.61496309245645
GOTERM_MF_DIRECT	GO:0008022~protein C-terminus binding	23	1.3983210027983286	0.0987190784137892	81.34934526868753
GOTERM_MF_DIRECT	GO:0004716~receptor signaling protein tyrosine kinase activity	3	5.445635209655602	0.09957007580324344	81.63183792714985
GOTERM_MF_DIRECT	GO:0005004~GPI-linked ephrin receptor activity	3	5.445635209655602	0.09957007580324344	81.63183792714985
GOTERM_MF_DIRECT	GO:0008440~inositol-1,4,5-trisphosphate 3-kinase activity	3	5.445635209655602	0.09957007580324344	81.63183792714985
GOTERM_MF_DIRECT	GO:0030306~ADP-ribosylation factor binding	3	5.445635209655602	0.09957007580324344	81.63183792714985
GOTERM_MF_DIRECT	GO:0070097~delta-catenin binding	3	5.445635209655602	0.09957007580324344	81.63183792714985
GOTERM_BP_DIRECT	GO:0014070~response to organic cyclic compound	11	1.735013956734124	0.09959203731820246	86.22198877163244
