# Supplementary material for: Global remodeling of the mouse DNA methylome during aging and in response to calorie restriction
Source: Aging Cell. 2018 Mar 25;17(3):e12738. doi: 10.1111/acel.12738 (PMC5946071; doi:10.1111/acel.12738)
Supplement: Supplementary file 8 [file ACEL-17-e12738-s008.xlsx]

## Sheet: Munka1
Supplementary Table 9. Functional enrichment for promoters associated with changes based on just the original methylation fraction
Promoters gain methylation during aging						Promoters lose methylation during aging
Name of the database	Name of the pathway	Size (Number of Promoters)	Fold Enrichment	P-Value	FDR Q-Value	Name of the database	Name of the pathway	Size (Number of Promoters)	Fold Enrichment	P-Value	FDR Q-Value
GOTERM_BP_DIRECT	GO:0007275~multicellular organism development	236	3.0160629030833115	5.176178317408273E-57	9.706137453358754E-54	GOTERM_MF_DIRECT	GO:0005198~structural molecule activity	30	2.810788167815944	9.905956512299024E-7	0.0015375383830007472
GOTERM_MF_DIRECT	GO:0043565~sequence-specific DNA binding	174	3.6165783849084656	2.542563209967894E-53	4.0575199922529356E-50	KEGG_PATHWAY	mmu04530:Tight junction	21	3.588710570005534	1.1935057706769342E-6	0.0015364029977149585
GOTERM_BP_DIRECT	GO:0007399~nervous system development	107	3.7323829274174103	8.563444784703418E-34	1.60577876297347E-30	GOTERM_BP_DIRECT	GO:0072659~protein localization to plasma membrane	12	4.369215899480488	7.642707210519807E-5	0.1365020228784819
GOTERM_BP_DIRECT	GO:0007411~axon guidance	58	5.119004270896888	3.6972985056297953E-26	6.933008351170786E-23	GOTERM_MF_DIRECT	GO:0008270~zinc ion binding	73	1.50152739705839	4.8773268170031485E-4	0.7543575181483186
GOTERM_BP_DIRECT	GO:0045944~positive regulation of transcription from RNA polymerase II promoter	173	2.28647674737323	1.0465342346450192E-25	1.9624140646290951E-22	GOTERM_BP_DIRECT	GO:0007283~spermatogenesis	33	1.8303472011337176	0.001258673340786766	2.225767103973475
GOTERM_MF_DIRECT	GO:0003677~DNA binding	255	1.8164591229020033	1.10490543938711E-22	1.7632505230494638E-19	GOTERM_BP_DIRECT	GO:0055003~cardiac myofibril assembly	5	9.40595089471494	0.001415582370859251	2.4999344244822974
GOTERM_BP_DIRECT	GO:0006355~regulation of transcription, DNA-templated	297	1.7137832382623956	1.7418123772213856E-22	3.2661684576078037E-19	GOTERM_BP_DIRECT	GO:0030154~cell differentiation	53	1.533893530522744	0.0021568966184445757	3.7854480521124834
GOTERM_MF_DIRECT	GO:0005515~protein binding	460	1.479021716213367	2.5492956298296816E-22	4.068263846359827E-19	GOTERM_BP_DIRECT	GO:0071467~cellular response to pH	4	12.899589798466202	0.0026413923521388474	4.616948239640884
GOTERM_MF_DIRECT	GO:0001077~transcriptional activator activity, RNA polymerase II core promoter proximal region sequence-specific binding	71	3.4597676107480027	1.543626957062406E-20	2.463379165680749E-17	GOTERM_MF_DIRECT	GO:0003779~actin binding	28	1.8317246758311398	0.0030790220048262807	4.673720156951933
GOTERM_BP_DIRECT	GO:0030154~cell differentiation	135	2.276055944055944	6.635916288444089E-20	1.2443372634208324E-16	GOTERM_BP_DIRECT	GO:0007015~actin filament organization	11	2.9917723327768	0.0035637527202889794	6.1812031311644695
GOTERM_BP_DIRECT	GO:0007155~cell adhesion	99	2.684338144329897	1.0790317518700931E-19	2.023351951567541E-16	GOTERM_MF_DIRECT	GO:0004177~aminopeptidase activity	6	4.738185768604019	0.007678569776325285	11.276249810371619
GOTERM_BP_DIRECT	GO:0045165~cell fate commitment	35	6.392626262626263	1.2695454364038922E-19	2.3805946691555156E-16	GOTERM_BP_DIRECT	GO:0032880~regulation of protein localization	9	3.0783112019067076	0.008431816923041856	14.04376202032961
GOTERM_MF_DIRECT	GO:0003700~transcription factor activity, sequence-specific DNA binding	142	2.115826171918371	4.472753881284555E-18	7.137792375265339E-15	GOTERM_BP_DIRECT	GO:0000266~mitochondrial fission	5	5.940600565083119	0.0086611250494764	14.39832963145733
GOTERM_BP_DIRECT	GO:0009952~anterior/posterior pattern specification	41	4.8140389610389605	1.5465898471868014E-17	2.900095924106506E-14	GOTERM_BP_DIRECT	GO:0050775~positive regulation of dendrite morphogenesis	6	4.514856429463172	0.009505019543896293	15.69134643406006
KEGG_PATHWAY	mmu04360:Axon guidance	42	4.663243733011175	1.8555626112004354E-17	2.3950668115207255E-14	GOTERM_MF_DIRECT	GO:0005215~transporter activity	19	1.9360328946984167	0.009716335576945581	14.062439939822601
GOTERM_BP_DIRECT	GO:0001764~neuron migration	43	4.560269794721408	2.2492467181604697E-17	4.217686577674296E-14	GOTERM_MF_DIRECT	GO:0005096~GTPase activator activity	20	1.8818326456867027	0.010389356363951576	14.964515209226992
GOTERM_BP_DIRECT	GO:0006351~transcription, DNA-templated	242	1.6882928381962863	2.4829195851356322E-17	4.655859458688366E-14	GOTERM_BP_DIRECT	GO:1902176~negative regulation of oxidative stress-induced intrinsic apoptotic signaling pathway	4	8.20882987175122	0.01090397689443094	17.79429915933488
GOTERM_BP_DIRECT	GO:0045666~positive regulation of neuron differentiation	38	4.851657546337158	2.0020186611500954E-16	4.218847493575595E-13	GOTERM_BP_DIRECT	GO:0010831~positive regulation of myotube differentiation	4	8.20882987175122	0.01090397689443094	17.79429915933488
KEGG_PATHWAY	mmu04080:Neuroactive ligand-receptor interaction	62	3.1158415519317777	5.883053118327333E-16	7.216449660063518E-13	GOTERM_BP_DIRECT	GO:0045214~sarcomere organization	6	4.369215899480488	0.010929471852752478	17.83216043144308
GOTERM_BP_DIRECT	GO:0008284~positive regulation of cell proliferation	98	2.377773901375378	1.1646747950651029E-15	2.0872192862952943E-12	GOTERM_BP_DIRECT	GO:0035995~detection of muscle stretch	3	16.93071161048689	0.011051643309446224	18.013362738098092
GOTERM_BP_DIRECT	GO:0045893~positive regulation of transcription, DNA-templated	102	2.328742424242424	1.1666249739693604E-15	2.2870594307278225E-12	GOTERM_BP_DIRECT	GO:0035556~intracellular signal transduction	29	1.6366354556803995	0.011422841573846595	18.56160516824864
GOTERM_BP_DIRECT	GO:0051965~positive regulation of synapse assembly	28	5.260218181818182	3.502183055377169E-13	6.566081012238101E-10	GOTERM_MF_DIRECT	GO:0030507~spectrin binding	6	4.2796516619649205	0.011878920956635843	16.929629317172324
GOTERM_BP_DIRECT	GO:0000122~negative regulation of transcription from RNA polymerase II promoter	113	2.038424741239556	3.652905260853125E-13	6.849298905819978E-10	GOTERM_BP_DIRECT	GO:0008285~negative regulation of cell proliferation	28	1.6460414065751146	0.01246895297828568	20.0881019875789
GOTERM_BP_DIRECT	GO:0030182~neuron differentiation	38	3.9348088761632067	4.301014866396203E-13	8.065104140086987E-10	GOTERM_BP_DIRECT	GO:0000302~response to reactive oxygen species	5	5.3748290826942515	0.012470265100127564	20.089999575173
GOTERM_MF_DIRECT	GO:0000977~RNA polymerase II regulatory region sequence-specific DNA binding	52	3.0957324106113036	4.494351754116256E-13	7.172040739078511E-10	KEGG_PATHWAY	mmu04670:Leukocyte transendothelial migration	12	2.3557533375715196	0.012494279511532803	14.943424466707967
GOTERM_MF_DIRECT	GO:0000978~RNA polymerase II core promoter proximal region sequence-specific DNA binding	70	2.565404992080398	5.041529753387754E-13	8.045453192551122E-10	GOTERM_BP_DIRECT	GO:0034765~regulation of ion transmembrane transport	13	2.1738197623341198	0.01668105341795338	25.965382123311677
GOTERM_BP_DIRECT	GO:0007613~memory	30	4.753209200438117	9.064280121317611E-13	1.6996182239381596E-9	GOTERM_MF_DIRECT	GO:0005515~protein binding	211	1.1401597230739877	0.01785292448114285	24.391911132969845
GOTERM_BP_DIRECT	GO:0007156~homophilic cell adhesion via plasma membrane adhesion molecules	43	3.4691622978248744	1.117772597815415E-12	2.0960011504200793E-9	GOTERM_BP_DIRECT	GO:0035093~spermatogenesis, exchange of chromosomal proteins	3	13.544569288389512	0.017881494521388392	27.564153416729166
GOTERM_MF_DIRECT	GO:0005216~ion channel activity	44	3.4053056516724336	1.1561877812797485E-12	1.845090746854794E-9	GOTERM_MF_DIRECT	GO:0005516~calmodulin binding	16	1.943871084555495	0.018187915061832406	24.79119503163413
GOTERM_MF_DIRECT	GO:0003705~transcription factor activity, RNA polymerase II distal enhancer sequence-specific binding	26	5.262745098039216	2.7790461577510605E-12	4.434830280786173E-9	GOTERM_MF_DIRECT	GO:0005244~voltage-gated ion channel activity	13	2.145148780810775	0.01828067424024167	24.90140781992184
GOTERM_BP_DIRECT	GO:0001656~metanephros development	20	6.92133971291866	4.197638258949283E-12	7.871225893296696E-9	GOTERM_BP_DIRECT	GO:0060048~cardiac muscle contraction	7	3.292082813150229	0.018561592456481105	28.455399835024586
KEGG_PATHWAY	mmu05200:Pathways in cancer	67	2.417201366463691	1.1993860898421594E-11	1.5481060877675645E-8	GOTERM_MF_DIRECT	GO:0005158~insulin receptor binding	6	3.7905486148832157	0.019584295576946208	26.434422174898586
GOTERM_BP_DIRECT	GO:0042391~regulation of membrane potential	31	4.2027516401124645	1.3139946119580401E-11	2.463941273234127E-8	GOTERM_BP_DIRECT	GO:0051091~positive regulation of sequence-specific DNA binding transcription factor activity	11	2.320720594583873	0.020117154582477856	30.4551512720874
GOTERM_MF_DIRECT	GO:0004714~transmembrane receptor protein tyrosine kinase activity	23	5.6038489469862025	1.45774069781429E-11	2.326325798662765E-8	GOTERM_MF_DIRECT	GO:0004713~protein tyrosine kinase activity	12	2.1928793639820254	0.02104356147027062	28.115718322344662
GOTERM_MF_DIRECT	GO:0001228~transcriptional activator activity, RNA polymerase II transcription regulatory region sequence-specific binding	32	4.048265460030166	1.7211399004006072E-11	2.7466695584621448E-8	GOTERM_MF_DIRECT	GO:0004114~3',5'-cyclic-nucleotide phosphodiesterase activity	5	4.606569497253908	0.02134572983657991	28.459338924867193
GOTERM_MF_DIRECT	GO:0005509~calcium ion binding	105	1.9763527728688042	1.8094181920581306E-11	2.8875402069417078E-8	GOTERM_BP_DIRECT	GO:0006941~striated muscle contraction	4	6.449794899233101	0.021793201638821456	32.55068084401034
GOTERM_BP_DIRECT	GO:0007507~heart development	54	2.7208025078369906	3.168784257079933E-11	5.9419680287220444E-8	GOTERM_BP_DIRECT	GO:0006936~muscle contraction	7	3.16039950062422	0.022327072705456176	33.20555338362463
GOTERM_BP_DIRECT	GO:0071805~potassium ion transmembrane transport	29	4.23739797979798	5.3830841143104214E-11	1.0094115543424209E-7	GOTERM_BP_DIRECT	GO:0006527~arginine catabolic process	3	11.287141073657928	0.026041933139023022	37.598917182626536
GOTERM_MF_DIRECT	GO:0005244~voltage-gated ion channel activity	36	3.5346795434591747	5.489044086760921E-11	8.759625247378722E-8	GOTERM_BP_DIRECT	GO:0090527~actin filament reorganization	3	11.287141073657928	0.026041933139023022	37.598917182626536
GOTERM_BP_DIRECT	GO:0034765~regulation of ion transmembrane transport	36	3.5068121212121213	7.03566319279773E-11	1.3192955616858626E-7	GOTERM_BP_DIRECT	GO:0007155~cell adhesion	32	1.489437172606407	0.026960256721081512	38.642119469539935
GOTERM_BP_DIRECT	GO:0007389~pattern specification process	23	5.214871473354232	7.922389937475991E-11	1.4855701113702935E-7	KEGG_PATHWAY	mmu05160:Hepatitis C	12	2.0959276018099553	0.027465337930210224	30.12838189540078
GOTERM_BP_DIRECT	GO:0007169~transmembrane receptor protein tyrosine kinase signaling pathway	30	3.9451636363636364	1.6396074211690373E-10	3.0745181955893486E-7	GOTERM_BP_DIRECT	GO:0003351~epithelial cilium movement	4	5.643570536828964	0.03140498139960562	43.462747249781074
GOTERM_MF_DIRECT	GO:0000981~RNA polymerase II transcription factor activity, sequence-specific DNA binding	41	3.10018030200586	1.6922522622279535E-10	2.70056055295953E-7	GOTERM_BP_DIRECT	GO:0055008~cardiac muscle tissue morphogenesis	4	5.643570536828964	0.03140498139960562	43.462747249781074
GOTERM_BP_DIRECT	GO:0001822~kidney development	34	3.4393734265734266	4.4531983304574543E-10	8.350436786486171E-7	GOTERM_MF_DIRECT	GO:0030695~GTPase regulator activity	4	5.527883396704689	0.03311510285498282	40.70813302562194
GOTERM_BP_DIRECT	GO:0007268~chemical synaptic transmission	40	3.0582663847780127	4.5088339055148313E-10	8.454764111043289E-7	GOTERM_BP_DIRECT	GO:0060348~bone development	7	2.821785268414482	0.03660188588543355	48.64556171388872
KEGG_PATHWAY	mmu04015:Rap1 signaling pathway	43	2.877949820539941	5.017993181691438E-10	6.476972291835636E-7	GOTERM_MF_DIRECT	GO:0051015~actin filament binding	12	2.0101394169835234	0.03678898309721232	44.110150270949745
KEGG_PATHWAY	mmu04724:Glutamatergic synapse	30	3.7363878357667177	6.350424083902146E-10	8.196808454208337E-7	GOTERM_BP_DIRECT	GO:0045670~regulation of osteoclast differentiation	4	5.311595799368437	0.0369121331891141	48.94032448215737
GOTERM_BP_DIRECT	GO:0001657~ureteric bud development	20	5.4793939393939395	6.562763506755581E-10	1.230620005898686E-6	GOTERM_BP_DIRECT	GO:0030048~actin filament-based movement	4	5.311595799368437	0.0369121331891141	48.94032448215737
GOTERM_BP_DIRECT	GO:0007420~brain development	45	2.7396969696969697	1.3413435339017368E-9	2.515227115473806E-6	GOTERM_BP_DIRECT	GO:0045944~positive regulation of transcription from RNA polymerase II promoter	57	1.293200082811059	0.03728746130762959	49.29478502196321
GOTERM_MF_DIRECT	GO:0044212~transcription regulatory region DNA binding	47	2.6539594378523943	1.6039915012774754E-9	2.559711187455349E-6	GOTERM_BP_DIRECT	GO:0006513~protein monoubiquitination	5	3.892117611606182	0.03750206896067462	49.49641566632437
GOTERM_BP_DIRECT	GO:0006811~ion transport	87	1.9590709838107099	1.9025004882418817E-9	3.567483541910832E-6	GOTERM_BP_DIRECT	GO:0001541~ovarian follicle development	7	2.772280263705456	0.03943959007337081	51.28282747385919
GOTERM_BP_DIRECT	GO:0031290~retinal ganglion cell axon guidance	13	8.547854545454545	2.509752418864343E-9	4.70617506076465E-6	GOTERM_BP_DIRECT	GO:0016525~negative regulation of angiogenesis	8	2.508253571923984	0.03963196192832326	51.45690279283117
GOTERM_MF_DIRECT	GO:0046982~protein heterodimerization activity	79	2.022163729304952	2.6872232981026962E-9	4.28837408916749E-6	GOTERM_MF_DIRECT	GO:0003707~steroid hormone receptor activity	7	2.763941698352345	0.039853276317915305	46.80708790139826
GOTERM_MF_DIRECT	GO:0005267~potassium channel activity	25	4.111519607843137	2.8420667271265193E-9	4.53547905898688E-6	GOTERM_BP_DIRECT	GO:0043407~negative regulation of MAP kinase activity	6	3.1498998345091893	0.04023399067833283	51.99788594106578
GOTERM_BP_DIRECT	GO:0060441~epithelial tube branching involved in lung morphogenesis	14	7.671151515151516	3.0079197885029344E-9	5.640316169674975E-6	GOTERM_MF_DIRECT	GO:0017124~SH3 domain binding	11	2.061244656398359	0.04098831856699167	47.774779671468195
GOTERM_BP_DIRECT	GO:0030326~embryonic limb morphogenesis	22	4.592253968253968	3.3518369949140405E-9	6.285214293466623E-6	GOTERM_BP_DIRECT	GO:0007605~sensory perception of sound	12	1.9629810562883352	0.04264751955991382	54.110067045012045
GOTERM_BP_DIRECT	GO:0001658~branching involved in ureteric bud morphogenesis	19	5.205424242424242	5.1728391017971485E-9	9.699875569424421E-6	GOTERM_BP_DIRECT	GO:0051693~actin filament capping	4	5.016507143847968	0.04287820921406655	54.30729248022289
GOTERM_BP_DIRECT	GO:0071542~dopaminergic neuron differentiation	15	6.802006269592478	5.245928256640439E-9	9.836928938078415E-6	GOTERM_MF_DIRECT	GO:0019899~enzyme binding	26	1.4971350866075201	0.04337001437545803	49.75202825558709
GOTERM_BP_DIRECT	GO:0042472~inner ear morphogenesis	23	4.200868686868686	8.967422406155915E-9	1.6815306924655715E-5	GOTERM_MF_DIRECT	GO:0050660~flavin adenine dinucleotide binding	8	2.456837065202084	0.04350304345407173	49.86037487324154
GOTERM_BP_DIRECT	GO:0021537~telencephalon development	15	6.575272727272728	9.148277102114812E-9	1.715443763705693E-5	GOTERM_MF_DIRECT	GO:0017080~sodium channel regulator activity	5	3.6852555978031263	0.04455986883966297	50.71338213719956
GOTERM_BP_DIRECT	GO:0048704~embryonic skeletal system morphogenesis	20	4.782016528925619	9.53495478858798E-9	1.7879518177110754E-5	GOTERM_MF_DIRECT	GO:0015269~calcium-activated potassium channel activity	4	4.913674130404168	0.04515296313006041	51.186125669689005
GOTERM_BP_DIRECT	GO:0016477~cell migration	40	2.7540409328891005	1.0705913477621094E-8	2.007524695368801E-5	GOTERM_BP_DIRECT	GO:0071901~negative regulation of protein serine/threonine kinase activity	3	8.465355805243446	0.04584027947402603	56.76962314068722
GOTERM_BP_DIRECT	GO:0009954~proximal/distal pattern formation	14	7.081062937062938	1.0847758879291095E-8	2.034122909000402E-5	GOTERM_BP_DIRECT	GO:0022414~reproductive process	3	8.465355805243446	0.04584027947402603	56.76962314068722
GOTERM_BP_DIRECT	GO:0030900~forebrain development	25	3.822832980972516	1.4143537415908154E-8	2.6521323825967613E-5	GOTERM_BP_DIRECT	GO:0007223~Wnt signaling pathway, calcium modulating pathway	3	8.465355805243446	0.04584027947402603	56.76962314068722
GOTERM_BP_DIRECT	GO:0006813~potassium ion transport	31	3.209975662133142	1.670245704032411E-8	3.13196938495075E-5	GOTERM_BP_DIRECT	GO:0045746~negative regulation of Notch signaling pathway	5	3.6410132495670733	0.046384097774159895	57.20785785945181
GOTERM_BP_DIRECT	GO:0035115~embryonic forelimb morphogenesis	16	5.8446868686868685	1.823376181538143E-8	3.419112696301241E-5	GOTERM_BP_DIRECT	GO:0045732~positive regulation of protein catabolic process	7	2.6336662505201835	0.048772856252903896	59.08363825313461
GOTERM_BP_DIRECT	GO:0031018~endocrine pancreas development	17	5.452665188470067	1.8855429707058513E-8	3.535685020317203E-5	GOTERM_BP_DIRECT	GO:0031398~positive regulation of protein ubiquitination	7	2.6336662505201835	0.048772856252903896	59.08363825313461
GOTERM_MF_DIRECT	GO:0045499~chemorepellent activity	14	6.822076978939725	1.9315146431065014E-8	3.0823847907424096E-5	GOTERM_BP_DIRECT	GO:0009888~tissue development	4	4.752480452066496	0.04929391249425131	59.482354132409924
GOTERM_BP_DIRECT	GO:0007626~locomotory behavior	28	3.4094006734006737	2.393279435000476E-8	4.487769307282008E-5	GOTERM_BP_DIRECT	GO:0006801~superoxide metabolic process	4	4.752480452066496	0.04929391249425131	59.482354132409924
GOTERM_BP_DIRECT	GO:0048565~digestive tract development	17	5.322839826839827	2.8316773399544927E-8	5.3098330199397026E-5	GOTERM_BP_DIRECT	GO:0006915~apoptotic process	35	1.386140131852728	0.050352370374328395	60.28102767912136
GOTERM_BP_DIRECT	GO:0030324~lung development	30	3.1815835777126105	3.653553733944593E-8	6.850977901651234E-5	GOTERM_BP_DIRECT	GO:0007266~Rho protein signal transduction	6	2.944471584432503	0.05149955887239493	61.129860354671585
GOTERM_BP_DIRECT	GO:0048646~anatomical structure formation involved in morphogenesis	13	7.123212121212122	4.042303917932072E-8	7.579944301117081E-5	GOTERM_BP_DIRECT	GO:0060395~SMAD protein signal transduction	8	2.3453799633574914	0.05373795158467668	62.73703318056209
GOTERM_BP_DIRECT	GO:0001755~neural crest cell migration	18	4.830812615955473	5.3239146992245706E-8	9.983161372018046E-5	GOTERM_BP_DIRECT	GO:0061098~positive regulation of protein tyrosine kinase activity	4	4.514856429463171	0.05614801830189831	64.39723656783268
GOTERM_BP_DIRECT	GO:0007416~synapse assembly	17	4.967983838383838	8.837018106514014E-8	1.6570767056300895E-4	GOTERM_BP_DIRECT	GO:0021591~ventricular system development	4	4.514856429463171	0.05614801830189831	64.39723656783268
GOTERM_BP_DIRECT	GO:0021983~pituitary gland development	14	6.136921212121213	9.360781025967167E-8	1.755290221283623E-4	GOTERM_BP_DIRECT	GO:0043523~regulation of neuron apoptotic process	5	3.4203457798963415	0.05633254433205802	64.52142844427426
GOTERM_BP_DIRECT	GO:0001525~angiogenesis	44	2.421020920502092	9.451662709008123E-8	1.7723319178930552E-4	GOTERM_BP_DIRECT	GO:0030948~negative regulation of vascular endothelial growth factor receptor signaling pathway	3	7.524760715771952	0.0572428709959799	65.1281447494611
GOTERM_BP_DIRECT	GO:0030901~midbrain development	16	5.260218181818181	9.85050047653988E-8	1.8471200605718607E-4	GOTERM_BP_DIRECT	GO:0060947~cardiac vascular smooth muscle cell differentiation	3	7.524760715771952	0.0572428709959799	65.1281447494611
KEGG_PATHWAY	mmu04723:Retrograde endocannabinoid signaling	25	3.4764126303654734	1.0082564078840181E-7	1.3014058362070813E-4	GOTERM_BP_DIRECT	GO:0051926~negative regulation of calcium ion transport	3	7.524760715771952	0.0572428709959799	65.1281447494611
GOTERM_MF_DIRECT	GO:0005003~ephrin receptor activity	10	9.397759103641457	1.1552873701343345E-7	1.8436503496088719E-4	GOTERM_BP_DIRECT	GO:0043297~apical junction assembly	3	7.524760715771952	0.0572428709959799	65.1281447494611
GOTERM_BP_DIRECT	GO:0009887~organ morphogenesis	27	3.2574745621351124	1.2032129990058383E-7	2.256208648132585E-4	GOTERM_BP_DIRECT	GO:0015695~organic cation transport	3	7.524760715771952	0.0572428709959799	65.1281447494611
GOTERM_BP_DIRECT	GO:0001964~startle response	12	7.17302479338843	1.510362822025538E-7	2.832160833410313E-4	KEGG_PATHWAY	mmu05414:Dilated cardiomyopathy	8	2.28952734012975	0.05889780246140794	54.22553318041001
GOTERM_MF_DIRECT	GO:0005234~extracellular-glutamate-gated ion channel activity	11	8.040305010893245	1.5358078415979246E-7	2.450898306416427E-4	GOTERM_MF_DIRECT	GO:0008093~cytoskeletal adaptor activity	3	7.370511195606253	0.059403058637591336	61.346897678833066
GOTERM_MF_DIRECT	GO:0004970~ionotropic glutamate receptor activity	11	8.040305010893245	1.5358078415979246E-7	2.450898306416427E-4	GOTERM_BP_DIRECT	GO:0043547~positive regulation of GTPase activity	12	1.855420450464317	0.05949233944868404	66.58564166383154
GOTERM_MF_DIRECT	GO:0005102~receptor binding	63	2.0118503712164477	1.5838717932128787E-7	2.527600426960319E-4	GOTERM_BP_DIRECT	GO:0008104~protein localization	8	2.2860032554243905	0.0601568629780799	67.00507828614815
KEGG_PATHWAY	mmu04713:Circadian entrainment	24	3.507629396842225	1.620799312119257E-7	2.0920441445859694E-4	GOTERM_BP_DIRECT	GO:0007257~activation of JUN kinase activity	5	3.3197473746052726	0.06170233425376397	67.96141450466615
KEGG_PATHWAY	mmu04550:Signaling pathways regulating pluripotency of stem cells	29	3.0098679788120783	2.036895362612926E-7	2.629118810215658E-4	GOTERM_BP_DIRECT	GO:0007254~JNK cascade	5	3.3197473746052726	0.06170233425376397	67.96141450466615
GOTERM_BP_DIRECT	GO:0006357~regulation of transcription from RNA polymerase II promoter	61	2.0206127776505607	2.207870863921833E-7	4.1400923180834326E-4	GOTERM_BP_DIRECT	GO:0048477~oogenesis	5	3.3197473746052726	0.06170233425376397	67.96141450466615
KEGG_PATHWAY	mmu05033:Nicotine addiction	15	5.371057513914656	2.304176453984421E-7	2.9741108971137464E-4	GOTERM_BP_DIRECT	GO:0007275~multicellular organism development	57	1.250470439647234	0.06435256077315418	69.5407371596461
GOTERM_BP_DIRECT	GO:0010468~regulation of gene expression	51	2.177525383707202	2.5166635548053724E-7	4.7191240970523296E-4	GOTERM_MF_DIRECT	GO:0015459~potassium channel regulator activity	5	3.251696115708641	0.06558141235812465	65.10521875644952
GOTERM_BP_DIRECT	GO:0042733~embryonic digit morphogenesis	20	3.9850137741046834	2.6226776955449856E-7	4.917916150759538E-4	GOTERM_MF_DIRECT	GO:0003774~motor activity	8	2.239142641703165	0.06569636291324338	65.17178819371547
GOTERM_BP_DIRECT	GO:0007165~signal transduction	145	1.5193857298080407	2.6276770730845945E-7	4.92729071566167E-4	KEGG_PATHWAY	mmu04810:Regulation of actin cytoskeleton	15	1.6649892163910858	0.06615558947541174	58.567562857079956
GOTERM_BP_DIRECT	GO:0010628~positive regulation of gene expression	61	2.010484392800182	2.6391424084694185E-7	4.948789897873951E-4	GOTERM_MF_DIRECT	GO:0004745~retinol dehydrogenase activity	4	4.2117206832035725	0.0666613130220428	65.72593762790598
GOTERM_MF_DIRECT	GO:0003682~chromatin binding	68	1.9198855507868384	2.878125641560046E-7	4.593013516851485E-4	GOTERM_BP_DIRECT	GO:0018108~peptidyl-tyrosine phosphorylation	7	2.4310765389417077	0.06711681915210055	71.10953904524209
GOTERM_BP_DIRECT	GO:0001501~skeletal system development	26	3.195459643160578	3.204053264501296E-7	6.008079909469721E-4	GOTERM_BP_DIRECT	GO:0003341~cilium movement	5	3.2248974496165506	0.06733202950092579	71.22842135228377
GOTERM_BP_DIRECT	GO:0031016~pancreas development	14	5.579019283746557	3.609571460893878E-7	6.768484845820488E-4	GOTERM_BP_DIRECT	GO:0031667~response to nutrient levels	5	3.2248974496165506	0.06733202950092579	71.22842135228377
GOTERM_BP_DIRECT	GO:0021879~forebrain neuron differentiation	9	9.86290909090909	4.089637314251965E-7	7.668676654359885E-4	KEGG_PATHWAY	mmu04911:Insulin secretion	8	2.209660107334526	0.06868255262319861	59.987876958684815
GOTERM_BP_DIRECT	GO:0051966~regulation of synaptic transmission, glutamatergic	12	6.575272727272727	4.634826924717558E-7	8.690983845704991E-4	GOTERM_BP_DIRECT	GO:0007189~adenylate cyclase-activating G-protein coupled receptor signaling pathway	6	2.708913857677903	0.06910582665661374	72.19082855645267
GOTERM_BP_DIRECT	GO:0090090~negative regulation of canonical Wnt signaling pathway	25	3.2231729055258467	4.778759320588495E-7	8.960877164954084E-4	GOTERM_BP_DIRECT	GO:0031639~plasminogen activation	3	6.772284644194756	0.0695043792989529	72.40284884702066
GOTERM_BP_DIRECT	GO:0060070~canonical Wnt signaling pathway	23	3.3984555669050045	5.754620653642307E-7	0.0010790751465483694	GOTERM_BP_DIRECT	GO:0034116~positive regulation of heterotypic cell-cell adhesion	3	6.772284644194756	0.0695043792989529	72.40284884702066
GOTERM_BP_DIRECT	GO:0045665~negative regulation of neuron differentiation	21	3.6337033492822965	6.346000531726587E-7	0.001189966858272662	GOTERM_BP_DIRECT	GO:0010269~response to selenium ion	3	6.772284644194756	0.0695043792989529	72.40284884702066
GOTERM_MF_DIRECT	GO:0046983~protein dimerization activity	36	2.492879256965944	8.008576855325532E-7	0.0012780317883431813	KEGG_PATHWAY	mmu04310:Wnt signaling pathway	11	1.8531369339879977	0.07216422707601139	61.87131339625862
GOTERM_BP_DIRECT	GO:0035019~somatic stem cell population maintenance	16	4.574102766798418	8.10918337518717E-7	0.001520586756043052	GOTERM_BP_DIRECT	GO:0001701~in utero embryonic development	20	1.5099854279141038	0.07421260032254799	74.7947423715624
GOTERM_BP_DIRECT	GO:0048666~neuron development	18	4.081203761755486	8.390105069532439E-7	0.0015732631610254622	GOTERM_BP_DIRECT	GO:0007169~transmembrane receptor protein tyrosine kinase signaling pathway	9	2.0316853932584267	0.07532241902578396	75.32932819645765
GOTERM_BP_DIRECT	GO:0007409~axonogenesis	25	3.0725573491928633	1.2096859708408913E-6	0.002268324528864607	GOTERM_BP_DIRECT	GO:0050731~positive regulation of peptidyl-tyrosine phosphorylation	9	2.011569696295472	0.07880550941111453	76.93842721644909
GOTERM_MF_DIRECT	GO:0001158~enhancer sequence-specific DNA binding	12	6.0723981900452495	1.2367532781968906E-6	0.001973640110508601	GOTERM_BP_DIRECT	GO:0006468~protein phosphorylation	34	1.3325097100846164	0.0790060959839761	77.02800776699526
GOTERM_BP_DIRECT	GO:0048843~negative regulation of axon extension involved in axon guidance	12	6.069482517482517	1.2443261933246067E-6	0.0023332789057861625	GOTERM_BP_DIRECT	GO:0071391~cellular response to estrogen stimulus	5	3.0505786685561964	0.07935566646541675	77.1833388918104
GOTERM_BP_DIRECT	GO:0007612~learning	19	3.785763085399449	1.2977895489313573E-6	0.0024335287306942455	GOTERM_BP_DIRECT	GO:0030317~sperm motility	7	2.323823162223691	0.0798084511798724	77.38305951405037
GOTERM_BP_DIRECT	GO:0048839~inner ear development	19	3.785763085399449	1.2977895489313573E-6	0.0024335287306942455	GOTERM_BP_DIRECT	GO:0019953~sexual reproduction	3	6.156622403813415	0.08252669094486025	78.54779443758272
GOTERM_BP_DIRECT	GO:0007628~adult walking behavior	15	4.696623376623378	1.3960682084652046E-6	0.002617812059446667	GOTERM_BP_DIRECT	GO:0030728~ovulation	3	6.156622403813415	0.08252669094486025	78.54779443758272
KEGG_PATHWAY	mmu04390:Hippo signaling pathway	29	2.7507402720269325	1.4033236527019413E-6	0.0018113243954176461	GOTERM_BP_DIRECT	GO:0060644~mammary gland epithelial cell differentiation	3	6.156622403813415	0.08252669094486025	78.54779443758272
GOTERM_BP_DIRECT	GO:0035176~social behavior	17	4.139986531986532	1.4978945784661027E-6	0.0028087473975757504	GOTERM_BP_DIRECT	GO:1990440~positive regulation of transcription from RNA polymerase II promoter in response to endoplasmic reticulum stress	3	6.156622403813415	0.08252669094486025	78.54779443758272
GOTERM_BP_DIRECT	GO:0060173~limb development	14	4.9758820638820636	1.68271651005727E-6	0.003155307411517594	GOTERM_BP_DIRECT	GO:0045760~positive regulation of action potential	3	6.156622403813415	0.08252669094486025	78.54779443758272
GOTERM_BP_DIRECT	GO:0008306~associative learning	14	4.9758820638820636	1.68271651005727E-6	0.003155307411517594	GOTERM_BP_DIRECT	GO:0042074~cell migration involved in gastrulation	3	6.156622403813415	0.08252669094486025	78.54779443758272
KEGG_PATHWAY	mmu04024:cAMP signaling pathway	34	2.4719587881299265	1.7830381823853207E-6	0.002301431498119566	GOTERM_BP_DIRECT	GO:0007568~aging	13	1.6963333405497465	0.08283288876786737	78.67538841401432
GOTERM_BP_DIRECT	GO:0045892~negative regulation of transcription, DNA-templated	77	1.7488635578583764	1.8456209070748143E-6	0.0034607688652155133	GOTERM_BP_DIRECT	GO:0043401~steroid hormone mediated signaling pathway	6	2.5555791110168893	0.0842287899043477	79.24804234583745
GOTERM_BP_DIRECT	GO:0048663~neuron fate commitment	13	5.342409090909091	1.9031546427071464E-6	0.003568649956386949	GOTERM_BP_DIRECT	GO:0071277~cellular response to calcium ion	6	2.5555791110168893	0.0842287899043477	79.24804234583745
GOTERM_BP_DIRECT	GO:0048013~ephrin receptor signaling pathway	15	4.5873995771670195	1.9259426368266264E-6	0.003611379528856151	GOTERM_MF_DIRECT	GO:0008081~phosphoric diester hydrolase activity	6	2.5513307984790874	0.08458977541690371	74.63584511409375
GOTERM_BP_DIRECT	GO:0060291~long-term synaptic potentiation	16	4.294055658627087	2.009092694186598E-6	0.0037672933419719	GOTERM_BP_DIRECT	GO:0007528~neuromuscular junction development	5	2.9703002825415594	0.08574034092926375	79.85175497294121
GOTERM_BP_DIRECT	GO:0009953~dorsal/ventral pattern formation	16	4.294055658627087	2.009092694186598E-6	0.0037672933419719	GOTERM_MF_DIRECT	GO:0008092~cytoskeletal protein binding	7	2.276187280996049	0.08615542079007617	75.30088189473163
GOTERM_BP_DIRECT	GO:0021987~cerebral cortex development	19	3.6744171122994653	2.085439096140078E-6	0.003910449488475631	GOTERM_BP_DIRECT	GO:0030097~hemopoiesis	8	2.099933223006126	0.08618025415388406	80.02431674265483
GOTERM_BP_DIRECT	GO:0048706~embryonic skeletal system development	15	4.483140495867769	2.6281699413997214E-6	0.004928111453772477	GOTERM_BP_DIRECT	GO:0006507~GPI anchor release	2	22.574282147315856	0.08653069201094375	80.16078120468886
KEGG_PATHWAY	mmu04014:Ras signaling pathway	37	2.3141674295760386	2.83560364425659E-6	0.003659992652615962	GOTERM_BP_DIRECT	GO:0051608~histamine transport	2	22.574282147315856	0.08653069201094375	80.16078120468886
GOTERM_BP_DIRECT	GO:0048814~regulation of dendrite morphogenesis	11	6.289391304347826	2.8367961711353223E-6	0.005319299028505586	GOTERM_BP_DIRECT	GO:0070525~tRNA threonylcarbamoyladenosine metabolic process	2	22.574282147315856	0.08653069201094375	80.16078120468886
GOTERM_BP_DIRECT	GO:0035556~intracellular signal transduction	58	1.9068290909090908	2.9865946871416504E-6	0.005600179969478258	GOTERM_BP_DIRECT	GO:0046373~L-arabinose metabolic process	2	22.574282147315856	0.08653069201094375	80.16078120468886
GOTERM_BP_DIRECT	GO:0042475~odontogenesis of dentin-containing tooth	18	3.7572987012987014	2.988931770915165E-6	0.005604562131700241	GOTERM_BP_DIRECT	GO:0060764~cell-cell signaling involved in mammary gland development	2	22.574282147315856	0.08653069201094375	80.16078120468886
GOTERM_BP_DIRECT	GO:0048812~neuron projection morphogenesis	18	3.7572987012987014	2.988931770915165E-6	0.005604562131700241	GOTERM_BP_DIRECT	GO:0097325~melanocyte proliferation	2	22.574282147315856	0.08653069201094375	80.16078120468886
GOTERM_BP_DIRECT	GO:0008045~motor neuron axon guidance	12	5.635948051948052	3.0002968334678956E-6	0.005625872254477748	KEGG_PATHWAY	mmu04668:TNF signaling pathway	9	1.9613267466478477	0.0869083736233894	68.97607394879608
GOTERM_MF_DIRECT	GO:0005249~voltage-gated potassium channel activity	19	3.5711484593837532	3.2516575886154E-6	0.005188993831117816	GOTERM_BP_DIRECT	GO:0030866~cortical actin cytoskeleton organization	4	3.762380357885976	0.08767095596332646	80.59874747943876
KEGG_PATHWAY	mmu04916:Melanogenesis	22	3.182848897134611	3.265816497119653E-6	0.004215269575125191	GOTERM_MF_DIRECT	GO:0016167~glial cell-derived neurotrophic factor receptor activity	2	22.111533586818755	0.08829822241149479	76.18466374096309
GOTERM_BP_DIRECT	GO:0043524~negative regulation of neuron apoptotic process	31	2.5479181818181815	3.350522226056204E-6	0.006282562187176488	GOTERM_MF_DIRECT	GO:0090555~phosphatidylethanolamine-translocating ATPase activity	2	22.111533586818755	0.08829822241149479	76.18466374096309
GOTERM_BP_DIRECT	GO:0007173~epidermal growth factor receptor signaling pathway	15	4.3835151515151525	3.54973135355133E-6	0.006656087331979865	GOTERM_MF_DIRECT	GO:0046556~alpha-L-arabinofuranosidase activity	2	22.111533586818755	0.08829822241149479	76.18466374096309
GOTERM_MF_DIRECT	GO:0004713~protein tyrosine kinase activity	26	2.8270944741532973	3.5580034582915273E-6	0.005677847433738226	GOTERM_MF_DIRECT	GO:0030548~acetylcholine receptor regulator activity	2	22.111533586818755	0.08829822241149479	76.18466374096309
KEGG_PATHWAY	mmu04921:Oxytocin signaling pathway	29	2.6288720321270054	3.5608097284246417E-6	0.0045960165130032316	GOTERM_BP_DIRECT	GO:0008360~regulation of cell shape	11	1.786453982881111	0.08902908968299561	81.10848597045974
GOTERM_BP_DIRECT	GO:0060174~limb bud formation	8	9.56403305785124	3.6208726046283346E-6	0.006789479725710645	GOTERM_BP_DIRECT	GO:0043406~positive regulation of MAP kinase activity	6	2.508253571923984	0.08962687220829117	81.32881660306272
GOTERM_MF_DIRECT	GO:0001078~transcriptional repressor activity, RNA polymerase II core promoter proximal region sequence-specific binding	27	2.753761969904241	3.7123844806858013E-6	0.005924201200491197	KEGG_PATHWAY	mmu04931:Insulin resistance	9	1.9434965034965035	0.09050159563098412	70.51150604377251
GOTERM_BP_DIRECT	GO:0007631~feeding behavior	13	5.028149732620321	4.006542944546203E-6	0.007512622493588417	KEGG_PATHWAY	mmu04060:Cytokine-cytokine receptor interaction	16	1.5512715855572998	0.09134560738381209	70.86184765942359
GOTERM_BP_DIRECT	GO:0035136~forelimb morphogenesis	9	7.890327272727273	4.319467983628762E-6	0.008099362132052423	GOTERM_MF_DIRECT	GO:0005262~calcium channel activity	8	2.0568868452854656	0.09364645908623023	78.26314016622855
KEGG_PATHWAY	mmu05032:Morphine addiction	21	3.2341851696690402	4.476158207084735E-6	0.0057774457186798855	GOTERM_BP_DIRECT	GO:0035914~skeletal muscle cell differentiation	6	2.4626489615253657	0.09519971248496145	83.26935332533566
GOTERM_BP_DIRECT	GO:0030902~hindbrain development	11	6.027333333333334	4.532020084300373E-6	0.008497898987436248	KEGG_PATHWAY	mmu04141:Protein processing in endoplasmic reticulum	12	1.696703296703297	0.09521699783759874	72.42018022323933
GOTERM_BP_DIRECT	GO:0022008~neurogenesis	18	3.64168951048951	4.765021982545276E-6	0.00893477764580819	GOTERM_MF_DIRECT	GO:0004714~transmembrane receptor protein tyrosine kinase activity	6	2.4568370652020843	0.09582753606517344	79.0610075362043
KEGG_PATHWAY	mmu05412:Arrhythmogenic right ventricular cardiomyopathy (ARVC)	18	3.631137474195824	5.04361367019053E-6	0.006509847152746939	GOTERM_BP_DIRECT	GO:0019430~removal of superoxide radicals	3	5.643570536828964	0.09621867412329838	83.60290929236784
KEGG_PATHWAY	mmu04540:Gap junction	20	3.330888380722268	5.094253275661492E-6	0.006575206261305588	GOTERM_BP_DIRECT	GO:0051569~regulation of histone H3-K4 methylation	3	5.643570536828964	0.09621867412329838	83.60290929236784
KEGG_PATHWAY	mmu04020:Calcium signaling pathway	31	2.466707895279324	5.874102184143272E-6	0.007581730244399232	GOTERM_MF_DIRECT	GO:0046872~metal ion binding	167	1.10063371356147	0.09660161637004631	79.33752694694273
GOTERM_BP_DIRECT	GO:0021766~hippocampus development	19	3.422744707347447	6.252316817393861E-6	0.011723413514330705	GOTERM_BP_DIRECT	GO:0051260~protein homooligomerization	14	1.6042637059006193	0.0984605258112505	84.31480852049513
GOTERM_BP_DIRECT	GO:0009653~anatomical structure morphogenesis	10	6.5752727272727265	6.401427142569849E-6	0.012002987107972984	KEGG_PATHWAY	mmu04261:Adrenergic signaling in cardiomyocytes	11	1.7419487179487179	0.09905837372373608	73.89012831356358
GOTERM_BP_DIRECT	GO:0090263~positive regulation of canonical Wnt signaling pathway	18	3.5329823609226594	7.436190285827491E-6	0.013943090251844481	GOTERM_BP_DIRECT	GO:0043507~positive regulation of JUN kinase activity	5	2.8217852684144815	0.09922810306019823	84.55177262998059
GOTERM_BP_DIRECT	GO:0007267~cell-cell signaling	23	2.936529567519859	7.75663698893689E-6	0.014543896515517574
GOTERM_BP_DIRECT	GO:0001823~mesonephros development	8	8.767030303030303	8.117545027385012E-6	0.015220559738171602
GOTERM_BP_DIRECT	GO:0007417~central nervous system development	21	3.1029376915219613	8.903686307073122E-6	0.016694473919420805
GOTERM_BP_DIRECT	GO:0010001~glial cell differentiation	10	6.262164502164502	1.0447119747630042E-5	0.019588154046812356
GOTERM_MF_DIRECT	GO:0008083~growth factor activity	28	2.540635564570656	1.147100200873298E-5	0.018304294988524816
GOTERM_BP_DIRECT	GO:0001756~somitogenesis	16	3.757298701298701	1.2493998163943332E-5	0.02342558719732324
GOTERM_BP_DIRECT	GO:0019233~sensory perception of pain	19	3.244939787485242	1.3890738145443734E-5	0.026044078086184808
GOTERM_BP_DIRECT	GO:0035137~hindlimb morphogenesis	9	6.962053475935829	1.4212723223188806E-5	0.02664769947741119
GOTERM_BP_DIRECT	GO:0060021~palate development	20	3.0942459893048126	1.606649443752488E-5	0.03012287403453273
KEGG_PATHWAY	mmu05217:Basal cell carcinoma	15	3.9062236464833866	1.6288422753946698E-5	0.021022237395107446
GOTERM_BP_DIRECT	GO:0043010~camera-type eye development	19	3.203337995337995	1.6789933415243452E-5	0.031479038808479576
GOTERM_BP_DIRECT	GO:0007611~learning or memory	15	3.8678074866310164	1.7853841823861304E-5	0.0334734187927066
GOTERM_BP_DIRECT	GO:0035116~embryonic hindlimb morphogenesis	12	4.78201652892562	1.896802818892461E-5	0.03556200838218393
GOTERM_BP_DIRECT	GO:0021510~spinal cord development	12	4.78201652892562	1.896802818892461E-5	0.03556200838218393
GOTERM_BP_DIRECT	GO:0019933~cAMP-mediated signaling	12	4.78201652892562	1.896802818892461E-5	0.03556200838218393
GOTERM_BP_DIRECT	GO:0007157~heterophilic cell-cell adhesion via plasma membrane cell adhesion molecules	15	3.7934265734265735	2.2737051823892795E-5	0.04262689679526144
GOTERM_BP_DIRECT	GO:0007269~neurotransmitter secretion	11	5.166285714285714	2.2883760766622053E-5	0.042901887452473364
GOTERM_BP_DIRECT	GO:0021542~dentate gyrus development	9	6.5752727272727265	2.3878054397875833E-5	0.04476556859471792
GOTERM_BP_DIRECT	GO:0048566~embryonic digestive tract development	9	6.5752727272727265	2.3878054397875833E-5	0.04476556859471792
GOTERM_BP_DIRECT	GO:0007413~axonal fasciculation	9	6.5752727272727265	2.3878054397875833E-5	0.04476556859471792
GOTERM_BP_DIRECT	GO:0045597~positive regulation of cell differentiation	14	4.002339920948617	2.521326102480351E-5	0.047268197478578244
GOTERM_BP_DIRECT	GO:0023019~signal transduction involved in regulation of gene expression	10	5.717628458498024	2.5264670640392257E-5	0.04736455530270911
GOTERM_BP_DIRECT	GO:0048709~oligodendrocyte differentiation	12	4.64136898395722	2.6123521131495765E-5	0.04897429883119475
GOTERM_BP_DIRECT	GO:0007616~long-term memory	12	4.64136898395722	2.6123521131495765E-5	0.04897429883119475
GOTERM_BP_DIRECT	GO:0003151~outflow tract morphogenesis	15	3.652929292929293	3.613146742275024E-5	0.0677303840177057
GOTERM_BP_DIRECT	GO:0051968~positive regulation of synaptic transmission, glutamatergic	10	5.4793939393939395	3.7704260974213726E-5	0.07067768377316819
GOTERM_BP_DIRECT	GO:0050679~positive regulation of epithelial cell proliferation	18	3.114602870813397	4.38651914287302E-5	0.08222202306992221
GOTERM_BP_DIRECT	GO:0045880~positive regulation of smoothened signaling pathway	11	4.821866666666667	4.552601937477519E-5	0.08533386313438474
GOTERM_BP_DIRECT	GO:0001662~behavioral fear response	13	4.070406926406927	4.5690130925603276E-5	0.0856413487036578
GOTERM_BP_DIRECT	GO:0048167~regulation of synaptic plasticity	13	4.070406926406927	4.5690130925603276E-5	0.0856413487036578
GOTERM_BP_DIRECT	GO:0008344~adult locomotory behavior	17	3.2399894598155465	4.58138148333245E-5	0.08587308692963314
GOTERM_BP_DIRECT	GO:0060079~excitatory postsynaptic potential	12	4.383515151515152	4.762399029789048E-5	0.08926463282954433
GOTERM_BP_DIRECT	GO:0048754~branching morphogenesis of an epithelial tube	12	4.383515151515152	4.762399029789048E-5	0.08926463282954433
GOTERM_BP_DIRECT	GO:0048468~cell development	14	3.7572987012987014	5.250141495453763E-5	0.09840243632515122
GOTERM_BP_DIRECT	GO:0060997~dendritic spine morphogenesis	8	7.0136242424242425	5.378479797547349E-5	0.10080670935658231
GOTERM_BP_DIRECT	GO:0048665~neuron fate specification	8	7.0136242424242425	5.378479797547349E-5	0.10080670935658231
GOTERM_MF_DIRECT	GO:0030165~PDZ domain binding	23	2.6086883029073697	5.4066747267126054E-5	0.08624690970916449
KEGG_PATHWAY	mmu04950:Maturity onset diabetes of the young	10	5.304748161891019	5.4516554561640496E-5	0.07034438920828778
GOTERM_BP_DIRECT	GO:0016337~single organismal cell-cell adhesion	22	2.6788148148148148	5.473179469599969E-5	0.10258076555308415
GOTERM_BP_DIRECT	GO:0007214~gamma-aminobutyric acid signaling pathway	10	5.260218181818182	5.495318788393021E-5	0.10299550815486835
GOTERM_BP_DIRECT	GO:0045664~regulation of neuron differentiation	11	4.666322580645161	6.265183264474752E-5	0.11741660001841625
GOTERM_BP_DIRECT	GO:0055007~cardiac muscle cell differentiation	12	4.265041769041769	6.31496445275103E-5	0.11834903278099551
GOTERM_MF_DIRECT	GO:0005262~calcium channel activity	19	2.906748746010032	6.680385091214477E-5	0.10655490120308198
GOTERM_BP_DIRECT	GO:0003007~heart morphogenesis	16	3.2876363636363632	6.888095902362456E-5	0.1290835494150655
GOTERM_MF_DIRECT	GO:0005109~frizzled binding	12	4.154798761609907	8.236779249693828E-5	0.13136474040940094
GOTERM_BP_DIRECT	GO:0021915~neural tube development	14	3.6099536541889483	8.254830143411291E-5	0.1546775129920297
GOTERM_BP_DIRECT	GO:0030534~adult behavior	12	4.152803827751196	8.281850050033724E-5	0.15518343501645937
GOTERM_BP_DIRECT	GO:0070374~positive regulation of ERK1 and ERK2 cascade	31	2.168441005802708	8.411277272843287E-5	0.15760680287555395
GOTERM_BP_DIRECT	GO:0048557~embryonic digestive tract morphogenesis	9	5.635948051948052	9.032574112778515E-5	0.1692390579103087
GOTERM_BP_DIRECT	GO:0008584~male gonad development	22	2.583142857142857	9.495262416493138E-5	0.1779009247633634
GOTERM_BP_DIRECT	GO:0043410~positive regulation of MAPK cascade	21	2.6553986013986015	9.58964730180196E-5	0.17966779216962436
GOTERM_BP_DIRECT	GO:0006836~neurotransmitter transport	13	3.799046464646465	9.60228949613458E-5	0.17990444943558614
GOTERM_MF_DIRECT	GO:0008046~axon guidance receptor activity	6	9.86764705882353	1.1562254813014748E-4	0.184355425740923
GOTERM_BP_DIRECT	GO:2000543~positive regulation of gastrulation	6	9.862909090909092	1.1593034610750398E-4	0.21716384533890798
GOTERM_BP_DIRECT	GO:0032455~nerve growth factor processing	7	7.671151515151516	1.1792444484263478E-4	0.22089533612209555
GOTERM_BP_DIRECT	GO:1904322~cellular response to forskolin	7	7.671151515151516	1.1792444484263478E-4	0.22089533612209555
GOTERM_BP_DIRECT	GO:0002062~chondrocyte differentiation	13	3.716458498023716	1.2101453047272089E-4	0.22667744984802285
GOTERM_BP_DIRECT	GO:0055085~transmembrane transport	49	1.7702657342657344	1.2669842001833073E-4	0.23731221538776381
GOTERM_BP_DIRECT	GO:0032332~positive regulation of chondrocyte differentiation	9	5.379768595041322	1.3251842414524175E-4	0.248200544333943
GOTERM_BP_DIRECT	GO:0045956~positive regulation of calcium ion-dependent exocytosis	8	6.188491978609625	1.419407463900858E-4	0.26582586922478946
GOTERM_BP_DIRECT	GO:0048485~sympathetic nervous system development	8	6.188491978609625	1.419407463900858E-4	0.26582586922478946
GOTERM_BP_DIRECT	GO:0001570~vasculogenesis	16	3.0942459893048126	1.4367848437211599E-4	0.2690761467630365
GOTERM_BP_DIRECT	GO:0045669~positive regulation of osteoblast differentiation	16	3.0942459893048126	1.4367848437211599E-4	0.2690761467630365
KEGG_PATHWAY	mmu04010:MAPK signaling pathway	35	1.9814177916944713	1.4764751074215456E-4	0.1904085373729547
GOTERM_BP_DIRECT	GO:0071526~semaphorin-plexin signaling pathway	11	4.254588235294118	1.5012277551737198E-4	0.28112871953426266
GOTERM_MF_DIRECT	GO:0005546~phosphatidylinositol-4,5-bisphosphate binding	15	3.235294117647059	1.5075724636433676E-4	0.24031312337808863
GOTERM_BP_DIRECT	GO:2000463~positive regulation of excitatory postsynaptic potential	10	4.696623376623377	1.5084019532771284E-4	0.282470403913615
GOTERM_BP_DIRECT	GO:0035108~limb morphogenesis	10	4.696623376623377	1.5084019532771284E-4	0.282470403913615
GOTERM_BP_DIRECT	GO:0071560~cellular response to transforming growth factor beta stimulus	15	3.2337406855439648	1.5174605982920146E-4	0.28416448417203366
GOTERM_BP_DIRECT	GO:0072178~nephric duct morphogenesis	5	13.150545454545453	1.5596083544564693E-4	0.2920462850326433
GOTERM_MF_DIRECT	GO:0008013~beta-catenin binding	18	2.819327731092437	1.6304981531147292E-4	0.2598840858410001
GOTERM_BP_DIRECT	GO:0001701~in utero embryonic development	42	1.8472338096685923	1.65697037525988E-4	0.3102511219785109
GOTERM_MF_DIRECT	GO:0008201~heparin binding	26	2.265420075314894	1.7456898887563323E-4	0.27822046141632306
GOTERM_BP_DIRECT	GO:0042493~response to drug	46	1.7844397961920082	1.7470689950026182E-4	0.32709503846660715
GOTERM_BP_DIRECT	GO:0006468~protein phosphorylation	69	1.5753257575757575	1.831611587203932E-4	0.3428978066992605
GOTERM_MF_DIRECT	GO:0001085~RNA polymerase II transcription factor binding	14	3.3490196078431373	1.8797600943737795E-4	0.29955795829985643
GOTERM_BP_DIRECT	GO:0048286~lung alveolus development	13	3.561606060606061	1.8803053681605466E-4	0.35199861026230517
GOTERM_BP_DIRECT	GO:0043066~negative regulation of apoptotic process	68	1.5799241888853195	1.88132172307747E-4	0.3521885572758343
GOTERM_BP_DIRECT	GO:0010842~retina layer formation	9	5.145865612648222	1.8972042601663957E-4	0.3551568070271016
GOTERM_BP_DIRECT	GO:0045778~positive regulation of ossification	9	5.145865612648222	1.8972042601663957E-4	0.3551568070271016
GOTERM_BP_DIRECT	GO:0060045~positive regulation of cardiac muscle cell proliferation	9	5.145865612648222	1.8972042601663957E-4	0.3551568070271016
KEGG_PATHWAY	mmu05202:Transcriptional misregulation in cancer	26	2.2433332588237924	1.9109634049458972E-4	0.24637709959063336
GOTERM_MF_DIRECT	GO:0017124~SH3 domain binding	22	2.452974410103024	2.025266359782346E-4	0.3227106805169022
GOTERM_BP_DIRECT	GO:0021527~spinal cord association neuron differentiation	7	7.081062937062938	2.0491921948486468E-4	0.38355723961442934
GOTERM_BP_DIRECT	GO:0048484~enteric nervous system development	7	7.081062937062938	2.0491921948486468E-4	0.38355723961442934
GOTERM_BP_DIRECT	GO:0007614~short-term memory	7	7.081062937062938	2.0491921948486468E-4	0.38355723961442934
GOTERM_BP_DIRECT	GO:0051145~smooth muscle cell differentiation	8	5.8446868686868685	2.1707155038840493E-4	0.40625954575989054
GOTERM_BP_DIRECT	GO:0030178~negative regulation of Wnt signaling pathway	14	3.2876363636363637	2.2937407699829957E-4	0.4292374500269647
GOTERM_MF_DIRECT	GO:0050839~cell adhesion molecule binding	16	2.964926815796741	2.37222550856165E-4	0.3778979262524018
GOTERM_BP_DIRECT	GO:0008285~negative regulation of cell proliferation	50	1.712310606060606	2.3970642849548723E-4	0.44853170457278546
GOTERM_BP_DIRECT	GO:0016358~dendrite development	11	4.018222222222222	2.530315828582836E-4	0.473409383948975
GOTERM_BP_DIRECT	GO:0030509~BMP signaling pathway	18	2.7208025078369906	2.5615135597463826E-4	0.47923306017539913
GOTERM_BP_DIRECT	GO:0042474~middle ear morphogenesis	9	4.931454545454545	2.6572850852200566E-4	0.4971087026774179
GOTERM_BP_DIRECT	GO:0048813~dendrite morphogenesis	12	3.6699196617336156	2.783258260886055E-4	0.5206168192049998
KEGG_PATHWAY	mmu04727:GABAergic synapse	17	2.7987119612735376	2.838566134945631E-4	0.36576926686511246
GOTERM_BP_DIRECT	GO:0010976~positive regulation of neuron projection development	24	2.2870513833992097	2.850310884328235E-4	0.5331275046447481
GOTERM_BP_DIRECT	GO:0070588~calcium ion transmembrane transport	18	2.689884297520661	2.9537120055420313E-4	0.5524171771773889
KEGG_PATHWAY	mmu04022:cGMP-PKG signaling pathway	26	2.1777387190921025	3.0599172549267367E-4	0.3942399809871322
GOTERM_BP_DIRECT	GO:0071300~cellular response to retinoic acid	15	3.034741258741259	3.088572073263691E-4	0.5775702536427674
GOTERM_BP_DIRECT	GO:0060065~uterus development	8	5.5370717703349275	3.2123942855759096E-4	0.6006593295574625
GOTERM_MF_DIRECT	GO:0000980~RNA polymerase II distal enhancer sequence-specific DNA binding	16	2.8836959441310768	3.2678102647312344E-4	0.5202170935366457
GOTERM_BP_DIRECT	GO:0030335~positive regulation of cell migration	31	2.0082113748320647	3.364371963274203E-4	0.6289916046540722
GOTERM_BP_DIRECT	GO:0000902~cell morphogenesis	17	2.7599910213243546	3.3861653434571755E-4	0.633053785313531
GOTERM_BP_DIRECT	GO:0030198~extracellular matrix organization	21	2.422468899521531	3.486162869247105E-4	0.6516908250519982
GOTERM_BP_DIRECT	GO:0016055~Wnt signaling pathway	32	1.9756688006828853	3.549094787080921E-4	0.6634180651582611
GOTERM_BP_DIRECT	GO:0021772~olfactory bulb development	9	4.7341963636363635	3.649168947220564E-4	0.6820639908085013
GOTERM_MF_DIRECT	GO:0004222~metalloendopeptidase activity	22	2.353260003188267	3.6507853064665695E-4	0.5810182332228631
KEGG_PATHWAY	mmu05205:Proteoglycans in cancer	29	2.0461171481579647	3.6567542194731507E-4	0.470969192084969
GOTERM_BP_DIRECT	GO:0006816~calcium ion transport	24	2.2383907156673115	3.9219779073646285E-4	0.7328772251642857
GOTERM_BP_DIRECT	GO:0045907~positive regulation of vasoconstriction	12	3.5068121212121217	4.2674492698017156E-4	0.7971891994323577
GOTERM_MF_DIRECT	GO:0004871~signal transducer activity	74	1.5024812394093439	4.332284468941413E-4	0.6891269463880523
GOTERM_MF_DIRECT	GO:0008237~metallopeptidase activity	26	2.1379901960784315	4.350192351848372E-4	0.6919662532093529
GOTERM_BP_DIRECT	GO:0021960~anterior commissure morphogenesis	5	10.958787878787879	4.3959157230284734E-4	0.8210940895558294
KEGG_PATHWAY	mmu04923:Regulation of lipolysis in adipocytes	13	3.266608078638154	4.527135239117239E-4	0.5827674211801304
GOTERM_BP_DIRECT	GO:0003143~embryonic heart tube morphogenesis	6	7.890327272727272	4.5833020933361415E-4	0.855952952131378
GOTERM_BP_DIRECT	GO:2000727~positive regulation of cardiac muscle cell differentiation	6	7.890327272727272	4.5833020933361415E-4	0.855952952131378
GOTERM_MF_DIRECT	GO:0005242~inward rectifier potassium channel activity	8	5.262745098039216	4.6036479260517577E-4	0.7321436456249386
GOTERM_BP_DIRECT	GO:0048675~axon extension	9	4.552111888111888	4.922569655054952E-4	0.9190362591046553
GOTERM_BP_DIRECT	GO:0043065~positive regulation of apoptotic process	44	1.7272358208955225	4.951760396132352E-4	0.9244622008973358
GOTERM_MF_DIRECT	GO:0008146~sulfotransferase activity	13	3.2271550129485758	5.027802402209987E-4	0.7993458868203573
GOTERM_BP_DIRECT	GO:0045595~regulation of cell differentiation	11	3.709128205128205	5.133237828150158E-4	0.9581887098802477
GOTERM_BP_DIRECT	GO:0048701~embryonic cranial skeleton morphogenesis	11	3.709128205128205	5.133237828150158E-4	0.9581887098802477
GOTERM_BP_DIRECT	GO:0000187~activation of MAPK activity	16	2.7685358851674637	5.182979620780002E-4	0.9674310303259159
KEGG_PATHWAY	mmu05414:Dilated cardiomyopathy	16	2.761025549321591	5.303215027316903E-4	0.6823551820909768
GOTERM_BP_DIRECT	GO:0007166~cell surface receptor signaling pathway	32	1.9215408883354088	5.76339410146982E-4	1.0752151579470515
GOTERM_BP_DIRECT	GO:0007492~endoderm development	11	3.6163999999999996	6.38373357627495E-4	1.1902906579263184
GOTERM_BP_DIRECT	GO:0007281~germ cell development	11	3.6163999999999996	6.38373357627495E-4	1.1902906579263184
GOTERM_MF_DIRECT	GO:0030215~semaphorin receptor binding	8	5.012138188608777	6.455696850358789E-4	1.0252655244529785
GOTERM_MF_DIRECT	GO:0035255~ionotropic glutamate receptor binding	9	4.38562091503268	6.508320800421726E-4	1.033582397128785
GOTERM_BP_DIRECT	GO:0050806~positive regulation of synaptic transmission	9	4.383515151515152	6.533288072344125E-4	1.2180146617195131
GOTERM_BP_DIRECT	GO:0042476~odontogenesis	9	4.383515151515152	6.533288072344125E-4	1.2180146617195131
GOTERM_BP_DIRECT	GO:0001947~heart looping	14	2.969478005865103	6.583529208361521E-4	1.2273265736554628
KEGG_PATHWAY	mmu04310:Wnt signaling pathway	22	2.2347662469243015	7.107139329138167E-4	0.9134820792315534
GOTERM_BP_DIRECT	GO:0007605~sensory perception of sound	23	2.1917575757575753	7.155411035124363E-4	1.3332631057058064
GOTERM_MF_DIRECT	GO:0070888~E-box binding	10	3.8696655132641293	7.531989327620221E-4	1.1952362890482515
KEGG_PATHWAY	mmu04725:Cholinergic synapse	19	2.4082617761505243	7.534923318203437E-4	0.9682188527901481
GOTERM_MF_DIRECT	GO:0004672~protein kinase activity	62	1.5362061962261364	7.708946043926503E-4	1.223155526783326
KEGG_PATHWAY	mmu04911:Insulin secretion	16	2.6647107045778142	7.821338928118127E-4	1.004851351428604
GOTERM_BP_DIRECT	GO:0001706~endoderm formation	7	5.753363636363637	7.839091724290013E-4	1.459768325964994
GOTERM_BP_DIRECT	GO:0061036~positive regulation of cartilage development	7	5.753363636363637	7.839091724290013E-4	1.459768325964994
GOTERM_BP_DIRECT	GO:0035418~protein localization to synapse	7	5.753363636363637	7.839091724290013E-4	1.459768325964994
GOTERM_BP_DIRECT	GO:2000310~regulation of N-methyl-D-aspartate selective glutamate receptor activity	7	5.753363636363637	7.839091724290013E-4	1.459768325964994
GOTERM_MF_DIRECT	GO:0005230~extracellular ligand-gated ion channel activity	11	3.5298900047824007	7.839414043602237E-4	1.2437352995733786
GOTERM_MF_DIRECT	GO:0001105~RNA polymerase II transcription coactivator activity	11	3.5298900047824007	7.839414043602237E-4	1.2437352995733786
GOTERM_MF_DIRECT	GO:0005313~L-glutamate transmembrane transporter activity	6	7.176470588235294	7.857606408572361E-4	1.2466046091383687
GOTERM_BP_DIRECT	GO:0021707~cerebellar granule cell differentiation	6	7.17302479338843	7.877545546635335E-4	1.4668790864312498
KEGG_PATHWAY	mmu04514:Cell adhesion molecules (CAMs)	24	2.121899264756408	8.011695149175038E-4	1.0291909582158976
GOTERM_MF_DIRECT	GO:0005543~phospholipid binding	17	2.5416666666666665	8.768125346409522E-4	1.3901123590390974
GOTERM_BP_DIRECT	GO:0071773~cellular response to BMP stimulus	10	3.7572987012987014	9.503473051016349E-4	1.7670964130513833
GOTERM_MF_DIRECT	GO:0005245~voltage-gated calcium channel activity	11	3.4458450046685343	9.598408259722463E-4	1.5208036144449322
GOTERM_MF_DIRECT	GO:0005004~GPI-linked ephrin receptor activity	5	9.397759103641457	9.618744271596439E-4	1.5240025805204116
GOTERM_BP_DIRECT	GO:0003337~mesenchymal to epithelial transition involved in metanephros morphogenesis	5	9.393246753246753	9.638596725401694E-4	1.79200714150618
GOTERM_BP_DIRECT	GO:0048793~pronephros development	5	9.393246753246753	9.638596725401694E-4	1.79200714150618
GOTERM_BP_DIRECT	GO:0060231~mesenchymal to epithelial transition	5	9.393246753246753	9.638596725401694E-4	1.79200714150618
GOTERM_BP_DIRECT	GO:0021520~spinal cord motor neuron cell fate specification	5	9.393246753246753	9.638596725401694E-4	1.79200714150618
GOTERM_BP_DIRECT	GO:0021517~ventral spinal cord development	5	9.393246753246753	9.638596725401694E-4	1.79200714150618
GOTERM_BP_DIRECT	GO:2000020~positive regulation of male gonad development	5	9.393246753246753	9.638596725401694E-4	1.79200714150618
GOTERM_BP_DIRECT	GO:0022029~telencephalon cell migration	5	9.393246753246753	9.638596725401694E-4	1.79200714150618
GOTERM_BP_DIRECT	GO:0060510~Type II pneumocyte differentiation	5	9.393246753246753	9.638596725401694E-4	1.79200714150618
GOTERM_BP_DIRECT	GO:0007368~determination of left/right symmetry	16	2.597638608305275	0.0010392503112924435	1.9308838463697353
GOTERM_BP_DIRECT	GO:0048738~cardiac muscle tissue development	9	4.081203761755486	0.0011020412478457736	2.046408780850262
GOTERM_BP_DIRECT	GO:0090102~cochlea development	9	4.081203761755486	0.0011020412478457736	2.046408780850262
KEGG_PATHWAY	mmu04915:Estrogen signaling pathway	17	2.484570822763243	0.001112675123468267	1.4267092884306054
GOTERM_BP_DIRECT	GO:0007219~Notch signaling pathway	21	2.2092916363636363	0.0011680818014425868	2.167773462885858
GOTERM_BP_DIRECT	GO:0008543~fibroblast growth factor receptor signaling pathway	11	3.364093023255814	0.0011720225540200386	2.1750109981677923
GOTERM_MF_DIRECT	GO:0001227~transcriptional repressor activity, RNA polymerase II transcription regulatory region sequence-specific binding	13	2.94895199459094	0.0011816007567557163	1.869070896545999
GOTERM_BP_DIRECT	GO:0035050~embryonic heart tube development	8	4.574102766798418	0.001193838906029342	2.21506945892721
GOTERM_MF_DIRECT	GO:0048018~receptor agonist activity	6	6.57843137254902	0.001263051240241593	1.996696290245581
GOTERM_BP_DIRECT	GO:0021953~central nervous system neuron differentiation	6	6.575272727272727	0.001266204633154245	2.3478338472357807
GOTERM_BP_DIRECT	GO:0060487~lung epithelial cell differentiation	6	6.575272727272727	0.001266204633154245	2.3478338472357807
GOTERM_BP_DIRECT	GO:0051384~response to glucocorticoid	15	2.6301090909090914	0.001392423711314596	2.578990961725358
GOTERM_BP_DIRECT	GO:0002053~positive regulation of mesenchymal cell proliferation	10	3.554201474201474	0.0014590304817335789	2.7007654361367095
GOTERM_BP_DIRECT	GO:0050808~synapse organization	10	3.554201474201474	0.0014590304817335789	2.7007654361367095
GOTERM_BP_DIRECT	GO:0032355~response to estradiol	18	2.343661566156616	0.0015108197658805075	2.7953501032075057
GOTERM_BP_DIRECT	GO:0045987~positive regulation of smooth muscle contraction	8	4.383515151515152	0.0015760020109035963	2.914271110847033
GOTERM_BP_DIRECT	GO:0001934~positive regulation of protein phosphorylation	27	1.929699604743083	0.0015781028233130337	2.9181016222175282
GOTERM_BP_DIRECT	GO:2000311~regulation of alpha-amino-3-hydroxy-5-methyl-4-isoxazole propionate selective glutamate receptor activity	7	5.1141010101010105	0.0015925748774411807	2.9444853207771016
GOTERM_BP_DIRECT	GO:0032331~negative regulation of chondrocyte differentiation	7	5.1141010101010105	0.0015925748774411807	2.9444853207771016
GOTERM_BP_DIRECT	GO:0048856~anatomical structure development	7	5.1141010101010105	0.0015925748774411807	2.9444853207771016
GOTERM_BP_DIRECT	GO:0042711~maternal behavior	7	5.1141010101010105	0.0015925748774411807	2.9444853207771016
GOTERM_BP_DIRECT	GO:0007200~phospholipase C-activating G-protein coupled receptor signaling pathway	13	2.849284848484849	0.0016190918799916696	2.992810300250126
GOTERM_BP_DIRECT	GO:0003357~noradrenergic neuron differentiation	4	13.150545454545453	0.0016518595459640505	3.052495116630205
GOTERM_BP_DIRECT	GO:0021892~cerebral cortex GABAergic interneuron differentiation	4	13.150545454545453	0.0016518595459640505	3.052495116630205
GOTERM_BP_DIRECT	GO:0007501~mesodermal cell fate specification	4	13.150545454545453	0.0016518595459640505	3.052495116630205
GOTERM_MF_DIRECT	GO:0001046~core promoter sequence-specific DNA binding	11	3.2161220043572984	0.0016899547691483097	2.6630738843028467
GOTERM_BP_DIRECT	GO:0007193~adenylate cyclase-inhibiting G-protein coupled receptor signaling pathway	11	3.214577777777778	0.0016973576370965993	3.1353101811773088
GOTERM_BP_DIRECT	GO:0042755~eating behavior	10	3.46066985645933	0.001784819684831957	3.2943194503254336
GOTERM_BP_DIRECT	GO:0030879~mammary gland development	10	3.46066985645933	0.001784819684831957	3.2943194503254336
GOTERM_BP_DIRECT	GO:0060412~ventricular septum morphogenesis	10	3.46066985645933	0.001784819684831957	3.2943194503254336
GOTERM_BP_DIRECT	GO:0045909~positive regulation of vasodilation	10	3.46066985645933	0.001784819684831957	3.2943194503254336
GOTERM_BP_DIRECT	GO:0048935~peripheral nervous system neuron development	5	8.219090909090909	0.0018117889989718384	3.3433008041015677
GOTERM_BP_DIRECT	GO:0014807~regulation of somitogenesis	5	8.219090909090909	0.0018117889989718384	3.3433008041015677
GOTERM_BP_DIRECT	GO:0060406~positive regulation of penile erection	5	8.219090909090909	0.0018117889989718384	3.3433008041015677
GOTERM_BP_DIRECT	GO:0035239~tube morphogenesis	5	8.219090909090909	0.0018117889989718384	3.3433008041015677
GOTERM_MF_DIRECT	GO:0000976~transcription regulatory region sequence-specific DNA binding	12	2.9789123196448393	0.0018213248833010536	2.867280726444643
GOTERM_MF_DIRECT	GO:0097110~scaffold protein binding	12	2.9789123196448393	0.0018213248833010536	2.867280726444643
GOTERM_BP_DIRECT	GO:0031175~neuron projection development	22	2.0813812949640287	0.0018715951263449054	3.4518362202744957
GOTERM_MF_DIRECT	GO:0015293~symporter activity	19	2.231967787114846	0.0018985005504932601	2.9870582811753366
GOTERM_BP_DIRECT	GO:0016331~morphogenesis of embryonic epithelium	6	6.069482517482517	0.0019295080166373303	3.5568258516955997
GOTERM_BP_DIRECT	GO:0030903~notochord development	6	6.069482517482517	0.0019295080166373303	3.5568258516955997
GOTERM_BP_DIRECT	GO:0001945~lymph vessel development	6	6.069482517482517	0.0019295080166373303	3.5568258516955997
GOTERM_BP_DIRECT	GO:0003215~cardiac right ventricle morphogenesis	6	6.069482517482517	0.0019295080166373303	3.5568258516955997
GOTERM_MF_DIRECT	GO:0042803~protein homodimerization activity	84	1.3849329205366356	0.0019962867144406324	3.138624732756612
GOTERM_BP_DIRECT	GO:0048536~spleen development	11	3.144695652173913	0.002023614863300693	3.727200625915106
GOTERM_BP_DIRECT	GO:0048010~vascular endothelial growth factor receptor signaling pathway	8	4.208174545454545	0.0020469795560878737	3.769456819592565
GOTERM_BP_DIRECT	GO:0072659~protein localization to plasma membrane	13	2.7573724340175954	0.002171721234271692	3.9947613225701173
GOTERM_MF_DIRECT	GO:0004890~GABA-A receptor activity	7	4.847265221878225	0.0021731519942384727	3.4121984832201635
GOTERM_BP_DIRECT	GO:0021904~dorsal/ventral neural tube patterning	7	4.844937799043062	0.0021793450845667677	4.008515076190433
GOTERM_BP_DIRECT	GO:0048598~embryonic morphogenesis	7	4.844937799043062	0.0021793450845667677	4.008515076190433
GOTERM_BP_DIRECT	GO:0016079~synaptic vesicle exocytosis	7	4.844937799043062	0.0021793450845667677	4.008515076190433
GOTERM_BP_DIRECT	GO:0001508~action potential	7	4.844937799043062	0.0021793450845667677	4.008515076190433
GOTERM_BP_DIRECT	GO:0009888~tissue development	7	4.844937799043062	0.0021793450845667677	4.008515076190433
GOTERM_MF_DIRECT	GO:0019904~protein domain specific binding	37	1.6844426351855621	0.002277447757042656	3.573182661269869
KEGG_PATHWAY	mmu04970:Salivary secretion	14	2.604149097655591	0.002331365353149576	2.9677921432885945
KEGG_PATHWAY	mmu04510:Focal adhesion	27	1.8681939178833589	0.0023467415231667966	2.987093148870057
GOTERM_MF_DIRECT	GO:0005544~calcium-dependent phospholipid binding	11	3.0792657488527326	0.0023883250056884455	3.7440497658870697
GOTERM_MF_DIRECT	GO:0008134~transcription factor binding	42	1.6157550739594082	0.002433850159309859	3.8141239695485663
GOTERM_BP_DIRECT	GO:0009612~response to mechanical stimulus	13	2.713604617604618	0.002500893909928489	4.586907550052066
GOTERM_MF_DIRECT	GO:0004725~protein tyrosine phosphatase activity	17	2.3058419243986252	0.002523593636286809	3.952120832176975
GOTERM_BP_DIRECT	GO:0050919~negative chemotaxis	8	4.046321678321678	0.0026197720894318008	4.799905530059112
GOTERM_BP_DIRECT	GO:0043523~regulation of neuron apoptotic process	9	3.5865123966942147	0.0027162643351369975	4.97246284034174
GOTERM_BP_DIRECT	GO:0043586~tongue development	6	5.635948051948052	0.0028150219697306586	5.148764723079324
GOTERM_BP_DIRECT	GO:0042756~drinking behavior	6	5.635948051948052	0.0028150219697306586	5.148764723079324
GOTERM_BP_DIRECT	GO:0071625~vocalization behavior	6	5.635948051948052	0.0028150219697306586	5.148764723079324
GOTERM_BP_DIRECT	GO:0010977~negative regulation of neuron projection development	13	2.6712045454545454	0.0028695548141690745	5.245983876496729
GOTERM_BP_DIRECT	GO:0001502~cartilage condensation	7	4.602690909090909	0.0029153660096701713	5.327581478519727
GOTERM_BP_DIRECT	GO:0007422~peripheral nervous system development	7	4.602690909090909	0.0029153660096701713	5.327581478519727
GOTERM_BP_DIRECT	GO:0046928~regulation of neurotransmitter secretion	7	4.602690909090909	0.0029153660096701713	5.327581478519727
GOTERM_MF_DIRECT	GO:0042165~neurotransmitter binding	5	7.309368191721133	0.0030595580332341394	4.7724072994475675
GOTERM_MF_DIRECT	GO:0008066~glutamate receptor activity	5	7.309368191721133	0.0030595580332341394	4.7724072994475675
GOTERM_BP_DIRECT	GO:0060563~neuroepithelial cell differentiation	5	7.305858585858585	0.003065639743114978	5.594778048770022
GOTERM_BP_DIRECT	GO:0060290~transdifferentiation	5	7.305858585858585	0.003065639743114978	5.594778048770022
GOTERM_BP_DIRECT	GO:0008354~germ cell migration	5	7.305858585858585	0.003065639743114978	5.594778048770022
GOTERM_BP_DIRECT	GO:0060541~respiratory system development	5	7.305858585858585	0.003065639743114978	5.594778048770022
GOTERM_BP_DIRECT	GO:0007494~midgut development	5	7.305858585858585	0.003065639743114978	5.594778048770022
GOTERM_BP_DIRECT	GO:0018108~peptidyl-tyrosine phosphorylation	13	2.630109090909091	0.0032810789558995667	5.976597996273614
GOTERM_MF_DIRECT	GO:0001205~transcriptional activator activity, RNA polymerase II distal enhancer sequence-specific binding	9	3.482698961937716	0.003307683883117209	5.1499327792259075
GOTERM_BP_DIRECT	GO:0035987~endodermal cell differentiation	8	3.896457912457912	0.0033080272383516586	6.024255066576323
GOTERM_BP_DIRECT	GO:0030325~adrenal gland development	8	3.896457912457912	0.0033080272383516586	6.024255066576323
GOTERM_BP_DIRECT	GO:0048863~stem cell differentiation	9	3.4810267379679143	0.003319310106836558	6.04420162230257
GOTERM_BP_DIRECT	GO:0019228~neuronal action potential	9	3.4810267379679143	0.003319310106836558	6.04420162230257
GOTERM_BP_DIRECT	GO:0051216~cartilage development	15	2.4055875831485594	0.0033240107078163997	6.05251045392885
KEGG_PATHWAY	mmu04261:Adrenergic signaling in cardiomyocytes	21	2.005194805194805	0.003649178456673434	4.609186772256324
GOTERM_BP_DIRECT	GO:0045879~negative regulation of smoothened signaling pathway	7	4.3835151515151525	0.0038223998061471397	6.929532444409848
GOTERM_BP_DIRECT	GO:0001829~trophectodermal cell differentiation	7	4.3835151515151525	0.0038223998061471397	6.929532444409848
GOTERM_BP_DIRECT	GO:0050885~neuromuscular process controlling balance	12	2.720802507836991	0.0038579456516845373	6.991785925643068
GOTERM_BP_DIRECT	GO:0007189~adenylate cyclase-activating G-protein coupled receptor signaling pathway	11	2.89312	0.0038671483796533183	7.007896766654598
GOTERM_MF_DIRECT	GO:0015277~kainate selective glutamate receptor activity	4	10.525490196078431	0.003889765364311081	6.030075825888459
GOTERM_MF_DIRECT	GO:0008294~calcium- and calmodulin-responsive adenylate cyclase activity	4	10.525490196078431	0.003889765364311081	6.030075825888459
GOTERM_BP_DIRECT	GO:0048755~branching morphogenesis of a nerve	4	10.520436363636362	0.0038957076116290447	7.057877431464221
GOTERM_BP_DIRECT	GO:0033564~anterior/posterior axon guidance	4	10.520436363636362	0.0038957076116290447	7.057877431464221
GOTERM_BP_DIRECT	GO:0021521~ventral spinal cord interneuron specification	4	10.520436363636362	0.0038957076116290447	7.057877431464221
GOTERM_BP_DIRECT	GO:0090027~negative regulation of monocyte chemotaxis	4	10.520436363636362	0.0038957076116290447	7.057877431464221
GOTERM_BP_DIRECT	GO:0043949~regulation of cAMP-mediated signaling	4	10.520436363636362	0.0038957076116290447	7.057877431464221
GOTERM_BP_DIRECT	GO:0003211~cardiac ventricle formation	4	10.520436363636362	0.0038957076116290447	7.057877431464221
GOTERM_BP_DIRECT	GO:0021891~olfactory bulb interneuron development	4	10.520436363636362	0.0038957076116290447	7.057877431464221
GOTERM_BP_DIRECT	GO:0061743~motor learning	4	10.520436363636362	0.0038957076116290447	7.057877431464221
GOTERM_MF_DIRECT	GO:0022841~potassium ion leak channel activity	6	5.2627450980392165	0.003951421249363107	6.122853585406474
GOTERM_BP_DIRECT	GO:0001759~organ induction	6	5.260218181818182	0.003960808802964572	7.171714056345713
GOTERM_BP_DIRECT	GO:0030322~stabilization of membrane potential	6	5.260218181818182	0.003960808802964572	7.171714056345713
GOTERM_BP_DIRECT	GO:0060134~prepulse inhibition	6	5.260218181818182	0.003960808802964572	7.171714056345713
GOTERM_BP_DIRECT	GO:0048514~blood vessel morphogenesis	9	3.381568831168831	0.004021225011111522	7.277240373297045
GOTERM_BP_DIRECT	GO:0007204~positive regulation of cytosolic calcium ion concentration	22	1.9548108108108107	0.004034594984191019	7.300577762099103
GOTERM_BP_DIRECT	GO:0048169~regulation of long-term neuronal synaptic plasticity	8	3.757298701298701	0.004125928233729751	7.459851965007591
GOTERM_BP_DIRECT	GO:0050770~regulation of axonogenesis	8	3.757298701298701	0.004125928233729751	7.459851965007591
GOTERM_BP_DIRECT	GO:0030855~epithelial cell differentiation	13	2.551598371777476	0.004246932859965587	7.670470527018902
GOTERM_BP_DIRECT	GO:0046426~negative regulation of JAK-STAT cascade	10	3.0582663847780127	0.004383053137568619	7.906856741308321
GOTERM_MF_DIRECT	GO:0008092~cytoskeletal protein binding	13	2.515282583621684	0.004786319414608342	7.370757684468221
GOTERM_BP_DIRECT	GO:0015813~L-glutamate transport	5	6.5752727272727265	0.004803846098911197	8.633987152219614
GOTERM_MF_DIRECT	GO:0017046~peptide hormone binding	9	3.28921568627451	0.0048157118106100984	7.414405221904385
GOTERM_BP_DIRECT	GO:0030513~positive regulation of BMP signaling pathway	9	3.2876363636363632	0.004832207620278341	8.682799856233824
GOTERM_BP_DIRECT	GO:0019226~transmission of nerve impulse	7	4.184264462809918	0.004922710622247885	8.838398550699978
GOTERM_BP_DIRECT	GO:0046579~positive regulation of Ras protein signal transduction	7	4.184264462809918	0.004922710622247885	8.838398550699978
KEGG_PATHWAY	mmu00534:Glycosaminoglycan biosynthesis - heparan sulfate / heparin	7	4.177489177489178	0.005078646783118459	6.360664636960922
GOTERM_BP_DIRECT	GO:0035249~synaptic transmission, glutamatergic	8	3.6277366771159874	0.0050880740928366	9.122054214762176
GOTERM_BP_DIRECT	GO:0006810~transport	168	1.2125640155673085	0.0051205386725229	9.177644010848852
GOTERM_BP_DIRECT	GO:0021846~cell proliferation in forebrain	6	4.931454545454546	0.005404854089858705	9.66310986231942
GOTERM_BP_DIRECT	GO:0002089~lens morphogenesis in camera-type eye	6	4.931454545454546	0.005404854089858705	9.66310986231942
GOTERM_BP_DIRECT	GO:1901214~regulation of neuron death	6	4.931454545454546	0.005404854089858705	9.66310986231942
GOTERM_BP_DIRECT	GO:0030177~positive regulation of Wnt signaling pathway	9	3.1987813267813263	0.005762739244590579	10.270703514514267
KEGG_PATHWAY	mmu05030:Cocaine addiction	10	2.923024497368521	0.006042557802242894	7.52491142536289
GOTERM_MF_DIRECT	GO:0017147~Wnt-protein binding	8	3.5084967320261438	0.006190592561333246	9.434687540106923
GOTERM_BP_DIRECT	GO:0010975~regulation of neuron projection development	8	3.5068121212121213	0.0062093537268703165	11.023510405464032
GOTERM_MF_DIRECT	GO:0071837~HMG box domain binding	7	4.004262574595056	0.006222090435577976	9.48048337658831
GOTERM_MF_DIRECT	GO:0051018~protein kinase A binding	7	4.004262574595056	0.006222090435577976	9.48048337658831
GOTERM_BP_DIRECT	GO:0061178~regulation of insulin secretion involved in cellular response to glucose stimulus	7	4.002339920948617	0.006238782992795646	11.072905390039711
GOTERM_BP_DIRECT	GO:0090190~positive regulation of branching involved in ureteric bud morphogenesis	7	4.002339920948617	0.006238782992795646	11.072905390039711
GOTERM_BP_DIRECT	GO:0001708~cell fate specification	7	4.002339920948617	0.006238782992795646	11.072905390039711
GOTERM_BP_DIRECT	GO:0090103~cochlea morphogenesis	7	4.002339920948617	0.006238782992795646	11.072905390039711
GOTERM_BP_DIRECT	GO:0001843~neural tube closure	16	2.16916213683224	0.006328524116952477	11.223369427918117
GOTERM_BP_DIRECT	GO:0051091~positive regulation of sequence-specific DNA binding transcription factor activity	17	2.089338997451147	0.0068093289821609644	12.025412641758116
GOTERM_BP_DIRECT	GO:0042220~response to cocaine	9	3.114602870813397	0.006823517793850553	12.04897684566567
GOTERM_BP_DIRECT	GO:0007528~neuromuscular junction development	9	3.114602870813397	0.006823517793850553	12.04897684566567
GOTERM_BP_DIRECT	GO:0048705~skeletal system morphogenesis	11	2.6788148148148148	0.006839055196988314	12.074773881606593
KEGG_PATHWAY	mmu04012:ErbB signaling pathway	14	2.3048216151664427	0.006865020809620304	8.507738184840541
GOTERM_MF_DIRECT	GO:0030276~clathrin binding	10	2.8601875532821825	0.006952451944526258	10.53631358865168
GOTERM_BP_DIRECT	GO:0030514~negative regulation of BMP signaling pathway	10	2.858814229249012	0.0069777893374055495	12.304799412514743
KEGG_PATHWAY	mmu04151:PI3K-Akt signaling pathway	38	1.5506186934758361	0.007061643576195363	8.74126677464494
GOTERM_MF_DIRECT	GO:0004143~diacylglycerol kinase activity	5	5.980392156862745	0.007085201670641128	10.726976021330115
GOTERM_BP_DIRECT	GO:0032330~regulation of chondrocyte differentiation	5	5.977520661157025	0.007098755552830097	12.504900139035591
GOTERM_BP_DIRECT	GO:0048149~behavioral response to ethanol	5	5.977520661157025	0.007098755552830097	12.504900139035591
GOTERM_BP_DIRECT	GO:0060013~righting reflex	5	5.977520661157025	0.007098755552830097	12.504900139035591
GOTERM_BP_DIRECT	GO:0061180~mammary gland epithelium development	5	5.977520661157025	0.007098755552830097	12.504900139035591
GOTERM_BP_DIRECT	GO:0048667~cell morphogenesis involved in neuron differentiation	5	5.977520661157025	0.007098755552830097	12.504900139035591
GOTERM_BP_DIRECT	GO:0030431~sleep	5	5.977520661157025	0.007098755552830097	12.504900139035591
GOTERM_BP_DIRECT	GO:0048762~mesenchymal cell differentiation	5	5.977520661157025	0.007098755552830097	12.504900139035591
GOTERM_BP_DIRECT	GO:0002042~cell migration involved in sprouting angiogenesis	6	4.64136898395722	0.007184345890141508	12.646221356792719
GOTERM_BP_DIRECT	GO:0014032~neural crest cell development	6	4.64136898395722	0.007184345890141508	12.646221356792719
GOTERM_BP_DIRECT	GO:0050678~regulation of epithelial cell proliferation	6	4.64136898395722	0.007184345890141508	12.646221356792719
GOTERM_BP_DIRECT	GO:0048712~negative regulation of astrocyte differentiation	6	4.64136898395722	0.007184345890141508	12.646221356792719
GOTERM_BP_DIRECT	GO:0042713~sperm ejaculation	4	8.767030303030303	0.007351823650969721	12.922124921101396
GOTERM_BP_DIRECT	GO:0051938~L-glutamate import	4	8.767030303030303	0.007351823650969721	12.922124921101396
GOTERM_BP_DIRECT	GO:0048368~lateral mesoderm development	4	8.767030303030303	0.007351823650969721	12.922124921101396
GOTERM_BP_DIRECT	GO:2000052~positive regulation of non-canonical Wnt signaling pathway	4	8.767030303030303	0.007351823650969721	12.922124921101396
GOTERM_BP_DIRECT	GO:1902459~positive regulation of stem cell population maintenance	4	8.767030303030303	0.007351823650969721	12.922124921101396
GOTERM_BP_DIRECT	GO:0072177~mesonephric duct development	4	8.767030303030303	0.007351823650969721	12.922124921101396
GOTERM_BP_DIRECT	GO:0060022~hard palate development	4	8.767030303030303	0.007351823650969721	12.922124921101396
GOTERM_MF_DIRECT	GO:0005085~guanyl-nucleotide exchange factor activity	22	1.8554550025138261	0.0073651273350234265	11.127772955706472
GOTERM_BP_DIRECT	GO:0008542~visual learning	12	2.504865800865801	0.007374628929969134	12.959630555439073
GOTERM_BP_DIRECT	GO:0007623~circadian rhythm	17	2.069993265993266	0.007445542467935012	13.076157499487351
KEGG_PATHWAY	mmu04512:ECM-receptor interaction	14	2.2786304604486425	0.007559156421167592	9.329708332292796
GOTERM_MF_DIRECT	GO:0005246~calcium channel regulator activity	7	3.837418300653595	0.00777251025650999	11.708050406870695
GOTERM_BP_DIRECT	GO:0060425~lung morphogenesis	7	3.835575757575758	0.007793043319840852	13.645047939378996
GOTERM_BP_DIRECT	GO:1990138~neuron projection extension	7	3.835575757575758	0.007793043319840852	13.645047939378996
GOTERM_BP_DIRECT	GO:0017158~regulation of calcium ion-dependent exocytosis	7	3.835575757575758	0.007793043319840852	13.645047939378996
GOTERM_BP_DIRECT	GO:0014068~positive regulation of phosphatidylinositol 3-kinase signaling	12	2.465727272727273	0.008309644312475332	14.484259851416736
GOTERM_MF_DIRECT	GO:0003707~steroid hormone receptor activity	11	2.5843837535014007	0.008835590642301482	13.205623950130308
GOTERM_BP_DIRECT	GO:0060349~bone morphogenesis	8	3.2876363636363632	0.008989539179020007	15.576978276337371
GOTERM_BP_DIRECT	GO:0009725~response to hormone	10	2.7396969696969697	0.009270448519275215	16.024582064104187
GOTERM_BP_DIRECT	GO:1900273~positive regulation of long-term synaptic potentiation	6	4.383515151515152	0.00933502704878737	16.127164067150414
GOTERM_BP_DIRECT	GO:2000648~positive regulation of stem cell proliferation	6	4.383515151515152	0.00933502704878737	16.127164067150414
GOTERM_BP_DIRECT	GO:0035640~exploration behavior	6	4.383515151515152	0.00933502704878737	16.127164067150414
GOTERM_BP_DIRECT	GO:0001709~cell fate determination	6	4.383515151515152	0.00933502704878737	16.127164067150414
GOTERM_BP_DIRECT	GO:0001569~patterning of blood vessels	9	2.958872727272727	0.009379273013027049	16.197379606911078
GOTERM_BP_DIRECT	GO:0034446~substrate adhesion-dependent cell spreading	9	2.958872727272727	0.009379273013027049	16.197379606911078
KEGG_PATHWAY	mmu04924:Renin secretion	12	2.4207583161305495	0.009510494736553143	11.604059968760016
GOTERM_BP_DIRECT	GO:0097150~neuronal stem cell population maintenance	7	3.6821527272727277	0.009607589771456022	16.55882025739984
GOTERM_MF_DIRECT	GO:0016301~kinase activity	69	1.3469191831035083	0.009661423343394605	14.352516085249167
GOTERM_MF_DIRECT	GO:0004016~adenylate cyclase activity	5	5.48202614379085	0.009996276886211653	14.813490463456347
GOTERM_BP_DIRECT	GO:0060402~calcium ion transport into cytosol	5	5.4793939393939395	0.010015031012686514	17.200163133234135
GOTERM_BP_DIRECT	GO:0021952~central nervous system projection neuron axonogenesis	5	5.4793939393939395	0.010015031012686514	17.200163133234135
GOTERM_BP_DIRECT	GO:0032526~response to retinoic acid	11	2.5378245614035086	0.010043791475279524	17.24525746698813
KEGG_PATHWAY	mmu04971:Gastric acid secretion	12	2.387136672850959	0.010543490499541765	12.786633659631018
GOTERM_BP_DIRECT	GO:0006906~vesicle fusion	10	2.6837847866419295	0.010610443174982245	18.128999123849788
GOTERM_BP_DIRECT	GO:0010595~positive regulation of endothelial cell migration	9	2.8867050997782706	0.01089609582162761	18.571104394508964
GOTERM_MF_DIRECT	GO:0005516~calmodulin binding	24	1.7349709114414997	0.010989991750750857	16.167829311350978
GOTERM_BP_DIRECT	GO:0001938~positive regulation of endothelial cell proliferation	12	2.35532157394844	0.011672026042424153	19.760634113807683
GOTERM_MF_DIRECT	GO:0043425~bHLH transcription factor binding	7	3.5422322775263955	0.011674042925573945	17.08836862824211
GOTERM_BP_DIRECT	GO:0050905~neuromuscular process	7	3.540531468531469	0.01170393507669785	19.80919793156881
GOTERM_BP_DIRECT	GO:0002052~positive regulation of neuroblast proliferation	7	3.540531468531469	0.01170393507669785	19.80919793156881
GOTERM_BP_DIRECT	GO:0010107~potassium ion import	7	3.540531468531469	0.01170393507669785	19.80919793156881
GOTERM_BP_DIRECT	GO:1900006~positive regulation of dendrite development	6	4.152803827751196	0.011890627749979297	20.09277686492579
GOTERM_BP_DIRECT	GO:0016339~calcium-dependent cell-cell adhesion via plasma membrane cell adhesion molecules	6	4.152803827751196	0.011890627749979297	20.09277686492579
GOTERM_BP_DIRECT	GO:0021549~cerebellum development	10	2.630109090909091	0.012090678617998054	20.39559259661311
GOTERM_BP_DIRECT	GO:0032956~regulation of actin cytoskeleton organization	10	2.630109090909091	0.012090678617998054	20.39559259661311
GOTERM_MF_DIRECT	GO:0070097~delta-catenin binding	4	7.518207282913165	0.012125101747930576	17.690173287719666
GOTERM_BP_DIRECT	GO:0072205~metanephric collecting duct development	4	7.514597402597402	0.012142796635150888	20.47430474698522
GOTERM_BP_DIRECT	GO:0060449~bud elongation involved in lung branching	4	7.514597402597402	0.012142796635150888	20.47430474698522
GOTERM_BP_DIRECT	GO:0042490~mechanoreceptor differentiation	4	7.514597402597402	0.012142796635150888	20.47430474698522
GOTERM_BP_DIRECT	GO:0060575~intestinal epithelial cell differentiation	4	7.514597402597402	0.012142796635150888	20.47430474698522
GOTERM_BP_DIRECT	GO:0072112~glomerular visceral epithelial cell differentiation	4	7.514597402597402	0.012142796635150888	20.47430474698522
GOTERM_BP_DIRECT	GO:0048645~organ formation	4	7.514597402597402	0.012142796635150888	20.47430474698522
GOTERM_BP_DIRECT	GO:0019222~regulation of metabolic process	4	7.514597402597402	0.012142796635150888	20.47430474698522
GOTERM_BP_DIRECT	GO:0032808~lacrimal gland development	4	7.514597402597402	0.012142796635150888	20.47430474698522
GOTERM_BP_DIRECT	GO:0016310~phosphorylation	63	1.3537326203208557	0.012208789781050862	20.57386634356545
GOTERM_MF_DIRECT	GO:0019838~growth factor binding	9	2.819327731092437	0.012547023197196581	18.249394321541324
GOTERM_MF_DIRECT	GO:0015459~potassium channel regulator activity	8	3.0957324106113036	0.012550517643814131	18.254011008005044
GOTERM_BP_DIRECT	GO:0060395~SMAD protein signal transduction	13	2.2202219598583235	0.012965259092410072	21.70672930301607
GOTERM_BP_DIRECT	GO:0035023~regulation of Rho protein signal transduction	13	2.2202219598583235	0.012965259092410072	21.70672930301607
GOTERM_BP_DIRECT	GO:0030334~regulation of cell migration	13	2.2202219598583235	0.012965259092410072	21.70672930301607
GOTERM_MF_DIRECT	GO:0016595~glutamate binding	5	5.060331825037707	0.013583608531953216	19.608214565579228
GOTERM_MF_DIRECT	GO:0001076~transcription factor activity, RNA polymerase II transcription factor binding	5	5.060331825037707	0.013583608531953216	19.608214565579228
GOTERM_BP_DIRECT	GO:0035815~positive regulation of renal sodium excretion	5	5.057902097902097	0.013608596788938014	22.658117226427578
GOTERM_BP_DIRECT	GO:0021895~cerebral cortex neuron differentiation	5	5.057902097902097	0.013608596788938014	22.658117226427578
GOTERM_BP_DIRECT	GO:0043583~ear development	5	5.057902097902097	0.013608596788938014	22.658117226427578
GOTERM_MF_DIRECT	GO:0005104~fibroblast growth factor receptor binding	7	3.4110384894698624	0.014067310425277252	20.23501028494691
GOTERM_BP_DIRECT	GO:0002092~positive regulation of receptor internalization	7	3.4094006734006737	0.014102765887702701	23.381466766361246
GOTERM_BP_DIRECT	GO:0007566~embryo implantation	11	2.4109333333333334	0.014280353670662962	23.639846402643606
GOTERM_BP_DIRECT	GO:0019229~regulation of vasoconstriction	6	3.945163636363636	0.014882381664219721	24.509636915643984
GOTERM_BP_DIRECT	GO:0001942~hair follicle development	10	2.5289510489510487	0.01550504442532118	25.399368190653306
KEGG_PATHWAY	mmu04925:Aldosterone synthesis and secretion	13	2.165077447469474	0.015548541726746815	18.31251297023442
KEGG_PATHWAY	mmu04530:Tight junction	18	1.8547536738698096	0.016116042108229565	18.918243443948523
GOTERM_MF_DIRECT	GO:0005006~epidermal growth factor-activated receptor activity	3	13.15686274509804	0.01641817870577238	23.21664330753056
GOTERM_BP_DIRECT	GO:1900452~regulation of long term synaptic depression	3	13.150545454545455	0.016434762363924566	26.709397905839072
GOTERM_BP_DIRECT	GO:0072179~nephric duct formation	3	13.150545454545455	0.016434762363924566	26.709397905839072
GOTERM_BP_DIRECT	GO:0048852~diencephalon morphogenesis	3	13.150545454545455	0.016434762363924566	26.709397905839072
GOTERM_BP_DIRECT	GO:0003358~noradrenergic neuron development	3	13.150545454545455	0.016434762363924566	26.709397905839072
GOTERM_BP_DIRECT	GO:2000195~negative regulation of female gonad development	3	13.150545454545455	0.016434762363924566	26.709397905839072
GOTERM_BP_DIRECT	GO:0048486~parasympathetic nervous system development	3	13.150545454545455	0.016434762363924566	26.709397905839072
GOTERM_BP_DIRECT	GO:0060594~mammary gland specification	3	13.150545454545455	0.016434762363924566	26.709397905839072
GOTERM_BP_DIRECT	GO:0097477~lateral motor column neuron migration	3	13.150545454545455	0.016434762363924566	26.709397905839072
GOTERM_BP_DIRECT	GO:0003350~pulmonary myocardium development	3	13.150545454545455	0.016434762363924566	26.709397905839072
GOTERM_BP_DIRECT	GO:0072092~ureteric bud invasion	3	13.150545454545455	0.016434762363924566	26.709397905839072
GOTERM_BP_DIRECT	GO:2000721~positive regulation of transcription from RNA polymerase II promoter involved in smooth muscle cell differentiation	3	13.150545454545455	0.016434762363924566	26.709397905839072
GOTERM_BP_DIRECT	GO:0008283~cell proliferation	27	1.6139305785123965	0.016436552636763822	26.711899371429727
GOTERM_MF_DIRECT	GO:0005160~transforming growth factor beta receptor binding	9	2.6911764705882355	0.01648123187760748	23.295156788841187
GOTERM_MF_DIRECT	GO:0046872~metal ion binding	286	1.1215686274509804	0.016627821136944415	23.47739822734972
GOTERM_BP_DIRECT	GO:0086091~regulation of heart rate by cardiac conduction	7	3.2876363636363637	0.016823721611475523	27.250978064292774
GOTERM_BP_DIRECT	GO:0048791~calcium ion-regulated exocytosis of neurotransmitter	7	3.2876363636363637	0.016823721611475523	27.250978064292774
GOTERM_BP_DIRECT	GO:0050804~modulation of synaptic transmission	7	3.2876363636363637	0.016823721611475523	27.250978064292774
GOTERM_BP_DIRECT	GO:0007205~protein kinase C-activating G-protein coupled receptor signaling pathway	7	3.2876363636363637	0.016823721611475523	27.250978064292774
GOTERM_MF_DIRECT	GO:0004879~RNA polymerase II transcription factor activity, ligand-activated sequence-specific DNA binding	8	2.923747276688453	0.017068877104743033	24.02327946825986
GOTERM_BP_DIRECT	GO:0002027~regulation of heart rate	8	2.9223434343434342	0.0171163141997574	27.655879700059817
GOTERM_BP_DIRECT	GO:0060548~negative regulation of cell death	13	2.136963636363636	0.017264893855578084	27.860672680564413
GOTERM_BP_DIRECT	GO:0043401~steroid hormone mediated signaling pathway	10	2.4812349914236704	0.01745551136115099	28.122604398921915
GOTERM_BP_DIRECT	GO:0016311~dephosphorylation	16	1.9303552960800667	0.01781143897164353	28.609284071211892
GOTERM_BP_DIRECT	GO:0060259~regulation of feeding behavior	5	4.696623376623377	0.017926026716750625	28.76530131288616
GOTERM_BP_DIRECT	GO:0030516~regulation of axon extension	5	4.696623376623377	0.017926026716750625	28.76530131288616
GOTERM_BP_DIRECT	GO:2000179~positive regulation of neural precursor cell proliferation	6	3.757298701298702	0.01833862599418703	29.324407584484003
GOTERM_BP_DIRECT	GO:0010460~positive regulation of heart rate	6	3.757298701298702	0.01833862599418703	29.324407584484003
GOTERM_BP_DIRECT	GO:0048265~response to pain	6	3.757298701298702	0.01833862599418703	29.324407584484003
GOTERM_BP_DIRECT	GO:0060428~lung epithelium development	4	6.5752727272727265	0.018341401216377482	29.32815413700107
GOTERM_BP_DIRECT	GO:0023052~signaling	4	6.5752727272727265	0.018341401216377482	29.32815413700107
GOTERM_BP_DIRECT	GO:0042596~fear response	4	6.5752727272727265	0.018341401216377482	29.32815413700107
GOTERM_BP_DIRECT	GO:0060040~retinal bipolar neuron differentiation	4	6.5752727272727265	0.018341401216377482	29.32815413700107
GOTERM_BP_DIRECT	GO:0060074~synapse maturation	4	6.5752727272727265	0.018341401216377482	29.32815413700107
GOTERM_BP_DIRECT	GO:0043576~regulation of respiratory gaseous exchange	4	6.5752727272727265	0.018341401216377482	29.32815413700107
GOTERM_BP_DIRECT	GO:0048672~positive regulation of collateral sprouting	4	6.5752727272727265	0.018341401216377482	29.32815413700107
GOTERM_BP_DIRECT	GO:0022612~gland morphogenesis	4	6.5752727272727265	0.018341401216377482	29.32815413700107
GOTERM_BP_DIRECT	GO:0048170~positive regulation of long-term neuronal synaptic plasticity	4	6.5752727272727265	0.018341401216377482	29.32815413700107
GOTERM_BP_DIRECT	GO:0051549~positive regulation of keratinocyte migration	4	6.5752727272727265	0.018341401216377482	29.32815413700107
GOTERM_BP_DIRECT	GO:0072006~nephron development	4	6.5752727272727265	0.018341401216377482	29.32815413700107
GOTERM_BP_DIRECT	GO:0060008~Sertoli cell differentiation	4	6.5752727272727265	0.018341401216377482	29.32815413700107
GOTERM_BP_DIRECT	GO:0010629~negative regulation of gene expression	31	1.5383656946826758	0.018416340574962532	29.429251283808867
GOTERM_BP_DIRECT	GO:0048469~cell maturation	9	2.630109090909091	0.018807304008787246	29.954465088749703
GOTERM_BP_DIRECT	GO:0035094~response to nicotine	9	2.630109090909091	0.018807304008787246	29.954465088749703
GOTERM_BP_DIRECT	GO:0051402~neuron apoptotic process	9	2.630109090909091	0.018807304008787246	29.954465088749703
GOTERM_BP_DIRECT	GO:0043406~positive regulation of MAP kinase activity	10	2.4352861952861953	0.019578802593826244	30.980046937709638
GOTERM_MF_DIRECT	GO:0005261~cation channel activity	8	2.844727080021198	0.019711506918703207	27.2182836514935
GOTERM_BP_DIRECT	GO:0030501~positive regulation of bone mineralization	8	2.843361179361179	0.019765481688984725	31.226061639096336
GOTERM_BP_DIRECT	GO:0045747~positive regulation of Notch signaling pathway	8	2.843361179361179	0.019765481688984725	31.226061639096336
GOTERM_MF_DIRECT	GO:0000987~core promoter proximal region sequence-specific DNA binding	7	3.17579445571332	0.019836773069429076	27.36656140960536
GOTERM_BP_DIRECT	GO:0045930~negative regulation of mitotic cell cycle	7	3.1742695924764894	0.01988519487662342	31.383388330281793
KEGG_PATHWAY	mmu05410:Hypertrophic cardiomyopathy (HCM)	12	2.175618233484418	0.020357011776588208	23.315409556536082
GOTERM_BP_DIRECT	GO:0046777~protein autophosphorylation	23	1.6528007948335817	0.021652893160448244	33.667197817710694
GOTERM_BP_DIRECT	GO:0048538~thymus development	10	2.3910082644628097	0.02188263636228653	33.95867885673607
GOTERM_MF_DIRECT	GO:0051015~actin filament binding	18	1.7941176470588236	0.022185225223623865	30.09455500093674
GOTERM_BP_DIRECT	GO:0009948~anterior/posterior axis specification	6	3.586512396694215	0.022284483457372706	34.46559942908268
GOTERM_BP_DIRECT	GO:0008589~regulation of smoothened signaling pathway	6	3.586512396694215	0.022284483457372706	34.46559942908268
GOTERM_BP_DIRECT	GO:0032148~activation of protein kinase B activity	6	3.586512396694215	0.022284483457372706	34.46559942908268
GOTERM_MF_DIRECT	GO:0016594~glycine binding	5	4.38562091503268	0.022963696921324862	30.977435752716087
GOTERM_MF_DIRECT	GO:0008179~adenylate cyclase binding	5	4.38562091503268	0.022963696921324862	30.977435752716087
GOTERM_MF_DIRECT	GO:0005521~lamin binding	5	4.38562091503268	0.022963696921324862	30.977435752716087
GOTERM_BP_DIRECT	GO:0009268~response to pH	5	4.383515151515152	0.023004287776231477	35.364420004884444
GOTERM_BP_DIRECT	GO:0050773~regulation of dendrite development	5	4.383515151515152	0.023004287776231477	35.364420004884444
GOTERM_BP_DIRECT	GO:0060445~branching involved in salivary gland morphogenesis	5	4.383515151515152	0.023004287776231477	35.364420004884444
GOTERM_BP_DIRECT	GO:0050673~epithelial cell proliferation	5	4.383515151515152	0.023004287776231477	35.364420004884444
GOTERM_BP_DIRECT	GO:0007340~acrosome reaction	5	4.383515151515152	0.023004287776231477	35.364420004884444
GOTERM_BP_DIRECT	GO:0001958~endochondral ossification	7	3.0684606060606066	0.023304155164825615	35.735410462217345
GOTERM_BP_DIRECT	GO:0050775~positive regulation of dendrite morphogenesis	7	3.0684606060606066	0.023304155164825615	35.735410462217345
GOTERM_BP_DIRECT	GO:0034220~ion transmembrane transport	9	2.5181895551257254	0.024012678648386663	36.603990552769886
GOTERM_BP_DIRECT	GO:0048146~positive regulation of fibroblast proliferation	11	2.225476923076923	0.024114779691548096	36.72823641350973
KEGG_PATHWAY	mmu05218:Melanoma	11	2.2190284564530036	0.024475238281420883	27.37379316339058
GOTERM_MF_DIRECT	GO:0008270~zinc ion binding	100	1.2238942088463292	0.02476237798448075	32.97754534915992
GOTERM_MF_DIRECT	GO:0039706~co-receptor binding	4	5.847494553376906	0.02594315150444938	34.26087140737669
GOTERM_BP_DIRECT	GO:0003084~positive regulation of systemic arterial blood pressure	4	5.8446868686868685	0.02597928195299954	38.95699374939079
GOTERM_BP_DIRECT	GO:0045198~establishment of epithelial cell apical/basal polarity	4	5.8446868686868685	0.02597928195299954	38.95699374939079
GOTERM_BP_DIRECT	GO:0031915~positive regulation of synaptic plasticity	4	5.8446868686868685	0.02597928195299954	38.95699374939079
GOTERM_BP_DIRECT	GO:0045687~positive regulation of glial cell differentiation	4	5.8446868686868685	0.02597928195299954	38.95699374939079
GOTERM_BP_DIRECT	GO:0021587~cerebellum morphogenesis	4	5.8446868686868685	0.02597928195299954	38.95699374939079
GOTERM_BP_DIRECT	GO:0021984~adenohypophysis development	4	5.8446868686868685	0.02597928195299954	38.95699374939079
GOTERM_BP_DIRECT	GO:0098911~regulation of ventricular cardiac muscle cell action potential	4	5.8446868686868685	0.02597928195299954	38.95699374939079
GOTERM_BP_DIRECT	GO:0003309~type B pancreatic cell differentiation	4	5.8446868686868685	0.02597928195299954	38.95699374939079
GOTERM_BP_DIRECT	GO:0030916~otic vesicle formation	4	5.8446868686868685	0.02597928195299954	38.95699374939079
GOTERM_BP_DIRECT	GO:0010226~response to lithium ion	4	5.8446868686868685	0.02597928195299954	38.95699374939079
GOTERM_BP_DIRECT	GO:0030814~regulation of cAMP metabolic process	4	5.8446868686868685	0.02597928195299954	38.95699374939079
GOTERM_BP_DIRECT	GO:0070474~positive regulation of uterine smooth muscle contraction	4	5.8446868686868685	0.02597928195299954	38.95699374939079
GOTERM_BP_DIRECT	GO:0072001~renal system development	6	3.4305770750988143	0.026741622474587046	39.84668571201697
GOTERM_BP_DIRECT	GO:0010862~positive regulation of pathway-restricted SMAD protein phosphorylation	9	2.4657272727272725	0.026961124673679653	40.100571479254924
GOTERM_BP_DIRECT	GO:0045599~negative regulation of fat cell differentiation	9	2.4657272727272725	0.026961124673679653	40.100571479254924
GOTERM_BP_DIRECT	GO:0001541~ovarian follicle development	10	2.307113237639553	0.02706147630009232	40.21630432021654
GOTERM_BP_DIRECT	GO:0045777~positive regulation of blood pressure	7	2.969478005865103	0.027095996519128994	40.25606660660449
GOTERM_BP_DIRECT	GO:0001889~liver development	14	1.9379751196172248	0.027298550458478725	40.48887540268987
GOTERM_MF_DIRECT	GO:0008022~protein C-terminus binding	25	1.5737874097007223	0.02773162737063985	36.16088913254659
GOTERM_MF_DIRECT	GO:0003690~double-stranded DNA binding	18	1.741349480968858	0.028726788776967355	37.19570138921537
GOTERM_BP_DIRECT	GO:2000679~positive regulation of transcription regulatory region DNA binding	5	4.109545454545454	0.028870765672114843	42.26694540966687
GOTERM_BP_DIRECT	GO:0042491~auditory receptor cell differentiation	5	4.109545454545454	0.028870765672114843	42.26694540966687
GOTERM_BP_DIRECT	GO:0086004~regulation of cardiac muscle cell contraction	5	4.109545454545454	0.028870765672114843	42.26694540966687
GOTERM_BP_DIRECT	GO:0006171~cAMP biosynthetic process	5	4.109545454545454	0.028870765672114843	42.26694540966687
GOTERM_BP_DIRECT	GO:0050877~neurological system process	5	4.109545454545454	0.028870765672114843	42.26694540966687
GOTERM_BP_DIRECT	GO:0014912~negative regulation of smooth muscle cell migration	5	4.109545454545454	0.028870765672114843	42.26694540966687
GOTERM_BP_DIRECT	GO:2001222~regulation of neuron migration	5	4.109545454545454	0.028870765672114843	42.26694540966687
GOTERM_BP_DIRECT	GO:0046887~positive regulation of hormone secretion	5	4.109545454545454	0.028870765672114843	42.26694540966687
GOTERM_BP_DIRECT	GO:0060322~head development	5	4.109545454545454	0.028870765672114843	42.26694540966687
GOTERM_BP_DIRECT	GO:0032230~positive regulation of synaptic transmission, GABAergic	5	4.109545454545454	0.028870765672114843	42.26694540966687
GOTERM_BP_DIRECT	GO:0048568~embryonic organ development	8	2.6301090909090905	0.02939867104896487	42.85260693521864
GOTERM_BP_DIRECT	GO:0045787~positive regulation of cell cycle	8	2.6301090909090905	0.02939867104896487	42.85260693521864
GOTERM_MF_DIRECT	GO:0048763~calcium-induced calcium release activity	3	9.86764705882353	0.031187074723354254	39.68693098435201
GOTERM_MF_DIRECT	GO:0005042~netrin receptor activity	3	9.86764705882353	0.031187074723354254	39.68693098435201
GOTERM_MF_DIRECT	GO:0004971~AMPA glutamate receptor activity	3	9.86764705882353	0.031187074723354254	39.68693098435201
GOTERM_BP_DIRECT	GO:0060571~morphogenesis of an epithelial fold	3	9.862909090909092	0.03121766518167987	44.827827238263204
GOTERM_BP_DIRECT	GO:2000664~positive regulation of interleukin-5 secretion	3	9.862909090909092	0.03121766518167987	44.827827238263204
GOTERM_BP_DIRECT	GO:0003257~positive regulation of transcription from RNA polymerase II promoter involved in myocardial precursor cell differentiation	3	9.862909090909092	0.03121766518167987	44.827827238263204
GOTERM_BP_DIRECT	GO:0071504~cellular response to heparin	3	9.862909090909092	0.03121766518167987	44.827827238263204
GOTERM_BP_DIRECT	GO:0035799~ureter maturation	3	9.862909090909092	0.03121766518167987	44.827827238263204
GOTERM_BP_DIRECT	GO:0003195~tricuspid valve formation	3	9.862909090909092	0.03121766518167987	44.827827238263204
GOTERM_BP_DIRECT	GO:0007412~axon target recognition	3	9.862909090909092	0.03121766518167987	44.827827238263204
GOTERM_BP_DIRECT	GO:0098904~regulation of AV node cell action potential	3	9.862909090909092	0.03121766518167987	44.827827238263204
GOTERM_BP_DIRECT	GO:0060486~Clara cell differentiation	3	9.862909090909092	0.03121766518167987	44.827827238263204
GOTERM_BP_DIRECT	GO:0061205~paramesonephric duct development	3	9.862909090909092	0.03121766518167987	44.827827238263204
GOTERM_BP_DIRECT	GO:0030035~microspike assembly	3	9.862909090909092	0.03121766518167987	44.827827238263204
GOTERM_BP_DIRECT	GO:0097118~neuroligin clustering involved in postsynaptic membrane assembly	3	9.862909090909092	0.03121766518167987	44.827827238263204
GOTERM_BP_DIRECT	GO:1900212~negative regulation of mesenchymal cell apoptotic process involved in metanephros development	3	9.862909090909092	0.03121766518167987	44.827827238263204
GOTERM_BP_DIRECT	GO:0061031~endodermal digestive tract morphogenesis	3	9.862909090909092	0.03121766518167987	44.827827238263204
GOTERM_BP_DIRECT	GO:0015015~heparan sulfate proteoglycan biosynthetic process, enzymatic modification	3	9.862909090909092	0.03121766518167987	44.827827238263204
GOTERM_BP_DIRECT	GO:0070779~D-aspartate import	3	9.862909090909092	0.03121766518167987	44.827827238263204
GOTERM_BP_DIRECT	GO:0060164~regulation of timing of neuron differentiation	3	9.862909090909092	0.03121766518167987	44.827827238263204
GOTERM_BP_DIRECT	GO:0033563~dorsal/ventral axon guidance	3	9.862909090909092	0.03121766518167987	44.827827238263204
GOTERM_BP_DIRECT	GO:0035502~metanephric part of ureteric bud development	3	9.862909090909092	0.03121766518167987	44.827827238263204
GOTERM_BP_DIRECT	GO:0035910~ascending aorta morphogenesis	3	9.862909090909092	0.03121766518167987	44.827827238263204
GOTERM_BP_DIRECT	GO:0007442~hindgut morphogenesis	3	9.862909090909092	0.03121766518167987	44.827827238263204
GOTERM_BP_DIRECT	GO:0072086~specification of loop of Henle identity	3	9.862909090909092	0.03121766518167987	44.827827238263204
GOTERM_BP_DIRECT	GO:0072137~condensed mesenchymal cell proliferation	3	9.862909090909092	0.03121766518167987	44.827827238263204
GOTERM_BP_DIRECT	GO:0060073~micturition	3	9.862909090909092	0.03121766518167987	44.827827238263204
GOTERM_BP_DIRECT	GO:2000667~positive regulation of interleukin-13 secretion	3	9.862909090909092	0.03121766518167987	44.827827238263204
GOTERM_BP_DIRECT	GO:0031507~heterochromatin assembly	3	9.862909090909092	0.03121766518167987	44.827827238263204
GOTERM_BP_DIRECT	GO:0021913~regulation of transcription from RNA polymerase II promoter involved in ventral spinal cord interneuron specification	3	9.862909090909092	0.03121766518167987	44.827827238263204
GOTERM_BP_DIRECT	GO:0009880~embryonic pattern specification	6	3.2876363636363637	0.03172809067181999	45.37036969218345
GOTERM_BP_DIRECT	GO:0071158~positive regulation of cell cycle arrest	6	3.2876363636363637	0.03172809067181999	45.37036969218345
GOTERM_BP_DIRECT	GO:0048714~positive regulation of oligodendrocyte differentiation	6	3.2876363636363637	0.03172809067181999	45.37036969218345
GOTERM_BP_DIRECT	GO:0003148~outflow tract septum morphogenesis	6	3.2876363636363637	0.03172809067181999	45.37036969218345
GOTERM_BP_DIRECT	GO:0035335~peptidyl-tyrosine dephosphorylation	6	3.2876363636363637	0.03172809067181999	45.37036969218345
GOTERM_BP_DIRECT	GO:0043408~regulation of MAPK cascade	10	2.2289060092449926	0.03304790641680153	46.749913391028954
GOTERM_BP_DIRECT	GO:0051930~regulation of sensory perception of pain	8	2.565960088691796	0.033208024771958125	46.915016597155635
GOTERM_MF_DIRECT	GO:0016791~phosphatase activity	16	1.7839813891658358	0.03363172540636314	42.070347283168395
GOTERM_MF_DIRECT	GO:0004721~phosphoprotein phosphatase activity	18	1.7037663986457892	0.03450431218498859	42.89948232122182
GOTERM_BP_DIRECT	GO:0043525~positive regulation of neuron apoptotic process	11	2.096463768115942	0.034922739343201184	48.65299699298641
GOTERM_BP_DIRECT	GO:0045446~endothelial cell differentiation	4	5.260218181818181	0.035054468747513445	48.78426137052539
GOTERM_BP_DIRECT	GO:0090009~primitive streak formation	4	5.260218181818181	0.035054468747513445	48.78426137052539
GOTERM_BP_DIRECT	GO:0060119~inner ear receptor cell development	4	5.260218181818181	0.035054468747513445	48.78426137052539
GOTERM_BP_DIRECT	GO:0042698~ovulation cycle	4	5.260218181818181	0.035054468747513445	48.78426137052539
GOTERM_BP_DIRECT	GO:0040019~positive regulation of embryonic development	4	5.260218181818181	0.035054468747513445	48.78426137052539
GOTERM_BP_DIRECT	GO:0048488~synaptic vesicle endocytosis	5	3.867807486631016	0.03554351021961001	49.26880298745833
GOTERM_BP_DIRECT	GO:0035567~non-canonical Wnt signaling pathway	5	3.867807486631016	0.03554351021961001	49.26880298745833
GOTERM_BP_DIRECT	GO:0042692~muscle cell differentiation	5	3.867807486631016	0.03554351021961001	49.26880298745833
GOTERM_BP_DIRECT	GO:0048172~regulation of short-term neuronal synaptic plasticity	5	3.867807486631016	0.03554351021961001	49.26880298745833
GOTERM_BP_DIRECT	GO:0035584~calcium-mediated signaling using intracellular calcium source	5	3.867807486631016	0.03554351021961001	49.26880298745833
GOTERM_BP_DIRECT	GO:0071345~cellular response to cytokine stimulus	7	2.7895096418732783	0.03585127907435266	49.57151155881727
GOTERM_BP_DIRECT	GO:0008104~protein localization	12	1.9975512082853857	0.03603493665374788	49.75133399464576
GOTERM_MF_DIRECT	GO:0043395~heparan sulfate proteoglycan binding	6	3.15764705882353	0.037184098780162836	45.376826072806494
GOTERM_MF_DIRECT	GO:0030971~receptor tyrosine kinase binding	9	2.3217993079584778	0.03718513358872812	45.3777629423287
GOTERM_BP_DIRECT	GO:0048593~camera-type eye morphogenesis	6	3.1561309090909093	0.03725821589875153	50.93367169142371
GOTERM_BP_DIRECT	GO:0048168~regulation of neuronal synaptic plasticity	6	3.1561309090909093	0.03725821589875153	50.93367169142371
GOTERM_BP_DIRECT	GO:0007162~negative regulation of cell adhesion	8	2.504865800865801	0.037332287321856936	51.00441169693072
GOTERM_MF_DIRECT	GO:0019905~syntaxin binding	12	1.973529411764706	0.038893063293421765	46.90368743506589
GOTERM_BP_DIRECT	GO:0006821~chloride transport	12	1.972581818181818	0.03902726231764893	52.5970156938944
GOTERM_BP_DIRECT	GO:0042127~regulation of cell proliferation	26	1.5062298758510213	0.03910958828401184	52.67310760024879
KEGG_PATHWAY	mmu04726:Serotonergic synapse	16	1.736099398437061	0.04076394053978045	41.56091530476523
GOTERM_MF_DIRECT	GO:0051219~phosphoprotein binding	9	2.2771493212669682	0.04113645886863121	48.847354203930124
GOTERM_BP_DIRECT	GO:0031532~actin cytoskeleton reorganization	9	2.276055944055944	0.04124949453191211	54.61088379352687
GOTERM_BP_DIRECT	GO:0043087~regulation of GTPase activity	11	2.0374084507042256	0.04142722637993808	54.768403233115535
GOTERM_BP_DIRECT	GO:0007224~smoothened signaling pathway	11	2.0374084507042256	0.04142722637993808	54.768403233115535
KEGG_PATHWAY	mmu04810:Regulation of actin cytoskeleton	23	1.5393685086608986	0.042076085789356926	42.584368688248134
GOTERM_MF_DIRECT	GO:0001190~transcriptional activator activity, RNA polymerase II transcription factor binding	5	3.6546840958605666	0.042960233486815574	50.37810343686255
GOTERM_MF_DIRECT	GO:0051393~alpha-actinin binding	5	3.6546840958605666	0.042960233486815574	50.37810343686255
GOTERM_BP_DIRECT	GO:0021954~central nervous system neuron development	5	3.6529292929292927	0.043031648268090424	56.16713090526313
GOTERM_BP_DIRECT	GO:0048546~digestive tract morphogenesis	5	3.6529292929292927	0.043031648268090424	56.16713090526313
GOTERM_BP_DIRECT	GO:0048384~retinoic acid receptor signaling pathway	5	3.6529292929292927	0.043031648268090424	56.16713090526313
GOTERM_BP_DIRECT	GO:0060037~pharyngeal system development	5	3.6529292929292927	0.043031648268090424	56.16713090526313
GOTERM_BP_DIRECT	GO:0050966~detection of mechanical stimulus involved in sensory perception of pain	5	3.6529292929292927	0.043031648268090424	56.16713090526313
GOTERM_BP_DIRECT	GO:0014898~cardiac muscle hypertrophy in response to stress	5	3.6529292929292927	0.043031648268090424	56.16713090526313
GOTERM_BP_DIRECT	GO:0050930~induction of positive chemotaxis	5	3.6529292929292927	0.043031648268090424	56.16713090526313
GOTERM_MF_DIRECT	GO:0030552~cAMP binding	6	3.0361990950226247	0.043257921603563614	50.62384789003986
GOTERM_BP_DIRECT	GO:0008217~regulation of blood pressure	10	2.1210557184750733	0.04364906290795996	56.6943987995709
GOTERM_MF_DIRECT	GO:0008144~drug binding	15	1.762079831932773	0.04423209511360705	51.420086659415645
GOTERM_MF_DIRECT	GO:0042826~histone deacetylase binding	15	1.762079831932773	0.04423209511360705	51.420086659415645
GOTERM_MF_DIRECT	GO:0001012~RNA polymerase II regulatory region DNA binding	4	4.784313725490196	0.04547748334893778	52.42047946740106
GOTERM_BP_DIRECT	GO:0090129~positive regulation of synapse maturation	4	4.78201652892562	0.04553786119421324	58.27038999726568
GOTERM_BP_DIRECT	GO:0045176~apical protein localization	4	4.78201652892562	0.04553786119421324	58.27038999726568
GOTERM_BP_DIRECT	GO:0016486~peptide hormone processing	4	4.78201652892562	0.04553786119421324	58.27038999726568
GOTERM_BP_DIRECT	GO:0048339~paraxial mesoderm development	4	4.78201652892562	0.04553786119421324	58.27038999726568
GOTERM_BP_DIRECT	GO:0035413~positive regulation of catenin import into nucleus	4	4.78201652892562	0.04553786119421324	58.27038999726568
GOTERM_BP_DIRECT	GO:0040011~locomotion	4	4.78201652892562	0.04553786119421324	58.27038999726568
GOTERM_BP_DIRECT	GO:0001952~regulation of cell-matrix adhesion	4	4.78201652892562	0.04553786119421324	58.27038999726568
GOTERM_BP_DIRECT	GO:0045776~negative regulation of blood pressure	7	2.630109090909091	0.046238436833015345	58.84101512197645
GOTERM_BP_DIRECT	GO:0030073~insulin secretion	7	2.630109090909091	0.046238436833015345	58.84101512197645
GOTERM_BP_DIRECT	GO:0001649~osteoblast differentiation	15	1.7456476267095737	0.04729706773494295	59.68928398344845
GOTERM_MF_DIRECT	GO:0005254~chloride channel activity	10	2.0883909119203237	0.04749772604530521	54.00232808012966
GOTERM_BP_DIRECT	GO:0007517~muscle organ development	10	2.0873881673881676	0.047636145724220494	59.9574652546202
GOTERM_MF_DIRECT	GO:0008467~[heparan sulfate]-glucosamine 3-sulfotransferase 1 activity	3	7.894117647058824	0.0493852809636398	55.435615120574
GOTERM_MF_DIRECT	GO:0005005~transmembrane-ephrin receptor activity	3	7.894117647058824	0.0493852809636398	55.435615120574
GOTERM_MF_DIRECT	GO:0022851~GABA-gated chloride ion channel activity	3	7.894117647058824	0.0493852809636398	55.435615120574
GOTERM_BP_DIRECT	GO:0043367~CD4-positive, alpha-beta T cell differentiation	3	7.890327272727272	0.049432303560271104	61.35012860035624
GOTERM_BP_DIRECT	GO:0090184~positive regulation of kidney development	3	7.890327272727272	0.049432303560271104	61.35012860035624
GOTERM_BP_DIRECT	GO:0040023~establishment of nucleus localization	3	7.890327272727272	0.049432303560271104	61.35012860035624
GOTERM_BP_DIRECT	GO:0045636~positive regulation of melanocyte differentiation	3	7.890327272727272	0.049432303560271104	61.35012860035624
GOTERM_BP_DIRECT	GO:0070445~regulation of oligodendrocyte progenitor proliferation	3	7.890327272727272	0.049432303560271104	61.35012860035624
GOTERM_BP_DIRECT	GO:0051150~regulation of smooth muscle cell differentiation	3	7.890327272727272	0.049432303560271104	61.35012860035624
GOTERM_BP_DIRECT	GO:0060512~prostate gland morphogenesis	3	7.890327272727272	0.049432303560271104	61.35012860035624
GOTERM_BP_DIRECT	GO:0021544~subpallium development	3	7.890327272727272	0.049432303560271104	61.35012860035624
GOTERM_BP_DIRECT	GO:0001714~endodermal cell fate specification	3	7.890327272727272	0.049432303560271104	61.35012860035624
GOTERM_BP_DIRECT	GO:2000821~regulation of grooming behavior	3	7.890327272727272	0.049432303560271104	61.35012860035624
GOTERM_BP_DIRECT	GO:0051823~regulation of synapse structural plasticity	3	7.890327272727272	0.049432303560271104	61.35012860035624
GOTERM_BP_DIRECT	GO:0001504~neurotransmitter uptake	3	7.890327272727272	0.049432303560271104	61.35012860035624
GOTERM_BP_DIRECT	GO:0060019~radial glial cell differentiation	3	7.890327272727272	0.049432303560271104	61.35012860035624
GOTERM_BP_DIRECT	GO:0021631~optic nerve morphogenesis	3	7.890327272727272	0.049432303560271104	61.35012860035624
GOTERM_BP_DIRECT	GO:0060750~epithelial cell proliferation involved in mammary gland duct elongation	3	7.890327272727272	0.049432303560271104	61.35012860035624
GOTERM_BP_DIRECT	GO:0003158~endothelium development	3	7.890327272727272	0.049432303560271104	61.35012860035624
GOTERM_BP_DIRECT	GO:0060676~ureteric bud formation	3	7.890327272727272	0.049432303560271104	61.35012860035624
GOTERM_BP_DIRECT	GO:0002090~regulation of receptor internalization	3	7.890327272727272	0.049432303560271104	61.35012860035624
GOTERM_BP_DIRECT	GO:0000160~phosphorelay signal transduction system	3	7.890327272727272	0.049432303560271104	61.35012860035624
GOTERM_BP_DIRECT	GO:0061333~renal tubule morphogenesis	3	7.890327272727272	0.049432303560271104	61.35012860035624
GOTERM_BP_DIRECT	GO:2000987~positive regulation of behavioral fear response	3	7.890327272727272	0.049432303560271104	61.35012860035624
GOTERM_BP_DIRECT	GO:0072164~mesonephric tubule development	3	7.890327272727272	0.049432303560271104	61.35012860035624
GOTERM_BP_DIRECT	GO:0060923~cardiac muscle cell fate commitment	3	7.890327272727272	0.049432303560271104	61.35012860035624
GOTERM_BP_DIRECT	GO:0016199~axon midline choice point recognition	3	7.890327272727272	0.049432303560271104	61.35012860035624
GOTERM_BP_DIRECT	GO:0072284~metanephric S-shaped body morphogenesis	3	7.890327272727272	0.049432303560271104	61.35012860035624
GOTERM_BP_DIRECT	GO:0051891~positive regulation of cardioblast differentiation	3	7.890327272727272	0.049432303560271104	61.35012860035624
GOTERM_BP_DIRECT	GO:0046959~habituation	3	7.890327272727272	0.049432303560271104	61.35012860035624
GOTERM_BP_DIRECT	GO:0051964~negative regulation of synapse assembly	3	7.890327272727272	0.049432303560271104	61.35012860035624
GOTERM_BP_DIRECT	GO:0045836~positive regulation of meiotic nuclear division	3	7.890327272727272	0.049432303560271104	61.35012860035624
GOTERM_BP_DIRECT	GO:0008585~female gonad development	6	2.9223434343434342	0.0499879781555787	61.77160272277773
GOTERM_BP_DIRECT	GO:0014003~oligodendrocyte development	6	2.9223434343434342	0.0499879781555787	61.77160272277773
GOTERM_BP_DIRECT	GO:0042310~vasoconstriction	5	3.46066985645933	0.05133592040644125	62.775998961835555
GOTERM_BP_DIRECT	GO:0046328~regulation of JNK cascade	5	3.46066985645933	0.05133592040644125	62.775998961835555
GOTERM_BP_DIRECT	GO:0030818~negative regulation of cAMP biosynthetic process	5	3.46066985645933	0.05133592040644125	62.775998961835555
GOTERM_BP_DIRECT	GO:0033189~response to vitamin A	5	3.46066985645933	0.05133592040644125	62.775998961835555
GOTERM_BP_DIRECT	GO:0009190~cyclic nucleotide biosynthetic process	5	3.46066985645933	0.05133592040644125	62.775998961835555
GOTERM_BP_DIRECT	GO:0071364~cellular response to epidermal growth factor stimulus	7	2.5570505050505052	0.05206286135981507	63.30724506937183
GOTERM_BP_DIRECT	GO:0040007~growth	7	2.5570505050505052	0.05206286135981507	63.30724506937183
GOTERM_MF_DIRECT	GO:0005089~Rho guanyl-nucleotide exchange factor activity	11	1.9557498675145735	0.052498465398565966	57.708469355611655
GOTERM_BP_DIRECT	GO:0033138~positive regulation of peptidyl-serine phosphorylation	11	1.9548108108108107	0.052660034403824406	63.7382791300358
GOTERM_BP_DIRECT	GO:0060041~retina development in camera-type eye	12	1.878649350649351	0.052716709196915956	63.77893648394558
KEGG_PATHWAY	mmu04918:Thyroid hormone synthesis	10	2.0461171481579647	0.05284764936389785	50.382008178101536
GOTERM_BP_DIRECT	GO:0035914~skeletal muscle cell differentiation	9	2.151907438016529	0.05476722412314714	65.22124518875114
GOTERM_MF_DIRECT	GO:0031490~chromatin DNA binding	10	2.024132730015083	0.05615668754575474	60.240307685141595
GOTERM_BP_DIRECT	GO:0006486~protein glycosylation	15	1.7005015673981194	0.05674363913430375	66.55984284527459
GOTERM_BP_DIRECT	GO:0043627~response to estrogen	11	1.9287466666666668	0.056812248152937346	66.60542308753978
GOTERM_BP_DIRECT	GO:0071407~cellular response to organic cyclic compound	11	1.9287466666666668	0.056812248152937346	66.60542308753978
KEGG_PATHWAY	mmu04976:Bile secretion	10	2.017298596775458	0.05696622516635675	53.095929821482166
GOTERM_BP_DIRECT	GO:0007595~lactation	8	2.287051383399209	0.05711839178217228	66.80809311164951
GOTERM_BP_DIRECT	GO:0001702~gastrulation with mouth forming second	6	2.817974025974026	0.05719759914193565	66.860339226267
GOTERM_BP_DIRECT	GO:2000352~negative regulation of endothelial cell apoptotic process	6	2.817974025974026	0.05719759914193565	66.860339226267
GOTERM_BP_DIRECT	GO:0055010~ventricular cardiac muscle tissue morphogenesis	6	2.817974025974026	0.05719759914193565	66.860339226267
GOTERM_MF_DIRECT	GO:0033130~acetylcholine receptor binding	4	4.38562091503268	0.057304552169400176	61.004982505054926
GOTERM_MF_DIRECT	GO:0036312~phosphatidylinositol 3-kinase regulatory subunit binding	4	4.38562091503268	0.057304552169400176	61.004982505054926
GOTERM_MF_DIRECT	GO:0004983~neuropeptide Y receptor activity	4	4.38562091503268	0.057304552169400176	61.004982505054926
GOTERM_BP_DIRECT	GO:0050927~positive regulation of positive chemotaxis	4	4.383515151515152	0.057378804590504984	66.97957185899193
GOTERM_BP_DIRECT	GO:0060272~embryonic skeletal joint morphogenesis	4	4.383515151515152	0.057378804590504984	66.97957185899193
GOTERM_BP_DIRECT	GO:2001259~positive regulation of cation channel activity	4	4.383515151515152	0.057378804590504984	66.97957185899193
GOTERM_BP_DIRECT	GO:0060740~prostate gland epithelium morphogenesis	4	4.383515151515152	0.057378804590504984	66.97957185899193
GOTERM_BP_DIRECT	GO:0035385~Roundabout signaling pathway	4	4.383515151515152	0.057378804590504984	66.97957185899193
GOTERM_BP_DIRECT	GO:0051967~negative regulation of synaptic transmission, glutamatergic	4	4.383515151515152	0.057378804590504984	66.97957185899193
GOTERM_BP_DIRECT	GO:0010467~gene expression	4	4.383515151515152	0.057378804590504984	66.97957185899193
GOTERM_BP_DIRECT	GO:0045995~regulation of embryonic development	4	4.383515151515152	0.057378804590504984	66.97957185899193
KEGG_PATHWAY	mmu04270:Vascular smooth muscle contraction	15	1.6916716579258761	0.05804335165231661	53.782746588794225
GOTERM_BP_DIRECT	GO:0001503~ossification	13	1.7808030303030304	0.05962694707322657	68.42547203639128
KEGG_PATHWAY	mmu04730:Long-term depression	9	2.113202956294291	0.0597408734202427	54.84634191754152
GOTERM_MF_DIRECT	GO:0042813~Wnt-activated receptor activity	5	3.2892156862745097	0.060353101874165024	62.96945923740426
GOTERM_MF_DIRECT	GO:0016849~phosphorus-oxygen lyase activity	5	3.2892156862745097	0.060353101874165024	62.96945923740426
GOTERM_MF_DIRECT	GO:0017016~Ras GTPase binding	5	3.2892156862745097	0.060353101874165024	62.96945923740426
GOTERM_MF_DIRECT	GO:0005328~neurotransmitter:sodium symporter activity	5	3.2892156862745097	0.060353101874165024	62.96945923740426
GOTERM_BP_DIRECT	GO:0060384~innervation	5	3.2876363636363632	0.06044930509179545	68.93924029484069
GOTERM_BP_DIRECT	GO:0022409~positive regulation of cell-cell adhesion	5	3.2876363636363632	0.06044930509179545	68.93924029484069
KEGG_PATHWAY	mmu05014:Amyotrophic lateral sclerosis (ALS)	8	2.246716868565608	0.06184389491706966	56.13268384484006
GOTERM_BP_DIRECT	GO:0032870~cellular response to hormone stimulus	8	2.2383907156673115	0.06291189157707874	70.43082431961206
GOTERM_BP_DIRECT	GO:0050796~regulation of insulin secretion	8	2.2383907156673115	0.06291189157707874	70.43082431961206
GOTERM_BP_DIRECT	GO:0051897~positive regulation of protein kinase B signaling	13	1.762444236176195	0.06356317823057449	70.81381768715444
GOTERM_MF_DIRECT	GO:0046875~ephrin receptor binding	6	2.72210953346856	0.06485107721794628	65.69919806323772
GOTERM_BP_DIRECT	GO:0060999~positive regulation of dendritic spine development	6	2.720802507836991	0.06497101669709372	71.62571983690198
GOTERM_MF_DIRECT	GO:0004860~protein kinase inhibitor activity	9	2.0773993808049536	0.06501724787247193	65.79633617298445
KEGG_PATHWAY	mmu05222:Small cell lung cancer	11	1.8756073858114672	0.06594526728436384	58.544621086755576
GOTERM_MF_DIRECT	GO:0019955~cytokine binding	5	3.1325863678804855	0.07024808541597542	68.72554583204573
GOTERM_BP_DIRECT	GO:0048266~behavioral response to pain	5	3.131082251082251	0.0703577001755828	74.53911336110465
GOTERM_BP_DIRECT	GO:0031641~regulation of myelination	5	3.131082251082251	0.0703577001755828	74.53911336110465
GOTERM_MF_DIRECT	GO:0000155~phosphorelay sensor kinase activity	3	6.57843137254902	0.07040749071046645	68.81100477162983
GOTERM_MF_DIRECT	GO:0008504~monoamine transmembrane transporter activity	3	6.57843137254902	0.07040749071046645	68.81100477162983
GOTERM_MF_DIRECT	GO:0005127~ciliary neurotrophic factor receptor binding	3	6.57843137254902	0.07040749071046645	68.81100477162983
GOTERM_MF_DIRECT	GO:0001159~core promoter proximal region DNA binding	3	6.57843137254902	0.07040749071046645	68.81100477162983
GOTERM_MF_DIRECT	GO:0008191~metalloendopeptidase inhibitor activity	4	4.048265460030166	0.07042083525757478	68.81814899277776
GOTERM_BP_DIRECT	GO:0097485~neuron projection guidance	3	6.575272727272727	0.07047254351700354	74.59802818068304
GOTERM_BP_DIRECT	GO:0060662~salivary gland cavitation	3	6.575272727272727	0.07047254351700354	74.59802818068304
GOTERM_BP_DIRECT	GO:0045110~intermediate filament bundle assembly	3	6.575272727272727	0.07047254351700354	74.59802818068304
GOTERM_BP_DIRECT	GO:0030157~pancreatic juice secretion	3	6.575272727272727	0.07047254351700354	74.59802818068304
GOTERM_BP_DIRECT	GO:0048659~smooth muscle cell proliferation	3	6.575272727272727	0.07047254351700354	74.59802818068304
GOTERM_BP_DIRECT	GO:0097237~cellular response to toxic substance	3	6.575272727272727	0.07047254351700354	74.59802818068304
GOTERM_BP_DIRECT	GO:1904938~planar cell polarity pathway involved in axon guidance	3	6.575272727272727	0.07047254351700354	74.59802818068304
GOTERM_BP_DIRECT	GO:0003416~endochondral bone growth	3	6.575272727272727	0.07047254351700354	74.59802818068304
GOTERM_BP_DIRECT	GO:0030718~germ-line stem cell population maintenance	3	6.575272727272727	0.07047254351700354	74.59802818068304
GOTERM_BP_DIRECT	GO:0060075~regulation of resting membrane potential	3	6.575272727272727	0.07047254351700354	74.59802818068304
GOTERM_BP_DIRECT	GO:0060455~negative regulation of gastric acid secretion	3	6.575272727272727	0.07047254351700354	74.59802818068304
GOTERM_BP_DIRECT	GO:0021853~cerebral cortex GABAergic interneuron migration	3	6.575272727272727	0.07047254351700354	74.59802818068304
GOTERM_BP_DIRECT	GO:0090336~positive regulation of brown fat cell differentiation	3	6.575272727272727	0.07047254351700354	74.59802818068304
GOTERM_BP_DIRECT	GO:0097119~postsynaptic density protein 95 clustering	3	6.575272727272727	0.07047254351700354	74.59802818068304
GOTERM_BP_DIRECT	GO:0014910~regulation of smooth muscle cell migration	3	6.575272727272727	0.07047254351700354	74.59802818068304
GOTERM_BP_DIRECT	GO:0010894~negative regulation of steroid biosynthetic process	3	6.575272727272727	0.07047254351700354	74.59802818068304
GOTERM_BP_DIRECT	GO:0097114~NMDA glutamate receptor clustering	3	6.575272727272727	0.07047254351700354	74.59802818068304
GOTERM_BP_DIRECT	GO:0010564~regulation of cell cycle process	3	6.575272727272727	0.07047254351700354	74.59802818068304
GOTERM_BP_DIRECT	GO:0048562~embryonic organ morphogenesis	3	6.575272727272727	0.07047254351700354	74.59802818068304
GOTERM_BP_DIRECT	GO:0072307~regulation of metanephric nephron tubule epithelial cell differentiation	3	6.575272727272727	0.07047254351700354	74.59802818068304
GOTERM_BP_DIRECT	GO:0086073~bundle of His cell-Purkinje myocyte adhesion involved in cell communication	3	6.575272727272727	0.07047254351700354	74.59802818068304
GOTERM_BP_DIRECT	GO:0046541~saliva secretion	3	6.575272727272727	0.07047254351700354	74.59802818068304
GOTERM_BP_DIRECT	GO:0055012~ventricular cardiac muscle cell differentiation	3	6.575272727272727	0.07047254351700354	74.59802818068304
GOTERM_BP_DIRECT	GO:0046578~regulation of Ras protein signal transduction	3	6.575272727272727	0.07047254351700354	74.59802818068304
GOTERM_BP_DIRECT	GO:0072189~ureter development	3	6.575272727272727	0.07047254351700354	74.59802818068304
GOTERM_BP_DIRECT	GO:0031133~regulation of axon diameter	3	6.575272727272727	0.07047254351700354	74.59802818068304
GOTERM_BP_DIRECT	GO:0090179~planar cell polarity pathway involved in neural tube closure	4	4.046321678321678	0.07050986693190221	74.61714734989722
GOTERM_BP_DIRECT	GO:0060080~inhibitory postsynaptic potential	4	4.046321678321678	0.07050986693190221	74.61714734989722
GOTERM_BP_DIRECT	GO:0022407~regulation of cell-cell adhesion	4	4.046321678321678	0.07050986693190221	74.61714734989722
GOTERM_BP_DIRECT	GO:0060044~negative regulation of cardiac muscle cell proliferation	4	4.046321678321678	0.07050986693190221	74.61714734989722
GOTERM_BP_DIRECT	GO:0002087~regulation of respiratory gaseous exchange by neurological system process	4	4.046321678321678	0.07050986693190221	74.61714734989722
GOTERM_BP_DIRECT	GO:0040037~negative regulation of fibroblast growth factor receptor signaling pathway	4	4.046321678321678	0.07050986693190221	74.61714734989722
GOTERM_BP_DIRECT	GO:2000678~negative regulation of transcription regulatory region DNA binding	4	4.046321678321678	0.07050986693190221	74.61714734989722
GOTERM_BP_DIRECT	GO:0021795~cerebral cortex cell migration	4	4.046321678321678	0.07050986693190221	74.61714734989722
GOTERM_BP_DIRECT	GO:0001558~regulation of cell growth	9	2.040601880877743	0.07082030173542896	74.77564263325036
KEGG_PATHWAY	mmu04611:Platelet activation	15	1.6400175615006585	0.07142386890316425	61.575812146646314
GOTERM_MF_DIRECT	GO:0016757~transferase activity, transferring glycosyl groups	23	1.454845399698341	0.07153413994263355	69.40880219851834
GOTERM_BP_DIRECT	GO:0030199~collagen fibril organization	7	2.3603543123543123	0.07210269582338517	75.4205057399092
GOTERM_BP_DIRECT	GO:0007271~synaptic transmission, cholinergic	6	2.630109090909091	0.07330438900530153	76.01059694625907
KEGG_PATHWAY	mmu04070:Phosphatidylinositol signaling system	12	1.771895262322361	0.073645373070812	62.74558137460805
GOTERM_BP_DIRECT	GO:0045766~positive regulation of angiogenesis	15	1.6302329075882795	0.07519391761224863	76.91140384543775
GOTERM_BP_DIRECT	GO:0006874~cellular calcium ion homeostasis	13	1.7095709090909093	0.07638117509678212	77.46092907517881
GOTERM_BP_DIRECT	GO:0043507~positive regulation of JUN kinase activity	7	2.3013454545454546	0.07963870019617436	78.9057970987877
GOTERM_BP_DIRECT	GO:0001654~eye development	7	2.3013454545454546	0.07963870019617436	78.9057970987877
GOTERM_BP_DIRECT	GO:0030010~establishment of cell polarity	7	2.3013454545454546	0.07963870019617436	78.9057970987877
GOTERM_BP_DIRECT	GO:0045773~positive regulation of axon extension	7	2.3013454545454546	0.07963870019617436	78.9057970987877
GOTERM_BP_DIRECT	GO:0035329~hippo signaling	5	2.9887603305785126	0.0810406372238619	79.50023856066454
GOTERM_MF_DIRECT	GO:0015297~antiporter activity	8	2.105098039215686	0.08217703075478097	74.54971913686018
GOTERM_BP_DIRECT	GO:0001837~epithelial to mesenchymal transition	6	2.545266862170088	0.08219061832849647	79.97597189968589
GOTERM_BP_DIRECT	GO:0050767~regulation of neurogenesis	6	2.545266862170088	0.08219061832849647	79.97597189968589
GOTERM_BP_DIRECT	GO:0032024~positive regulation of insulin secretion	8	2.1040872727272726	0.08236052271475702	80.04536676282332
KEGG_PATHWAY	mmu04728:Dopaminergic synapse	15	1.6033007504222856	0.08269361135155606	67.17876037508421
GOTERM_BP_DIRECT	GO:0042552~myelination	9	1.9725818181818182	0.08295854579529328	80.28781364019947
GOTERM_BP_DIRECT	GO:0071372~cellular response to follicle-stimulating hormone stimulus	4	3.757298701298701	0.08485091426407772	81.03676427798554
GOTERM_BP_DIRECT	GO:0048715~negative regulation of oligodendrocyte differentiation	4	3.757298701298701	0.08485091426407772	81.03676427798554
GOTERM_BP_DIRECT	GO:0021819~layer formation in cerebral cortex	4	3.757298701298701	0.08485091426407772	81.03676427798554
GOTERM_BP_DIRECT	GO:0031076~embryonic camera-type eye development	4	3.757298701298701	0.08485091426407772	81.03676427798554
GOTERM_BP_DIRECT	GO:0032793~positive regulation of CREB transcription factor activity	4	3.757298701298701	0.08485091426407772	81.03676427798554
GOTERM_BP_DIRECT	GO:0060993~kidney morphogenesis	4	3.757298701298701	0.08485091426407772	81.03676427798554
GOTERM_BP_DIRECT	GO:1902230~negative regulation of intrinsic apoptotic signaling pathway in response to DNA damage	4	3.757298701298701	0.08485091426407772	81.03676427798554
GOTERM_BP_DIRECT	GO:0032525~somite rostral/caudal axis specification	4	3.757298701298701	0.08485091426407772	81.03676427798554
GOTERM_BP_DIRECT	GO:0006855~drug transmembrane transport	4	3.757298701298701	0.08485091426407772	81.03676427798554
GOTERM_BP_DIRECT	GO:0048513~animal organ development	4	3.757298701298701	0.08485091426407772	81.03676427798554
GOTERM_BP_DIRECT	GO:1901653~cellular response to peptide	4	3.757298701298701	0.08485091426407772	81.03676427798554
GOTERM_BP_DIRECT	GO:0035810~positive regulation of urine volume	4	3.757298701298701	0.08485091426407772	81.03676427798554
GOTERM_BP_DIRECT	GO:0060979~vasculogenesis involved in coronary vascular morphogenesis	4	3.757298701298701	0.08485091426407772	81.03676427798554
GOTERM_BP_DIRECT	GO:0030949~positive regulation of vascular endothelial growth factor receptor signaling pathway	4	3.757298701298701	0.08485091426407772	81.03676427798554
GOTERM_BP_DIRECT	GO:0035641~locomotory exploration behavior	4	3.757298701298701	0.08485091426407772	81.03676427798554
GOTERM_BP_DIRECT	GO:0035235~ionotropic glutamate receptor signaling pathway	4	3.757298701298701	0.08485091426407772	81.03676427798554
GOTERM_BP_DIRECT	GO:0060413~atrial septum morphogenesis	4	3.757298701298701	0.08485091426407772	81.03676427798554
KEGG_PATHWAY	mmu04260:Cardiac muscle contraction	10	1.8601064983254223	0.08597089255525663	68.66052839290151
KEGG_PATHWAY	mmu04720:Long-term potentiation	9	1.9531118232416935	0.08653764604411607	68.91042780981505
GOTERM_BP_DIRECT	GO:0030217~T cell differentiation	7	2.2452150776053217	0.08759824455528034	82.07629323044875
GOTERM_BP_DIRECT	GO:0038083~peptidyl-tyrosine autophosphorylation	7	2.2452150776053217	0.08759824455528034	82.07629323044875
GOTERM_BP_DIRECT	GO:0046676~negative regulation of insulin secretion	7	2.2452150776053217	0.08759824455528034	82.07629323044875
GOTERM_MF_DIRECT	GO:0003714~transcription corepressor activity	18	1.5084301236418136	0.0877524460247835	76.90790835203902
GOTERM_BP_DIRECT	GO:0006814~sodium ion transport	15	1.5907917888563052	0.08794571544721333	82.20385778200911
GOTERM_BP_DIRECT	GO:0001568~blood vessel development	10	1.852189500640205	0.08818448891269819	82.29101825991424
GOTERM_BP_DIRECT	GO:0071456~cellular response to hypoxia	13	1.6597775816416596	0.090736442856312	83.19767517794011
GOTERM_MF_DIRECT	GO:0005251~delayed rectifier potassium channel activity	6	2.4669117647058827	0.09145992914176224	78.36091273793211
KEGG_PATHWAY	mmu05100:Bacterial invasion of epithelial cells	10	1.836258979116122	0.09152847784890528	71.03300270432165
GOTERM_BP_DIRECT	GO:0043388~positive regulation of DNA binding	6	2.465727272727273	0.0916195458403452	83.50105628143622
GOTERM_BP_DIRECT	GO:0030032~lamellipodium assembly	6	2.465727272727273	0.0916195458403452	83.50105628143622
GOTERM_MF_DIRECT	GO:0017075~syntaxin-1 binding	5	2.8601875532821825	0.09233403371056377	78.6907690818269
GOTERM_MF_DIRECT	GO:0005520~insulin-like growth factor binding	5	2.8601875532821825	0.09233403371056377	78.6907690818269
GOTERM_BP_DIRECT	GO:0070509~calcium ion import	5	2.858814229249012	0.09247200874684824	83.78898669308201
GOTERM_MF_DIRECT	GO:0004716~receptor signaling protein tyrosine kinase activity	3	5.638655462184874	0.09372044629655217	79.20430242315149
GOTERM_BP_DIRECT	GO:0021902~commitment of neuronal cell to specific neuron type in forebrain	3	5.635948051948052	0.09380444227035852	84.22952426629587
GOTERM_BP_DIRECT	GO:0071371~cellular response to gonadotropin stimulus	3	5.635948051948052	0.09380444227035852	84.22952426629587
GOTERM_BP_DIRECT	GO:0060527~prostate epithelial cord arborization involved in prostate glandular acinus morphogenesis	3	5.635948051948052	0.09380444227035852	84.22952426629587
GOTERM_BP_DIRECT	GO:0051152~positive regulation of smooth muscle cell differentiation	3	5.635948051948052	0.09380444227035852	84.22952426629587
GOTERM_BP_DIRECT	GO:0060536~cartilage morphogenesis	3	5.635948051948052	0.09380444227035852	84.22952426629587
GOTERM_BP_DIRECT	GO:2000344~positive regulation of acrosome reaction	3	5.635948051948052	0.09380444227035852	84.22952426629587
GOTERM_BP_DIRECT	GO:1901522~positive regulation of transcription from RNA polymerase II promoter involved in cellular response to chemical stimulus	3	5.635948051948052	0.09380444227035852	84.22952426629587
GOTERM_BP_DIRECT	GO:0048664~neuron fate determination	3	5.635948051948052	0.09380444227035852	84.22952426629587
GOTERM_BP_DIRECT	GO:0048671~negative regulation of collateral sprouting	3	5.635948051948052	0.09380444227035852	84.22952426629587
GOTERM_BP_DIRECT	GO:0040036~regulation of fibroblast growth factor receptor signaling pathway	3	5.635948051948052	0.09380444227035852	84.22952426629587
GOTERM_BP_DIRECT	GO:0032754~positive regulation of interleukin-5 production	3	5.635948051948052	0.09380444227035852	84.22952426629587
GOTERM_BP_DIRECT	GO:0021554~optic nerve development	3	5.635948051948052	0.09380444227035852	84.22952426629587
GOTERM_BP_DIRECT	GO:0010837~regulation of keratinocyte proliferation	3	5.635948051948052	0.09380444227035852	84.22952426629587
GOTERM_BP_DIRECT	GO:0045607~regulation of auditory receptor cell differentiation	3	5.635948051948052	0.09380444227035852	84.22952426629587
GOTERM_BP_DIRECT	GO:0060501~positive regulation of epithelial cell proliferation involved in lung morphogenesis	3	5.635948051948052	0.09380444227035852	84.22952426629587
GOTERM_BP_DIRECT	GO:0031659~positive regulation of cyclin-dependent protein serine/threonine kinase activity involved in G1/S transition of mitotic cell cycle	3	5.635948051948052	0.09380444227035852	84.22952426629587
GOTERM_BP_DIRECT	GO:0060687~regulation of branching involved in prostate gland morphogenesis	3	5.635948051948052	0.09380444227035852	84.22952426629587
GOTERM_BP_DIRECT	GO:1901385~regulation of voltage-gated calcium channel activity	3	5.635948051948052	0.09380444227035852	84.22952426629587
GOTERM_BP_DIRECT	GO:0072089~stem cell proliferation	3	5.635948051948052	0.09380444227035852	84.22952426629587
GOTERM_BP_DIRECT	GO:0042421~norepinephrine biosynthetic process	3	5.635948051948052	0.09380444227035852	84.22952426629587
GOTERM_BP_DIRECT	GO:0071599~otic vesicle development	3	5.635948051948052	0.09380444227035852	84.22952426629587
GOTERM_BP_DIRECT	GO:0014031~mesenchymal cell development	3	5.635948051948052	0.09380444227035852	84.22952426629587
GOTERM_BP_DIRECT	GO:0021957~corticospinal tract morphogenesis	3	5.635948051948052	0.09380444227035852	84.22952426629587
GOTERM_BP_DIRECT	GO:2000675~negative regulation of type B pancreatic cell apoptotic process	3	5.635948051948052	0.09380444227035852	84.22952426629587
GOTERM_BP_DIRECT	GO:0072075~metanephric mesenchyme development	3	5.635948051948052	0.09380444227035852	84.22952426629587
GOTERM_BP_DIRECT	GO:0051461~positive regulation of corticotropin secretion	3	5.635948051948052	0.09380444227035852	84.22952426629587
GOTERM_BP_DIRECT	GO:0035881~amacrine cell differentiation	3	5.635948051948052	0.09380444227035852	84.22952426629587
GOTERM_BP_DIRECT	GO:0048070~regulation of developmental pigmentation	3	5.635948051948052	0.09380444227035852	84.22952426629587
GOTERM_BP_DIRECT	GO:0050680~negative regulation of epithelial cell proliferation	10	1.8264646464646463	0.09435787019761271	84.40915004623534
GOTERM_BP_DIRECT	GO:0016525~negative regulation of angiogenesis	10	1.8264646464646463	0.09435787019761271	84.40915004623534
GOTERM_BP_DIRECT	GO:0007010~cytoskeleton organization	13	1.6438181818181818	0.09586578226705025	84.88879570367251
GOTERM_BP_DIRECT	GO:1902476~chloride transmembrane transport	7	2.1917575757575762	0.09597590409305118	84.92327094808675
GOTERM_BP_DIRECT	GO:0010811~positive regulation of cell-substrate adhesion	7	2.1917575757575762	0.09597590409305118	84.92327094808675
