# Supplementary material for: Global remodeling of the mouse DNA methylome during aging and in response to calorie restriction
Source: Aging Cell. 2018 Mar 25;17(3):e12738. doi: 10.1111/acel.12738 (PMC5946071; doi:10.1111/acel.12738)
Supplement: Supplementary file 9 [file ACEL-17-e12738-s009.xlsx]

## Sheet: Munka1
Supplementary Table 10. Functional enrichment for genes associated with changes based on just the original methylation fraction
Genes gain methylation during aging						Genes lose methylation during aging
Name of the database	Name of the pathway	Size (Number of Genes)	Fold Enrichment	P-Value	FDR Q-Value	Name of the database	Name of the pathway	Size (Number of Genes)	Fold Enrichment	P-Value	FDR Q-Value
GOTERM_BP_DIRECT	GO:0007275~multicellular organism development	214	2.613268716600112	5.862573741760988E-41	1.1038530016562817E-37	GOTERM_BP_DIRECT	GO:0007155~cell adhesion	62	1.8258399700330614	5.802362067865491E-6	0.010732046070038859
GOTERM_MF_DIRECT	GO:0043565~sequence-specific DNA binding	156	3.1451998183312124	1.5054707594111335E-39	2.4172445279478837E-36	GOTERM_MF_DIRECT	GO:0005515~protein binding	345	1.2046577369158014	3.991307208134813E-5	0.06440572150827606
GOTERM_BP_DIRECT	GO:0007399~nervous system development	106	3.53305327343812	2.165619947665949E-31	4.077605135521445E-28	GOTERM_BP_DIRECT	GO:0031032~actomyosin structure organization	10	5.289918670645369	5.767435587435201E-5	0.10662606620968074
GOTERM_MF_DIRECT	GO:0005515~protein binding	482	1.5032761482250592	4.348534713082932E-25	6.982182599084629E-22	GOTERM_BP_DIRECT	GO:0007399~nervous system development	48	1.8184972406250395	8.285928695743022E-5	0.1531532273358116
GOTERM_BP_DIRECT	GO:0007411~axon guidance	52	4.385334707640933	3.6868578235469405E-20	6.941915367668833E-17	GOTERM_BP_DIRECT	GO:0007275~multicellular organism development	102	1.4157858133097518	3.0901899505928783E-4	0.5700477585299235
GOTERM_BP_DIRECT	GO:0045944~positive regulation of transcription from RNA polymerase II promoter	164	2.07112560718813	7.23033420563425E-20	1.361386051149281E-16	KEGG_PATHWAY	mmu04015:Rap1 signaling pathway	30	2.0228840946807582	3.446311538078027E-4	0.4521787877835748
GOTERM_MF_DIRECT	GO:0003677~DNA binding	244	1.6859717155362557	1.836961556664199E-17	2.9494995124541793E-14	GOTERM_BP_DIRECT	GO:0042493~response to drug	42	1.7695480154902208	4.3373947186987546E-4	0.799247974974937
GOTERM_BP_DIRECT	GO:0007156~homophilic cell adhesion via plasma membrane adhesion molecules	49	3.7774101817468675	5.37573281897708E-16	1.0436096431476471E-12	GOTERM_MF_DIRECT	GO:0005524~ATP binding	138	1.3084165784895714	7.228611876217058E-4	1.1604336703507245
GOTERM_MF_DIRECT	GO:0003700~transcription factor activity, sequence-specific DNA binding	138	1.9945537135240057	3.1462837762787372E-15	4.9960036108132044E-12	GOTERM_BP_DIRECT	GO:0016477~cell migration	27	2.019031785811767	8.369563585185634E-4	1.5368292465017475
GOTERM_BP_DIRECT	GO:0009952~anterior/posterior pattern specification	39	4.375546014097091	3.56485204584284E-15	6.694644838489694E-12	GOTERM_MF_DIRECT	GO:0008236~serine-type peptidase activity	24	2.1037970485823245	9.876382986762984E-4	1.5823194233971716
GOTERM_MF_DIRECT	GO:0001077~transcriptional activator activity, RNA polymerase II core promoter proximal region sequence-specific binding	63	2.9778590587661546	6.96155608742468E-15	1.1235457009206584E-11	GOTERM_MF_DIRECT	GO:0005543~phospholipid binding	16	2.597870597870598	0.001081444225053907	1.7313805351441447
GOTERM_BP_DIRECT	GO:0007155~cell adhesion	92	2.3835911249937314	7.170268038657627E-15	1.3589129821411916E-11	GOTERM_MF_DIRECT	GO:0030165~PDZ domain binding	19	2.340323081702392	0.001133730926713813	1.8143741055198004
GOTERM_BP_DIRECT	GO:0030154~cell differentiation	126	2.029839097663976	1.7053373873794264E-14	3.219646771412954E-11	GOTERM_MF_DIRECT	GO:0005251~delayed rectifier potassium channel activity	9	4.018581081081082	0.0012938970654269302	2.068193415648567
GOTERM_BP_DIRECT	GO:0000122~negative regulation of transcription from RNA polymerase II promoter	118	2.033949425708106	1.1385445058452776E-13	2.1447288389708774E-10	GOTERM_BP_DIRECT	GO:0051549~positive regulation of keratinocyte migration	5	8.92673775671406	0.0013279542548191986	2.427979226336663
KEGG_PATHWAY	mmu04360:Axon guidance	38	4.053669388826708	1.1604433049909527E-13	1.5127898933542383E-10	GOTERM_BP_DIRECT	GO:0071805~potassium ion transmembrane transport	16	2.539160961909777	0.001376586007284889	2.515828275797627
GOTERM_BP_DIRECT	GO:0045666~positive regulation of neuron differentiation	35	4.269888069519691	2.508543523813988E-13	4.722222612940641E-10	GOTERM_BP_DIRECT	GO:0007169~transmembrane receptor protein tyrosine kinase signaling pathway	17	2.4280726698262245	0.001511934732532121	2.7599303130791286
GOTERM_BP_DIRECT	GO:0006355~regulation of transcription, DNA-templated	273	1.5052339074384027	6.903494425382067E-13	1.2998269127706408E-9	KEGG_PATHWAY	mmu04514:Cell adhesion molecules (CAMs)	23	2.04869043498327	0.0016924285836168768	2.2024980220973323
GOTERM_MF_DIRECT	GO:0005509~calcium ion binding	110	2.00836601143027	1.909200165085608E-12	3.0655700200554747E-9	GOTERM_MF_DIRECT	GO:0005216~ion channel activity	24	2.0171701112877582	0.0017471441976278832	2.783134261690179
GOTERM_BP_DIRECT	GO:0006351~transcription, DNA-templated	232	1.5465440744106485	4.175759929816291E-12	7.86247733586265E-9	GOTERM_MF_DIRECT	GO:0005201~extracellular matrix structural constituent	10	3.4849483629971436	0.0017681194727868206	2.8161013169195726
GOTERM_MF_DIRECT	GO:0000977~RNA polymerase II regulatory region sequence-specific DNA binding	51	2.9451353328456475	5.222383384288898E-12	8.385259153698144E-9	GOTERM_BP_DIRECT	GO:0006811~ion transport	61	1.49186576208098	0.0017776075138002622	3.2373920438840575
GOTERM_BP_DIRECT	GO:0051965~positive regulation of synapse assembly	27	4.846758661769085	7.530150551271939E-12	1.4178469509573688E-8	GOTERM_BP_DIRECT	GO:0007596~blood coagulation	15	2.550496501918303	0.001961532781664264	3.566638793141852
GOTERM_BP_DIRECT	GO:0030326~embryonic limb morphogenesis	25	4.986377224042269	2.5630029629498854E-11	4.8258341767137836E-8	GOTERM_BP_DIRECT	GO:0007268~chemical synaptic transmission	24	1.9929461038245346	0.002054182149510782	3.732089857266774
GOTERM_BP_DIRECT	GO:0008284~positive regulation of cell proliferation	90	2.0865504693962853	3.285226520770733E-11	6.185693068871956E-8	GOTERM_BP_DIRECT	GO:0006468~protein phosphorylation	60	1.4877896261190098	0.0020698759911916423	3.760088942845563
GOTERM_BP_DIRECT	GO:0009954~proximal/distal pattern formation	16	7.732720372053242	1.0009540765969682E-10	1.8846770810654334E-7	GOTERM_BP_DIRECT	GO:0030154~cell differentiation	77	1.4099667841374002	0.0020742041330608623	3.7678093434859616
GOTERM_BP_DIRECT	GO:0045165~cell fate commitment	26	4.537603273878465	1.0444874968439662E-10	1.9666465123080457E-7	GOTERM_BP_DIRECT	GO:0042060~wound healing	16	2.4311115592753185	0.0021510628191384364	3.9048098674440035
GOTERM_BP_DIRECT	GO:0001656~metanephros development	19	6.282835302293258	1.0508827261614668E-10	1.9786873250993153E-7	GOTERM_BP_DIRECT	GO:0032835~glomerulus development	5	7.934878005968052	0.0022582462496256407	4.095556197152684
GOTERM_BP_DIRECT	GO:0045893~positive regulation of transcription, DNA-templated	92	2.0070168326770133	1.6258528197917966E-10	3.0612876678048906E-7	GOTERM_BP_DIRECT	GO:0035023~regulation of Rho protein signal transduction	14	2.596869165589545	0.0024893173638780787	4.505558502797157
GOTERM_MF_DIRECT	GO:0005216~ion channel activity	41	3.0779551615818233	1.985196857567163E-10	3.1875114769874813E-7	KEGG_PATHWAY	mmu04512:ECM-receptor interaction	15	2.45964316057774	0.002670918113974639	3.4553515123516787
GOTERM_BP_DIRECT	GO:0031290~retinal ganglion cell axon guidance	14	8.795969423210563	2.2048697945223699E-10	4.151507582150771E-7	GOTERM_BP_DIRECT	GO:0014059~regulation of dopamine secretion	6	5.713112164296999	0.0027595218696719053	4.982894301898222
GOTERM_BP_DIRECT	GO:0048706~embryonic skeletal system development	20	5.711668456630236	2.346454889565299E-10	4.4180965552698126E-7	GOTERM_BP_DIRECT	GO:0071380~cellular response to prostaglandin E stimulus	6	5.713112164296999	0.0027595218696719053	4.982894301898222
KEGG_PATHWAY	mmu04080:Neuroactive ligand-receptor interaction	53	2.5590893454670542	2.9795856722361595E-10	3.885206489862014E-7	GOTERM_BP_DIRECT	GO:0030336~negative regulation of cell migration	17	2.290634594175683	0.0027954110294762195	5.0461250338600605
GOTERM_BP_DIRECT	GO:0001822~kidney development	35	3.3830651627732933	3.405024019342626E-10	6.411255859539722E-7	GOTERM_MF_DIRECT	GO:0005085~guanyl-nucleotide exchange factor activity	22	2.015015015015015	0.002877298219264011	4.544545569660896
GOTERM_BP_DIRECT	GO:0001764~neuron migration	34	3.445425810935013	3.7711165179834526E-10	7.100564913820051E-7	KEGG_PATHWAY	mmu04360:Axon guidance	19	2.125335072085779	0.003212565932468601	4.142481882133298
GOTERM_BP_DIRECT	GO:0007507~heart development	53	2.5516495863719753	5.163668043532377E-10	9.722574190185185E-7	GOTERM_MF_DIRECT	GO:0005267~potassium channel activity	14	2.50045045045045	0.003501459642290164	5.504460347363316
GOTERM_MF_DIRECT	GO:0000981~RNA polymerase II transcription factor activity, sequence-specific DNA binding	40	2.9338512894247826	1.5096144129299522E-9	2.423897749181947E-6	GOTERM_MF_DIRECT	GO:0004252~serine-type endopeptidase activity	27	1.8197348291687914	0.0036840615151977132	5.7835720231174665
KEGG_PATHWAY	mmu04015:Rap1 signaling pathway	43	2.7650890432638646	1.7233509648276953E-9	2.2471496885501097E-6	GOTERM_BP_DIRECT	GO:0007411~axon guidance	21	2.0130093196348486	0.0037184355694434663	6.658731158178455
GOTERM_BP_DIRECT	GO:0007169~transmembrane receptor protein tyrosine kinase signaling pathway	29	3.6440444753300905	2.2965983906480714E-9	4.324221836160547E-6	GOTERM_BP_DIRECT	GO:0008360~regulation of cell shape	20	2.0550763180924454	0.003771826390854367	6.751212550296737
GOTERM_MF_DIRECT	GO:0000978~RNA polymerase II core promoter proximal region sequence-specific DNA binding	63	2.239615448097108	2.5218741602369695E-9	4.049222701585364E-6	GOTERM_MF_DIRECT	GO:0022857~transmembrane transporter activity	10	3.106149627888758	0.00406082548484044	6.357023309005627
GOTERM_BP_DIRECT	GO:0035115~embryonic forelimb morphogenesis	17	5.9337888966103005	3.728562551950418E-9	7.020440218052926E-6	GOTERM_BP_DIRECT	GO:0006810~transport	157	1.2307335480167791	0.004110627142032907	7.33605227521995
GOTERM_BP_DIRECT	GO:0030324~lung development	32	3.242753704409424	6.6103773380845365E-9	1.2446554664702347E-5	GOTERM_BP_DIRECT	GO:0033138~positive regulation of peptidyl-serine phosphorylation	13	2.509137099184492	0.0050324998873752715	8.909879520199905
GOTERM_BP_DIRECT	GO:0010468~regulation of gene expression	56	2.2846673826520942	1.0452641383426162E-8	1.96810804209413E-5	GOTERM_BP_DIRECT	GO:0001525~angiogenesis	29	1.7330570372867462	0.005091964814643285	9.010525391210855
GOTERM_MF_DIRECT	GO:0004714~transmembrane receptor protein tyrosine kinase activity	20	4.726760410739928	1.0940178978390604E-8	1.7565990861889702E-5	GOTERM_MF_DIRECT	GO:0005548~phospholipid transporter activity	5	6.4946764946764945	0.005272819853901153	8.179604439898336
GOTERM_BP_DIRECT	GO:0007409~axonogenesis	29	3.4056490423645704	1.1967829703820491E-8	2.2533999466389787E-5	GOTERM_BP_DIRECT	GO:0055085~transmembrane transport	40	1.5695363088728016	0.005299392593889384	9.36077925431884
GOTERM_BP_DIRECT	GO:0006811~ion transport	87	1.8719406551353206	1.6361791116308457E-8	3.0807304829405524E-5	GOTERM_BP_DIRECT	GO:0035556~intracellular signal transduction	43	1.5353988941548184	0.005588352892353288	9.846580180361908
GOTERM_BP_DIRECT	GO:0042472~inner ear morphogenesis	23	4.0140336653540265	2.0518059864111197E-8	3.863306268225841E-5	GOTERM_BP_DIRECT	GO:0001541~ovarian follicle development	11	2.756326044178376	0.005718579890559351	10.064712133730236
KEGG_PATHWAY	mmu05200:Pathways in cancer	61	2.1144322166695853	2.4402937788022504E-8	3.182000998247503E-5	GOTERM_BP_DIRECT	GO:0043523~regulation of neuron apoptotic process	8	3.46249222078606	0.006890048517887245	12.004618044176063
GOTERM_BP_DIRECT	GO:0030182~neuron differentiation	31	3.0672109349778114	4.649489553909284E-8	8.75443293968381E-5	GOTERM_BP_DIRECT	GO:0072015~glomerular visceral epithelial cell development	5	5.95115850447604	0.007487684536505435	12.978966249424817
GOTERM_BP_DIRECT	GO:0034765~regulation of ion transmembrane transport	32	2.978529328494582	5.616816184555941E-8	1.057579244179152E-4	GOTERM_BP_DIRECT	GO:0007165~signal transduction	111	1.2632578689979421	0.007560891027033704	13.097613438358568
GOTERM_BP_DIRECT	GO:0007626~locomotory behavior	28	3.2577664530409494	6.154194948426304E-8	1.1587611763452799E-4	KEGG_PATHWAY	mmu04080:Neuroactive ligand-receptor interaction	32	1.6202000327922612	0.0077106422579098395	9.676591996456274
GOTERM_MF_DIRECT	GO:0046983~protein dimerization activity	39	2.6196203750048124	6.452850867640795E-8	1.0360952391597067E-4	KEGG_PATHWAY	mmu04611:Platelet activation	18	1.9827352500535065	0.008586917265188869	10.71972296517404
GOTERM_BP_DIRECT	GO:0048646~anatomical structure formation involved in morphogenesis	13	6.806404910817697	6.707833036343615E-8	1.2630045312933547E-4	GOTERM_MF_DIRECT	GO:0004672~protein kinase activity	53	1.4261380024091888	0.00891328039024853	13.456033907219556
GOTERM_BP_DIRECT	GO:0060441~epithelial tube branching involved in lung morphogenesis	13	6.806404910817697	6.707833036343615E-8	1.2630045312933547E-4	GOTERM_MF_DIRECT	GO:0005249~voltage-gated potassium channel activity	12	2.449420849420849	0.008944206660315292	13.499614246413383
GOTERM_BP_DIRECT	GO:0007165~signal transduction	153	1.5319104402404284	7.275987801219968E-8	1.369981192378411E-4	GOTERM_BP_DIRECT	GO:0035902~response to immobilization stress	7	3.702943069451758	0.009597252209808206	16.337311293748012
GOTERM_BP_DIRECT	GO:0042391~regulation of membrane potential	26	3.368117894012881	9.912940650469011E-8	1.866487331358968E-4	GOTERM_BP_DIRECT	GO:2000020~positive regulation of male gonad development	4	8.16158880613857	0.009655062770279922	16.42759412070369
GOTERM_MF_DIRECT	GO:0044212~transcription regulatory region DNA binding	44	2.410039213716324	1.0269663242160211E-7	1.6489372463013297E-4	GOTERM_BP_DIRECT	GO:0030318~melanocyte differentiation	6	4.2848341232227485	0.010634992031719439	17.944000597416554
GOTERM_BP_DIRECT	GO:0048839~inner ear development	21	3.998167919641165	1.0456104596707276E-7	1.9687584653649282E-4	GOTERM_BP_DIRECT	GO:0048008~platelet-derived growth factor receptor signaling pathway	8	3.173951202387221	0.011217637535388791	18.83324659363267
GOTERM_MF_DIRECT	GO:0005244~voltage-gated ion channel activity	31	2.9524615401412837	1.1792707812617673E-7	1.8934830144923254E-4	GOTERM_MF_DIRECT	GO:0050840~extracellular matrix binding	7	3.572072072072072	0.011482963198590691	17.007771687154804
GOTERM_BP_DIRECT	GO:0007420~brain development	42	2.443324839780712	1.3981503039445124E-7	2.6325476739641474E-4	GOTERM_BP_DIRECT	GO:0007269~neurotransmitter secretion	7	3.5706951026856237	0.01150755749922059	19.272324596216283
GOTERM_BP_DIRECT	GO:0021983~pituitary gland development	14	5.863979615473709	1.5976379685865366E-7	3.008158247941317E-4	GOTERM_BP_DIRECT	GO:0061024~membrane organization	11	2.493818801875674	0.011598167763326513	19.409090550728926
GOTERM_BP_DIRECT	GO:0001501~skeletal system development	27	3.1707766946152898	1.981899210200294E-7	3.731674215967651E-4	GOTERM_MF_DIRECT	GO:0030414~peptidase inhibitor activity	17	1.974804072365048	0.011790044166281051	17.42294133778849
KEGG_PATHWAY	mmu04723:Retrograde endocannabinoid signaling	25	3.340082723292318	2.139086559095545E-7	2.7892411407215434E-4	GOTERM_BP_DIRECT	GO:0007193~adenylate cyclase-inhibiting G-protein coupled receptor signaling pathway	9	2.856556082148499	0.01188052469747143	19.83387214581721
GOTERM_BP_DIRECT	GO:0050679~positive regulation of epithelial cell proliferation	22	3.6374309644855707	2.905856705264364E-7	5.471368853871006E-4	GOTERM_MF_DIRECT	GO:0004714~transmembrane receptor protein tyrosine kinase activity	10	2.6459793126459794	0.011894046515586523	17.563109008803924
GOTERM_BP_DIRECT	GO:0050885~neuromuscular process controlling balance	19	4.116340370467998	3.023912123777461E-7	5.693652010196892E-4	GOTERM_BP_DIRECT	GO:0060976~coronary vasculature development	8	3.0881687374578366	0.013020892910482055	21.528003878354717
GOTERM_MF_DIRECT	GO:0001228~transcriptional activator activity, RNA polymerase II transcription regulatory region sequence-specific binding	26	3.1905632772494514	3.1372895613786776E-7	5.037346668235188E-4	GOTERM_MF_DIRECT	GO:0005539~glycosaminoglycan binding	6	4.082368082368082	0.013146358696461862	19.23346513063352
GOTERM_MF_DIRECT	GO:0003705~transcription factor activity, RNA polymerase II distal enhancer sequence-specific binding	20	3.926847110460863	3.191697430665966E-7	5.124705719783407E-4	GOTERM_MF_DIRECT	GO:0005089~Rho guanyl-nucleotide exchange factor activity	12	2.317019722425128	0.013413048123193659	19.585055290283215
GOTERM_BP_DIRECT	GO:0071805~potassium ion transmembrane transport	24	3.350845494556405	3.765437128875391E-7	7.089847067764943E-4	GOTERM_BP_DIRECT	GO:0019221~cytokine-mediated signaling pathway	19	1.85871799865827	0.013447318238462173	22.152757439013236
KEGG_PATHWAY	mmu05033:Nicotine addiction	15	5.160427807486631	3.777458372084718E-7	4.925575293746043E-4	GOTERM_MF_DIRECT	GO:0005003~ephrin receptor activity	5	5.102960102960103	0.013512811566983404	19.716209100020087
GOTERM_BP_DIRECT	GO:0048663~neuron fate commitment	14	5.497480889506602	3.984479515723222E-7	7.502275014892312E-4	GOTERM_BP_DIRECT	GO:0044458~motile cilium assembly	7	3.447567685351637	0.013670971040085404	22.478546075394934
GOTERM_BP_DIRECT	GO:0060173~limb development	15	5.094190785643183	4.04834551316966E-7	7.622526242312411E-4	GOTERM_MF_DIRECT	GO:0001716~L-amino-acid oxidase activity	3	14.288288288288287	0.013977076669112189	20.32391896587722
GOTERM_BP_DIRECT	GO:0043065~positive regulation of apoptotic process	55	2.0630205470216674	4.6440413453643154E-7	8.744142046990255E-4	GOTERM_MF_DIRECT	GO:0005198~structural molecule activity	27	1.634677049931287	0.014344452430224454	20.801742322686255
GOTERM_BP_DIRECT	GO:0010628~positive regulation of gene expression	62	1.9525603445723412	5.630581025545766E-7	0.0010601662074671836	GOTERM_BP_DIRECT	GO:0061099~negative regulation of protein tyrosine kinase activity	4	7.141390205371248	0.014651327879266941	23.891447446127923
GOTERM_BP_DIRECT	GO:0019933~cAMP-mediated signaling	14	5.330890559521554	6.096511197612061E-7	0.0011478944075937747	GOTERM_BP_DIRECT	GO:0022038~corpus callosum development	4	7.141390205371248	0.014651327879266941	23.891447446127923
GOTERM_BP_DIRECT	GO:0048704~embryonic skeletal system morphogenesis	18	4.1124012887737695	6.859820126642903E-7	0.0012916147524855148	GOTERM_BP_DIRECT	GO:0048170~positive regulation of long-term neuronal synaptic plasticity	4	7.141390205371248	0.014651327879266941	23.891447446127923
GOTERM_BP_DIRECT	GO:0008285~negative regulation of cell proliferation	60	1.9633860319666434	7.220058750812464E-7	0.0013594425553264955	GOTERM_BP_DIRECT	GO:1901215~negative regulation of neuron death	10	2.5504965019183024	0.01500741910393739	24.398592332680014
GOTERM_BP_DIRECT	GO:0071542~dopaminergic neuron differentiation	13	5.6328868227456805	8.841304437066989E-7	0.0016646994908109392	GOTERM_BP_DIRECT	GO:0006813~potassium ion transport	17	1.9118682439576569	0.015767046114402203	25.46978972086238
GOTERM_BP_DIRECT	GO:0007605~sensory perception of sound	30	2.7316675227361995	1.0808445870862775E-6	0.0020350823696335674	KEGG_PATHWAY	mmu04510:Focal adhesion	24	1.673032642557226	0.015862773450819195	18.96086509876853
GOTERM_BP_DIRECT	GO:0045665~negative regulation of neuron differentiation	21	3.4720931933725905	1.2974827624773946E-6	0.002442977674221858	GOTERM_BP_DIRECT	GO:0007507~heart development	29	1.5869756011936105	0.01593738443276983	25.708015701625143
GOTERM_BP_DIRECT	GO:0007613~memory	22	3.330659678324137	1.4297966483057177E-6	0.0026921029485982295	GOTERM_MF_DIRECT	GO:0016740~transferase activity	125	1.2133396983940463	0.016174368207470573	23.142025803779465
KEGG_PATHWAY	mmu04550:Signaling pathways regulating pluripotency of stem cells	28	2.7921155286884187	1.5831597211191037E-6	0.0020643287251154163	GOTERM_BP_DIRECT	GO:0010466~negative regulation of peptidase activity	16	1.9532007399305977	0.016416561079070267	26.374309170815913
GOTERM_BP_DIRECT	GO:0007268~chemical synaptic transmission	34	2.4839116311391956	1.7637053576739197E-6	0.00332079548961417	GOTERM_BP_DIRECT	GO:0007420~brain development	25	1.6530995845766778	0.016585215838322967	26.607475140726233
KEGG_PATHWAY	mmu04724:Glutamatergic synapse	25	2.991552352166163	1.8254824911641449E-6	0.0023802970707920146	GOTERM_MF_DIRECT	GO:0001786~phosphatidylserine binding	8	2.930930930930931	0.017195043955884476	24.419027121081736
GOTERM_MF_DIRECT	GO:0046982~protein heterodimerization activity	72	1.7877086067078638	1.8314563259973684E-6	0.0029406195480641273	GOTERM_BP_DIRECT	GO:0045197~establishment or maintenance of epithelial cell apical/basal polarity	5	4.760926803580832	0.01745120872538576	27.79375384242573
GOTERM_BP_DIRECT	GO:0043010~camera-type eye development	21	3.3830651627732933	2.021022717192732E-6	0.003805277168189569	KEGG_PATHWAY	mmu04974:Protein digestion and absorption	13	2.1316907391673747	0.017464362088305953	20.677849834602025
KEGG_PATHWAY	mmu05032:Morphine addiction	22	3.255323634830276	2.1283582412918184E-6	0.0027752200720931874	GOTERM_BP_DIRECT	GO:0001938~positive regulation of endothelial cell proliferation	11	2.3449340972860813	0.017513403586068094	27.878249503060037
GOTERM_BP_DIRECT	GO:0001525~angiogenesis	42	2.208193160638635	2.2140327695200842E-6	0.004168678451899055	GOTERM_BP_DIRECT	GO:0030334~regulation of cell migration	12	2.22588785621961	0.017801180715842326	28.267996827950427
GOTERM_BP_DIRECT	GO:0007628~adult walking behavior	15	4.487739501638043	2.3996344789306514E-6	0.004518130052766356	GOTERM_BP_DIRECT	GO:0016337~single organismal cell-cell adhesion	15	1.983719501492013	0.018309216435237183	28.95118992886594
GOTERM_BP_DIRECT	GO:0001657~ureteric bud development	16	4.188556868195506	2.648929702052021E-6	0.004987502222797424	GOTERM_BP_DIRECT	GO:0007283~spermatogenesis	41	1.4388058890428557	0.018825624738302942	29.63933119502019
GOTERM_MF_DIRECT	GO:0005003~ephrin receptor activity	9	8.204305570070018	2.7094385654069225E-6	0.004350295027555351	GOTERM_MF_DIRECT	GO:0008092~cytoskeletal protein binding	11	2.311340752517223	0.01923051042738122	26.906470604025234
GOTERM_BP_DIRECT	GO:0043524~negative regulation of neuron apoptotic process	32	2.5131341209173033	2.90082969351892E-6	0.005461776522619477	KEGG_PATHWAY	mmu04972:Pancreatic secretion	14	2.0201869158878507	0.019824827258382062	23.147191864394014
GOTERM_BP_DIRECT	GO:0010976~positive regulation of neuron projection development	29	2.640611938644993	3.4059638018316025E-6	0.0064128305791610885	GOTERM_BP_DIRECT	GO:0007189~adenylate cyclase-activating G-protein coupled receptor signaling pathway	9	2.570900473933649	0.02177594518605165	33.45145428691898
KEGG_PATHWAY	mmu04022:cGMP-PKG signaling pathway	31	2.4947097392917827	4.504545107105428E-6	0.005873506133113882	GOTERM_BP_DIRECT	GO:0003351~epithelial cilium movement	5	4.46336887835703	0.02200663186007817	33.74113977562906
KEGG_PATHWAY	mmu04020:Calcium signaling pathway	32	2.446425034660329	4.65487622480076E-6	0.006069518378315486	GOTERM_MF_DIRECT	GO:0016887~ATPase activity	23	1.6431531531531531	0.02327943618665429	31.62787365080354
GOTERM_BP_DIRECT	GO:0060174~limb bud formation	8	9.138669530608377	4.9177084019155704E-6	0.009259054900778718	GOTERM_MF_DIRECT	GO:0005244~voltage-gated ion channel activity	17	1.8126932903052306	0.024863374022010495	33.395797212160396
GOTERM_BP_DIRECT	GO:0008344~adult locomotory behavior	19	3.460112195465853	4.985309026377747E-6	0.009386327611082823	GOTERM_BP_DIRECT	GO:0034765~regulation of ion transmembrane transport	17	1.7985723480194256	0.026551944368151753	39.21137792043522
GOTERM_MF_DIRECT	GO:0005249~voltage-gated potassium channel activity	19	3.464040129585119	4.9923217206573065E-6	0.00801557171060674	GOTERM_BP_DIRECT	GO:0009994~oocyte differentiation	3	10.712085308056873	0.026682436465621375	39.36192912607932
GOTERM_MF_DIRECT	GO:0008046~axon guidance receptor activity	7	11.16697147037308	5.562126538100937E-6	0.00893040059922745	GOTERM_BP_DIRECT	GO:0033387~putrescine biosynthetic process from ornithine	3	10.712085308056873	0.026682436465621375	39.36192912607932
GOTERM_MF_DIRECT	GO:0004713~protein tyrosine kinase activity	26	2.7423023209416773	6.090312588401258E-6	0.009778403017668413	GOTERM_BP_DIRECT	GO:0097118~neuroligin clustering involved in postsynaptic membrane assembly	3	10.712085308056873	0.026682436465621375	39.36192912607932
KEGG_PATHWAY	mmu04916:Melanogenesis	22	3.058031293325411	6.144455444340196E-6	0.008011716969225091	GOTERM_BP_DIRECT	GO:0035089~establishment of apical/basal cell polarity	3	10.712085308056873	0.026682436465621375	39.36192912607932
GOTERM_BP_DIRECT	GO:0006813~potassium ion transport	27	2.6714417820774483	6.343198710207755E-6	0.011942814414145353	GOTERM_BP_DIRECT	GO:0035655~interleukin-18-mediated signaling pathway	3	10.712085308056873	0.026682436465621375	39.36192912607932
KEGG_PATHWAY	mmu04014:Ras signaling pathway	37	2.2234157656710956	7.09916699532604E-6	0.009256506183341617	KEGG_PATHWAY	mmu04022:cGMP-PKG signaling pathway	20	1.6877083674919384	0.026763021531868294	30.00025742737118
GOTERM_BP_DIRECT	GO:0007389~pattern specification process	17	3.6830413841029452	7.610250730368622E-6	0.014328226138504707	GOTERM_BP_DIRECT	GO:0048488~synaptic vesicle endocytosis	5	4.2008177678654395	0.027221962707636785	39.98065513755664
KEGG_PATHWAY	mmu04921:Oxytocin signaling pathway	29	2.5257790112592797	7.687224414344036E-6	0.010023230680866746	GOTERM_BP_DIRECT	GO:0007214~gamma-aminobutyric acid signaling pathway	6	3.4278672985781995	0.027290492321659858	40.05881573867459
GOTERM_BP_DIRECT	GO:0035019~somatic stem cell population maintenance	15	4.0975012841042995	8.048448450324054E-6	0.015153185234551003	GOTERM_BP_DIRECT	GO:0071456~cellular response to hypoxia	14	1.941348793693155	0.027347782541497164	40.12408348759134
KEGG_PATHWAY	mmu04923:Regulation of lipolysis in adipocytes	16	3.8627763705163085	8.499521577258533E-6	0.011082315837873669	KEGG_PATHWAY	mmu04151:PI3K-Akt signaling pathway	35	1.438879569720691	0.02771269361442436	30.89303589858936
GOTERM_MF_DIRECT	GO:0005102~receptor binding	59	1.8276042073564815	8.957871351516993E-6	0.014382149371994224	GOTERM_BP_DIRECT	GO:0030198~extracellular matrix organization	15	1.879313211939802	0.027896422560346818	40.74572508267048
KEGG_PATHWAY	mmu04540:Gap junction	20	3.2002653069684537	9.115689283048394E-6	0.01188567757525183	KEGG_PATHWAY	mmu04270:Vascular smooth muscle contraction	16	1.8179409816763559	0.02860238497796118	31.71987077092181
GOTERM_BP_DIRECT	GO:0006357~regulation of transcription from RNA polymerase II promoter	58	1.8357906676725895	9.431580559805222E-6	0.017757052933597972	GOTERM_BP_DIRECT	GO:0015914~phospholipid transport	7	2.940572437505808	0.028787559159956403	41.742441965772414
GOTERM_MF_DIRECT	GO:0005267~potassium channel activity	20	3.1905632772494514	9.678392225353898E-6	0.015538884427768185	KEGG_PATHWAY	mmu04530:Tight junction	17	1.7648087137766422	0.030062304004960603	33.05686676841613
GOTERM_BP_DIRECT	GO:0030900~forebrain development	21	3.0683614267013595	1.009791734823061E-5	0.01901146755469707	GOTERM_BP_DIRECT	GO:0010976~positive regulation of neuron projection development	17	1.7594729491494379	0.03176664530645966	44.960596740920444
GOTERM_BP_DIRECT	GO:0021537~telencephalon development	12	5.026268241834607	1.025083888611047E-5	0.01929934842119785	GOTERM_MF_DIRECT	GO:0000166~nucleotide binding	157	1.1587093291638746	0.03184733632108589	40.69185645022769
GOTERM_BP_DIRECT	GO:0042733~embryonic digit morphogenesis	18	3.4270010739781416	1.0918423459239992E-5	0.020556093692980504	GOTERM_MF_DIRECT	GO:0003779~actin binding	34	1.4372834372834373	0.0322604497153583	41.099028424221096
GOTERM_BP_DIRECT	GO:0021879~forebrain neuron differentiation	8	8.377113736391012	1.0988675230506945E-5	0.020688343604435833	GOTERM_BP_DIRECT	GO:0006469~negative regulation of protein kinase activity	13	1.954485740417394	0.032968471511507065	46.21064173010422
GOTERM_BP_DIRECT	GO:0048754~branching morphogenesis of an epithelial tube	13	4.537603273878465	1.2622883802315773E-5	0.02376471664249369	GOTERM_BP_DIRECT	GO:0043536~positive regulation of blood vessel endothelial cell migration	5	3.967439002984026	0.033112805824991515	46.358947511878526
GOTERM_MF_DIRECT	GO:0005546~phosphatidylinositol-4,5-bisphosphate binding	17	3.556693489392831	1.2624101066553477E-5	0.020267839216114858	GOTERM_MF_DIRECT	GO:0005102~receptor binding	40	1.3872124551736202	0.03317469649581227	41.9908223068307
GOTERM_BP_DIRECT	GO:0070374~positive regulation of ERK1 and ERK2 cascade	34	2.2725148965741577	1.2849603171188445E-5	0.024191505361526033	GOTERM_BP_DIRECT	GO:0048511~rhythmic process	16	1.785347551342812	0.033880708101910254	47.14149804175472
GOTERM_BP_DIRECT	GO:0003151~outflow tract morphogenesis	16	3.7231616606182274	1.3304690876523657E-5	0.02504818169816181	GOTERM_MF_DIRECT	GO:0050321~tau-protein kinase activity	4	5.195741195741196	0.0368339010354064	45.434923285551456
GOTERM_BP_DIRECT	GO:0001662~behavioral fear response	14	4.188556868195507	1.3784201852097847E-5	0.025950825910525666	GOTERM_MF_DIRECT	GO:0016918~retinal binding	4	5.195741195741196	0.0368339010354064	45.434923285551456
GOTERM_MF_DIRECT	GO:0001158~enhancer sequence-specific DNA binding	11	5.399414776883687	1.38834202228124E-5	0.022289449345958	GOTERM_BP_DIRECT	GO:0032060~bleb assembly	4	5.193738331179089	0.03687498638819251	50.09095283641749
GOTERM_BP_DIRECT	GO:0055007~cardiac muscle cell differentiation	13	4.414965347557425	1.73364832331455E-5	0.03263749451901665	GOTERM_MF_DIRECT	GO:0035255~ionotropic glutamate receptor binding	6	3.175175175175175	0.03690963109078585	45.50413249344989
GOTERM_BP_DIRECT	GO:0030501~positive regulation of bone mineralization	13	4.414965347557425	1.73364832331455E-5	0.03263749451901665	GOTERM_MF_DIRECT	GO:0003777~microtubule motor activity	11	2.068041725936463	0.038378294616919335	46.83016014209952
GOTERM_BP_DIRECT	GO:0048013~ephrin receptor signaling pathway	14	4.091148568935146	1.832782644537347E-5	0.03450348269294912	KEGG_PATHWAY	mmu04810:Regulation of actin cytoskeleton	23	1.5508778059219146	0.039251584489332934	40.9323797632704
GOTERM_MF_DIRECT	GO:0001078~transcriptional repressor activity, RNA polymerase II core promoter proximal region sequence-specific binding	26	2.5722370607282397	1.961509012859678E-5	0.031490128987210486	KEGG_PATHWAY	mmu00250:Alanine, aspartate and glutamate metabolism	7	2.7299823187673655	0.039582479135439344	41.19930261908825
GOTERM_BP_DIRECT	GO:0048485~sympathetic nervous system development	9	6.6524138494869804	1.9867588724498644E-5	0.03740168519141829	KEGG_PATHWAY	mmu04931:Insulin resistance	14	1.836533559898046	0.039624149737448044	41.232837925540146
GOTERM_BP_DIRECT	GO:0008584~male gonad development	24	2.692643700982825	2.021428334564234E-5	0.038054236778983785	GOTERM_BP_DIRECT	GO:0009190~cyclic nucleotide biosynthetic process	5	3.758626423879604	0.03968834857563443	52.71976904707101
GOTERM_MF_DIRECT	GO:0008013~beta-catenin binding	20	3.038631692618525	2.0410057033402038E-5	0.0327661753331876	GOTERM_BP_DIRECT	GO:0001508~action potential	5	3.758626423879604	0.03968834857563443	52.71976904707101
GOTERM_MF_DIRECT	GO:0045499~chemorepellent activity	11	5.199436451813921	2.050705362836048E-5	0.032921869008895044	GOTERM_BP_DIRECT	GO:0030818~negative regulation of cAMP biosynthetic process	5	3.758626423879604	0.03968834857563443	52.71976904707101
GOTERM_BP_DIRECT	GO:0035987~endodermal cell differentiation	11	5.119347283350063	2.3510311453621296E-5	0.044257847680984064	KEGG_PATHWAY	mmu04916:Melanogenesis	13	1.8948362125932219	0.03972217248249613	41.31165415855917
GOTERM_BP_DIRECT	GO:0050806~positive regulation of synaptic transmission	11	5.119347283350063	2.3510311453621296E-5	0.044257847680984064	GOTERM_BP_DIRECT	GO:0030036~actin cytoskeleton organization	17	1.7099103308635384	0.03984195323520241	52.85945859508696
GOTERM_BP_DIRECT	GO:0001964~startle response	10	5.711668456630236	2.379552517976959E-5	0.04479464483073681	KEGG_PATHWAY	mmu00380:Tryptophan metabolism	8	2.456154305030821	0.041107450062625076	42.41510915694181
GOTERM_MF_DIRECT	GO:0003682~chromatin binding	63	1.7253689825469138	2.650539209408103E-5	0.04254963491610031	GOTERM_BP_DIRECT	GO:0008219~cell death	7	2.7021476452756072	0.041718430011229726	54.53473238510278
KEGG_PATHWAY	mmu04390:Hippo signaling pathway	27	2.460601338669122	2.738780413773284E-5	0.03570622001901613	GOTERM_MF_DIRECT	GO:0008294~calcium- and calmodulin-responsive adenylate cyclase activity	3	8.572972972972973	0.04239147454389007	50.300900263246206
GOTERM_BP_DIRECT	GO:0003007~heart morphogenesis	17	3.337756254343294	2.9476687277373705E-5	0.05548651953398709	GOTERM_BP_DIRECT	GO:1903887~motile primary cilium assembly	3	8.569668246445497	0.042424931363339864	55.15076050662041
GOTERM_BP_DIRECT	GO:0021915~neural tube development	15	3.695785471937211	2.974622325340927E-5	0.05599375589853128	GOTERM_BP_DIRECT	GO:0033152~immunoglobulin V(D)J recombination	3	8.569668246445497	0.042424931363339864	55.15076050662041
KEGG_PATHWAY	mmu04024:cAMP signaling pathway	32	2.2353122144104525	3.024941999510982E-5	0.03943630659337671	GOTERM_BP_DIRECT	GO:0002326~B cell lineage commitment	3	8.569668246445497	0.042424931363339864	55.15076050662041
GOTERM_BP_DIRECT	GO:0048701~embryonic cranial skeleton morphogenesis	13	4.188556868195506	3.152167579377767E-5	0.05933489680222115	GOTERM_BP_DIRECT	GO:0050770~regulation of axonogenesis	6	3.0605958023019633	0.04250618294958744	55.221098746262555
GOTERM_BP_DIRECT	GO:0007413~axonal fasciculation	9	6.282835302293259	3.3267970464960175E-5	0.06262106370698017	GOTERM_BP_DIRECT	GO:0055074~calcium ion homeostasis	6	3.0605958023019633	0.04250618294958744	55.221098746262555
GOTERM_BP_DIRECT	GO:0048666~neuron development	16	3.466391890920419	3.379439334369703E-5	0.06361166307244925	GOTERM_BP_DIRECT	GO:0043113~receptor clustering	6	3.0605958023019633	0.04250618294958744	55.221098746262555
GOTERM_BP_DIRECT	GO:0030901~midbrain development	13	4.083842946490618	4.1793445297142074E-5	0.07866278244388347	GOTERM_MF_DIRECT	GO:0019903~protein phosphatase binding	12	1.9484029484029484	0.042642465215762024	50.510744507801974
GOTERM_BP_DIRECT	GO:0035556~intracellular signal transduction	56	1.7591938846421127	4.598960346112093E-5	0.08655746944875586	GOTERM_MF_DIRECT	GO:0005200~structural constituent of cytoskeleton	11	2.015015015015015	0.044702585918514864	52.20199885992122
GOTERM_BP_DIRECT	GO:0001701~in utero embryonic development	45	1.8911544388173689	5.274931763159852E-5	0.09927401005167535	GOTERM_BP_DIRECT	GO:0030335~positive regulation of cell migration	22	1.5478875321986942	0.04656189878421138	58.602435004198725
GOTERM_BP_DIRECT	GO:0030902~hindbrain development	10	5.235696085244383	5.4050338426796447E-5	0.10172134650577869	GOTERM_MF_DIRECT	GO:0048407~platelet-derived growth factor binding	4	4.762762762762763	0.04661991795023361	53.72718307718243
GOTERM_BP_DIRECT	GO:0045892~negative regulation of transcription, DNA-templated	74	1.6059751722614894	5.6073116086242734E-5	0.10552625941561145	GOTERM_MF_DIRECT	GO:0004016~adenylate cyclase activity	4	4.762762762762763	0.04661991795023361	53.72718307718243
GOTERM_BP_DIRECT	GO:0021520~spinal cord motor neuron cell fate specification	6	10.7705748039313	5.790244566306771E-5	0.10896717179909032	GOTERM_MF_DIRECT	GO:0008083~growth factor activity	17	1.675178626902765	0.046628992212514264	53.734291617272476
GOTERM_BP_DIRECT	GO:0060687~regulation of branching involved in prostate gland morphogenesis	6	10.7705748039313	5.790244566306771E-5	0.10896717179909032	GOTERM_BP_DIRECT	GO:0032455~nerve growth factor processing	4	4.760926803580832	0.046670753674491645	58.68977159996268
GOTERM_BP_DIRECT	GO:0030335~positive regulation of cell migration	34	2.1045950766302544	6.364032607154983E-5	0.11975921940636791	GOTERM_MF_DIRECT	GO:0016849~phosphorus-oxygen lyase activity	5	3.5720720720720722	0.04688793467846905	53.936709221161806
GOTERM_BP_DIRECT	GO:0001658~branching involved in ureteric bud morphogenesis	14	3.664987259671068	6.644519640336232E-5	0.12503433612908177	GOTERM_BP_DIRECT	GO:0048066~developmental pigmentation	5	3.5706951026856233	0.04695168771448902	58.91436631140352
GOTERM_BP_DIRECT	GO:0035136~forelimb morphogenesis	8	6.70169098911281	7.209686185667938E-5	0.13566261618965791	KEGG_PATHWAY	mmu00350:Tyrosine metabolism	7	2.589983225497244	0.049504092295577826	48.703626587701045
GOTERM_BP_DIRECT	GO:0001759~organ induction	8	6.70169098911281	7.209686185667938E-5	0.13566261618965791	GOTERM_MF_DIRECT	GO:0048306~calcium-dependent protein binding	10	2.0707664185925054	0.05026789197025211	56.5038021351863
KEGG_PATHWAY	mmu04510:Focal adhesion	32	2.127326117095938	7.981800694776065E-5	0.10402805600414622	GOTERM_MF_DIRECT	GO:0005215~transporter activity	23	1.514426869265579	0.05077850821114879	56.8797420878681
GOTERM_BP_DIRECT	GO:0042475~odontogenesis of dentin-containing tooth	16	3.191281423387052	9.509257578460846E-5	0.1788963284122369	KEGG_PATHWAY	mmu04918:Thyroid hormone synthesis	10	2.061415220293725	0.050827825189701026	49.635015394132054
GOTERM_BP_DIRECT	GO:0016477~cell migration	32	2.1052432426532386	1.0785886500625277E-4	0.20289028356368366	GOTERM_MF_DIRECT	GO:0030246~carbohydrate binding	24	1.4974625280302136	0.050875836738351374	56.95105322532973
GOTERM_MF_DIRECT	GO:0008201~heparin binding	27	2.2819922777678197	1.103364268603141E-4	0.17701353424453004	GOTERM_BP_DIRECT	GO:0001764~neuron migration	15	1.7277556948478825	0.05135565337081355	62.28765628651565
GOTERM_BP_DIRECT	GO:0048557~embryonic digestive tract morphogenesis	9	5.385287401965652	1.2460561085816789E-4	0.23435713735673325	GOTERM_BP_DIRECT	GO:0006821~chloride transport	11	1.963882306477093	0.051830929270318266	62.63561137290715
GOTERM_BP_DIRECT	GO:0090090~negative regulation of canonical Wnt signaling pathway	21	2.587049830356048	1.3475355182443555E-4	0.25342037618784063	GOTERM_MF_DIRECT	GO:0005518~collagen binding	9	2.179569399908383	0.05194107454818462	57.72433949709461
GOTERM_BP_DIRECT	GO:0007519~skeletal muscle tissue development	15	3.2497423977378928	1.3785855755506042E-4	0.2592525417885905	GOTERM_MF_DIRECT	GO:0005516~calmodulin binding	20	1.57014157014157	0.051942217962008444	57.725162488050294
GOTERM_BP_DIRECT	GO:0048935~peripheral nervous system neuron development	6	9.424252953439888	1.442469912214136E-4	0.27125098974509765	GOTERM_BP_DIRECT	GO:0043408~regulation of MAPK cascade	9	2.178729215198008	0.05205594199712377	62.799284552264545
GOTERM_BP_DIRECT	GO:1904322~cellular response to forskolin	7	7.329974519342136	1.5207082195339022E-4	0.28594346940089554	GOTERM_BP_DIRECT	GO:0014911~positive regulation of smooth muscle cell migration	7	2.5635759711589095	0.052085400566912125	62.820662298761455
GOTERM_BP_DIRECT	GO:0042476~odontogenesis	10	4.653952075772785	1.557128351491236E-4	0.2927821570845035	KEGG_PATHWAY	mmu04750:Inflammatory mediator regulation of TRP channels	15	1.7178460169114373	0.05226178149320758	50.62631064758738
GOTERM_BP_DIRECT	GO:0045595~regulation of cell differentiation	12	3.8663601860266206	1.6139801576679327E-4	0.3034564571361753	GOTERM_BP_DIRECT	GO:0060291~long-term synaptic potentiation	8	2.3318825160395913	0.05284876595686722	63.3705926889167
GOTERM_BP_DIRECT	GO:0030199~collagen fibril organization	12	3.8663601860266206	1.6139801576679327E-4	0.3034564571361753	GOTERM_MF_DIRECT	GO:0002039~p53 binding	10	2.0411840411840414	0.05426753026082481	59.36810767654897
GOTERM_BP_DIRECT	GO:0035116~embryonic hindlimb morphogenesis	11	4.188556868195506	1.6592241880246142E-4	0.3119505478014539	GOTERM_BP_DIRECT	GO:0090280~positive regulation of calcium ion import	5	3.400662002557737	0.05490021538837896	64.81059112564567
GOTERM_BP_DIRECT	GO:0045597~positive regulation of cell differentiation	13	3.5511677795570598	1.862089215335072E-4	0.35002789832382364	GOTERM_BP_DIRECT	GO:0051894~positive regulation of focal adhesion assembly	5	3.400662002557737	0.05490021538837896	64.81059112564567
GOTERM_BP_DIRECT	GO:0002062~chondrocyte differentiation	13	3.5511677795570598	1.862089215335072E-4	0.35002789832382364	GOTERM_MF_DIRECT	GO:0004712~protein serine/threonine/tyrosine kinase activity	6	2.857657657657658	0.05490946788322088	59.81100368080353
GOTERM_BP_DIRECT	GO:0035137~hindlimb morphogenesis	8	5.913256755099538	1.8903453222481116E-4	0.3553304189531259	GOTERM_MF_DIRECT	GO:0050699~WW domain binding	6	2.857657657657658	0.05490946788322088	59.81100368080353
GOTERM_BP_DIRECT	GO:0014032~neural crest cell development	8	5.913256755099538	1.8903453222481116E-4	0.3553304189531259	GOTERM_MF_DIRECT	GO:0005272~sodium channel activity	6	2.857657657657658	0.05490946788322088	59.81100368080353
GOTERM_MF_DIRECT	GO:0070888~E-box binding	11	4.128964241146349	1.9211249936661255E-4	0.3080178541979284	KEGG_PATHWAY	mmu05033:Nicotine addiction	7	2.525233644859813	0.05498832182018679	52.46162087353243
KEGG_PATHWAY	mmu04713:Circadian entrainment	19	2.6679762814216597	2.0269909015586512E-4	0.26398558475673184	GOTERM_BP_DIRECT	GO:0010975~regulation of neuron projection development	6	2.8565560821484994	0.05499566471149407	64.8762696270415
GOTERM_BP_DIRECT	GO:0007200~phospholipase C-activating G-protein coupled receptor signaling pathway	15	3.1414176511466296	2.0289892341807816E-4	0.38134436403607364	KEGG_PATHWAY	mmu05200:Pathways in cancer	37	1.344852750770969	0.055672203496825265	52.9119651472206
GOTERM_BP_DIRECT	GO:0035108~limb morphogenesis	10	4.487739501638042	2.133787169706999E-4	0.40100347505174216	GOTERM_MF_DIRECT	GO:0008134~transcription factor binding	33	1.3786944839576418	0.056607253290380494	60.96063993701033
GOTERM_MF_DIRECT	GO:0051018~protein kinase A binding	9	4.993925129607836	2.3341279326912571E-4	0.3741191579549441	GOTERM_MF_DIRECT	GO:0008191~metalloendopeptidase inhibitor activity	4	4.396396396396397	0.05754338952769822	61.5812661649228
GOTERM_BP_DIRECT	GO:0045669~positive regulation of osteoblast differentiation	16	2.956628377549769	2.369828882824589E-4	0.44526923497978377	GOTERM_BP_DIRECT	GO:0030903~notochord development	4	4.394701664843844	0.057604716474724725	66.62729404887561
GOTERM_MF_DIRECT	GO:0005234~extracellular-glutamate-gated ion channel activity	8	5.672112492887914	2.6152174421199E-4	0.4190841514106758	GOTERM_BP_DIRECT	GO:0007614~short-term memory	4	4.394701664843844	0.057604716474724725	66.62729404887561
GOTERM_MF_DIRECT	GO:0004970~ionotropic glutamate receptor activity	8	5.672112492887914	2.6152174421199E-4	0.4190841514106758	GOTERM_BP_DIRECT	GO:0007288~sperm axoneme assembly	4	4.394701664843844	0.057604716474724725	66.62729404887561
GOTERM_BP_DIRECT	GO:0007614~short-term memory	7	6.7661303255465866	2.634151854821211E-4	0.49481657166243753	GOTERM_BP_DIRECT	GO:0016322~neuron remodeling	4	4.394701664843844	0.057604716474724725	66.62729404887561
GOTERM_BP_DIRECT	GO:0003215~cardiac right ventricle morphogenesis	7	6.7661303255465866	2.634151854821211E-4	0.49481657166243753	GOTERM_MF_DIRECT	GO:0005509~calcium ion binding	61	1.2469035559164314	0.05832876365693224	62.09479048245103
GOTERM_BP_DIRECT	GO:0048484~enteric nervous system development	7	6.7661303255465866	2.634151854821211E-4	0.49481657166243753	KEGG_PATHWAY	mmu04971:Gastric acid secretion	10	2.004153686396677	0.058995343854982396	55.04471670868152
GOTERM_BP_DIRECT	GO:0048286~lung alveolus development	13	3.4032024554088487	2.8738297564728993E-4	0.5397240040932005	GOTERM_BP_DIRECT	GO:0051260~protein homooligomerization	21	1.5225298915004692	0.05986807292134799	68.07910701197369
GOTERM_BP_DIRECT	GO:0032331~negative regulation of chondrocyte differentiation	8	5.584742490927341	2.881587078900106E-4	0.5411771400529397	GOTERM_BP_DIRECT	GO:0006929~substrate-dependent cell migration	3	7.141390205371248	0.060728183371828066	68.61498728335526
GOTERM_BP_DIRECT	GO:0051145~smooth muscle cell differentiation	8	5.584742490927341	2.881587078900106E-4	0.5411771400529397	GOTERM_BP_DIRECT	GO:2000369~regulation of clathrin-mediated endocytosis	3	7.141390205371248	0.060728183371828066	68.61498728335526
GOTERM_BP_DIRECT	GO:0019233~sensory perception of pain	17	2.774238964648972	3.084018428036385E-4	0.579090369660884	GOTERM_BP_DIRECT	GO:0030030~cell projection organization	17	1.607995145580281	0.063198815816669	70.10735108078217
KEGG_PATHWAY	mmu05205:Proteoglycans in cancer	30	2.0336661310292143	3.0940100301452467E-4	0.4026903963797568	GOTERM_BP_DIRECT	GO:0032094~response to food	5	3.246086456986931	0.06352604687238159	70.29990155553185
KEGG_PATHWAY	mmu04010:MAPK signaling pathway	35	1.9037151331966489	3.158993672533245E-4	0.4111320459156187	KEGG_PATHWAY	mmu00310:Lysine degradation	8	2.219985621854781	0.06525917291789445	58.824038954756006
GOTERM_BP_DIRECT	GO:0060021~palate development	18	2.6609655397947924	3.272796542183915E-4	0.6144341624127914	GOTERM_BP_DIRECT	GO:0043065~positive regulation of apoptotic process	32	1.3643252929664473	0.06731428362129173	72.44526002887002
GOTERM_BP_DIRECT	GO:0048167~regulation of synaptic plasticity	12	3.590191601310434	3.30317920778972E-4	0.6201214148502276	GOTERM_BP_DIRECT	GO:0001933~negative regulation of protein phosphorylation	11	1.8703641014067556	0.0679428197690507	72.7867142778424
GOTERM_BP_DIRECT	GO:0048812~neuron projection morphogenesis	15	2.9918263344253613	3.4926292698431486E-4	0.6555771299735169	GOTERM_MF_DIRECT	GO:0017124~SH3 domain binding	14	1.6952206443731868	0.06868510610043488	68.29149193439439
GOTERM_BP_DIRECT	GO:0001755~neural crest cell migration	13	3.3337493440739743	3.5337246644215E-4	0.663266581512878	GOTERM_BP_DIRECT	GO:0070555~response to interleukin-1	6	2.678021327014218	0.06938349695627806	73.55432732131536
GOTERM_BP_DIRECT	GO:0051966~regulation of synaptic transmission, glutamatergic	9	4.712126476719945	3.629898129864202E-4	0.6812596118897951	GOTERM_BP_DIRECT	GO:0043069~negative regulation of programmed cell death	4	4.080794403069285	0.06962415944993608	73.6805419711788
GOTERM_BP_DIRECT	GO:0009888~tissue development	8	5.290808675615375	4.2506629317808005E-4	0.7973238665265114	GOTERM_BP_DIRECT	GO:0090141~positive regulation of mitochondrial fission	4	4.080794403069285	0.06962415944993608	73.6805419711788
GOTERM_BP_DIRECT	GO:0060065~uterus development	8	5.290808675615375	4.2506629317808005E-4	0.7973238665265114	GOTERM_BP_DIRECT	GO:0050709~negative regulation of protein secretion	4	4.080794403069285	0.06962415944993608	73.6805419711788
GOTERM_BP_DIRECT	GO:0009190~cyclic nucleotide biosynthetic process	8	5.290808675615375	4.2506629317808005E-4	0.7973238665265114	GOTERM_BP_DIRECT	GO:0008272~sulfate transport	4	4.080794403069285	0.06962415944993608	73.6805419711788
GOTERM_BP_DIRECT	GO:0060259~regulation of feeding behavior	7	6.282835302293259	4.300103919698101E-4	0.8065623129979049	KEGG_PATHWAY	mmu00360:Phenylalanine metabolism	5	3.136936204794799	0.07026405652443407	61.6303671066847
KEGG_PATHWAY	mmu04725:Cholinergic synapse	20	2.4356001451264335	4.4422294160163556E-4	0.5776945205499762	GOTERM_BP_DIRECT	GO:0001662~behavioral fear response	7	2.3804634017904163	0.070331591988871	74.0482615903283
KEGG_PATHWAY	mmu05217:Basal cell carcinoma	13	3.252633284718846	4.6072440243575814E-4	0.599094546149681	GOTERM_BP_DIRECT	GO:0051091~positive regulation of sequence-specific DNA binding transcription factor activity	13	1.7352910779406772	0.07043960599799592	74.10397719361804
GOTERM_BP_DIRECT	GO:0008306~associative learning	11	3.7357399094716675	4.6583123595459966E-4	0.8734721139655011	GOTERM_BP_DIRECT	GO:0001822~kidney development	15	1.6480131243164418	0.07061158302076581	74.19245265851873
KEGG_PATHWAY	mmu05412:Arrhythmogenic right ventricular cardiomyopathy (ARVC)	15	2.907283271823454	4.8095851622667574E-4	0.6253294819104416	GOTERM_MF_DIRECT	GO:0005254~chloride channel activity	9	2.0411840411840414	0.07131414246387571	69.70584959444068
GOTERM_BP_DIRECT	GO:0021772~olfactory bulb development	9	4.523641417651147	4.96860297844805E-4	0.931396793471917	KEGG_PATHWAY	mmu04726:Serotonergic synapse	15	1.6397621070518267	0.07153379223591536	62.313659585764334
GOTERM_BP_DIRECT	GO:0043410~positive regulation of MAPK cascade	20	2.4164751162666382	5.030185101148011E-4	0.9428890577148241	KEGG_PATHWAY	mmu04911:Insulin secretion	11	1.8456857204955444	0.07199592046740727	62.55954477771341
GOTERM_BP_DIRECT	GO:2000727~positive regulation of cardiac muscle cell differentiation	6	7.53940236275191	5.6674743686138E-4	1.0617438968173132	KEGG_PATHWAY	mmu04540:Gap junction	11	1.8456857204955444	0.07199592046740727	62.55954477771341
GOTERM_BP_DIRECT	GO:0030534~adult behavior	11	3.6374309644855707	5.876401675141044E-4	1.100679567182139	GOTERM_BP_DIRECT	GO:0007623~circadian rhythm	13	1.7192235679597447	0.07445580091342263	76.09710283098477
GOTERM_MF_DIRECT	GO:0043425~bHLH transcription factor binding	9	4.417702999268471	6.017886007949066E-4	0.9618908382092228	GOTERM_BP_DIRECT	GO:0071277~cellular response to calcium ion	8	2.1558913827535844	0.0748194651018101	76.27022849923382
KEGG_PATHWAY	mmu04915:Estrogen signaling pathway	18	2.5275564771363093	6.058536386021529E-4	0.7871232254793914	KEGG_PATHWAY	mmu04713:Circadian entrainment	12	1.7669273316803356	0.07486619425708518	64.05384306461079
GOTERM_BP_DIRECT	GO:0030198~extracellular matrix organization	21	2.314728795581727	6.240906943149236E-4	1.1685739946957763	GOTERM_BP_DIRECT	GO:0042391~regulation of membrane potential	12	1.7669419064836078	0.0759862349417646	76.81770726573293
GOTERM_BP_DIRECT	GO:0007157~heterophilic cell-cell adhesion via plasma membrane cell adhesion molecules	13	3.1414176511466296	6.328897712307607E-4	1.1849569458948106	GOTERM_BP_DIRECT	GO:0048813~dendrite morphogenesis	7	2.3251037877952903	0.07713516462632194	77.34512354060111
GOTERM_MF_DIRECT	GO:0004871~signal transducer activity	75	1.4771126283562275	6.371465960481825E-4	1.0181358483398628	GOTERM_BP_DIRECT	GO:0048013~ephrin receptor signaling pathway	7	2.3251037877952903	0.07713516462632194	77.34512354060111
GOTERM_BP_DIRECT	GO:0043066~negative regulation of apoptotic process	68	1.5096565390669316	6.620765731093735E-4	1.2392812763695638	GOTERM_BP_DIRECT	GO:0071310~cellular response to organic substance	6	2.596869165589545	0.07728268539964502	77.41201478863096
GOTERM_BP_DIRECT	GO:0048665~neuron fate specification	7	5.863979615473709	6.686194120386557E-4	1.2514553431487774	GOTERM_BP_DIRECT	GO:0007586~digestion	6	2.596869165589545	0.07728268539964502	77.41201478863096
GOTERM_BP_DIRECT	GO:0001938~positive regulation of endothelial cell proliferation	15	2.8132098368477276	6.77770861347633E-4	1.2684807903642126	GOTERM_BP_DIRECT	GO:0043627~response to estrogen	10	1.9043707214323327	0.07749433020919524	77.50765597276279
GOTERM_MF_DIRECT	GO:0008237~metallopeptidase activity	26	2.0738661302121435	6.798448343887713E-4	1.0860172749321717	GOTERM_MF_DIRECT	GO:0051015~actin filament binding	15	1.6236691236691236	0.07772948558267612	72.91274206338231
GOTERM_BP_DIRECT	GO:0007623~circadian rhythm	20	2.3269760378863924	8.148544786894992E-4	1.5231800954067953	GOTERM_MF_DIRECT	GO:0004871~signal transducer activity	56	1.2347903459014569	0.07847990983945356	73.26631649470234
GOTERM_BP_DIRECT	GO:0043523~regulation of neuron apoptotic process	10	3.8077789710868237	8.291898527006538E-4	1.5497790431269642	KEGG_PATHWAY	mmu00340:Histidine metabolism	5	3.0062305295950154	0.07991281246451792	66.5483033705379
GOTERM_BP_DIRECT	GO:0031016~pancreas development	10	3.8077789710868237	8.291898527006538E-4	1.5497790431269642	GOTERM_MF_DIRECT	GO:0004713~protein tyrosine kinase activity	14	1.6531903804631076	0.08028135972576697	74.09750775185577
GOTERM_BP_DIRECT	GO:0043525~positive regulation of neuron apoptotic process	15	2.7316675227361995	9.221699463055873E-4	1.722136322509915	GOTERM_BP_DIRECT	GO:0043406~positive regulation of MAP kinase activity	8	2.1159674682581473	0.08103772541772263	79.05310466525981
GOTERM_BP_DIRECT	GO:0035023~regulation of Rho protein signal transduction	16	2.611048437316679	9.586183932887097E-4	1.7896228535000835	GOTERM_MF_DIRECT	GO:0004679~AMP-activated protein kinase activity	3	6.123552123552123	0.08109693714490315	74.46578854190729
GOTERM_BP_DIRECT	GO:0021707~cerebellar granule cell differentiation	6	6.854002147956282	9.710955104033289E-4	1.8127149161261014	GOTERM_BP_DIRECT	GO:0032754~positive regulation of interleukin-5 production	3	6.1211916046039265	0.08115743161341243	79.10351777750178
GOTERM_BP_DIRECT	GO:2001223~negative regulation of neuron migration	6	6.854002147956282	9.710955104033289E-4	1.8127149161261014	GOTERM_BP_DIRECT	GO:0002320~lymphoid progenitor cell differentiation	3	6.1211916046039265	0.08115743161341243	79.10351777750178
GOTERM_MF_DIRECT	GO:0001105~RNA polymerase II transcription coactivator activity	11	3.424019126804289	9.927596244151235E-4	1.5821569206171615	GOTERM_BP_DIRECT	GO:0006725~cellular aromatic compound metabolic process	3	6.1211916046039265	0.08115743161341243	79.10351777750178
GOTERM_BP_DIRECT	GO:0035418~protein localization to synapse	7	5.497480889506602	9.981645259821348E-4	1.8627953045872947	GOTERM_BP_DIRECT	GO:0048070~regulation of developmental pigmentation	3	6.1211916046039265	0.08115743161341243	79.10351777750178
GOTERM_BP_DIRECT	GO:0048709~oligodendrocyte differentiation	10	3.6957854719372114	0.0010490614085219715	1.9568941452551503	GOTERM_BP_DIRECT	GO:0019222~regulation of metabolic process	3	6.1211916046039265	0.08115743161341243	79.10351777750178
GOTERM_BP_DIRECT	GO:0006468~protein phosphorylation	68	1.4834472241525751	0.001059115185917706	1.975471596383993	GOTERM_BP_DIRECT	GO:0071371~cellular response to gonadotropin stimulus	3	6.1211916046039265	0.08115743161341243	79.10351777750178
GOTERM_MF_DIRECT	GO:0070097~delta-catenin binding	5	9.115895077855575	0.0010802424238709311	1.7204466280456354	GOTERM_BP_DIRECT	GO:0032436~positive regulation of proteasomal ubiquitin-dependent protein catabolic process	9	1.9776157491797302	0.08261674180379765	79.70893670475141
GOTERM_BP_DIRECT	GO:0010629~negative regulation of gene expression	37	1.7544521221498157	0.0011010343703103747	2.05289428850709	GOTERM_BP_DIRECT	GO:0007202~activation of phospholipase C activity	4	3.8087414428646658	0.08266739712852796	79.72965094780639
GOTERM_BP_DIRECT	GO:0031018~endocrine pancreas development	11	3.37127747927931	0.0011196367933640702	2.0872335055311053	GOTERM_BP_DIRECT	GO:0030866~cortical actin cytoskeleton organization	5	2.97557925223802	0.08275443987938033	79.76519821994002
GOTERM_BP_DIRECT	GO:2000020~positive regulation of male gonad development	5	8.975479003276083	0.001146241121408705	2.136324061929251	GOTERM_MF_DIRECT	GO:0003714~transcription corepressor activity	17	1.5471394961840823	0.08284990078990423	75.24079455401484
GOTERM_BP_DIRECT	GO:0007269~neurotransmitter secretion	9	4.038965551474238	0.0011519615138181503	2.1468763391192858	GOTERM_BP_DIRECT	GO:0071526~semaphorin-plexin signaling pathway	6	2.5204906607192643	0.08564391406226063	80.91230987773555
GOTERM_BP_DIRECT	GO:0007517~muscle organ development	14	2.792371245463671	0.0011780544735588852	2.194995761947738	GOTERM_BP_DIRECT	GO:0010332~response to gamma radiation	6	2.5204906607192643	0.08564391406226063	80.91230987773555
KEGG_PATHWAY	mmu04911:Insulin secretion	16	2.5602122455747627	0.0011789074739762978	1.526364905939448	KEGG_PATHWAY	mmu04024:cAMP signaling pathway	20	1.4649651311732055	0.0872690873499117	69.89901061954234
KEGG_PATHWAY	mmu00534:Glycosaminoglycan biosynthesis - heparan sulfate / heparin	8	4.587046939988117	0.0011849616341708703	1.534147575472078	KEGG_PATHWAY	mmu05231:Choline metabolism in cancer	12	1.7144443416304247	0.08852030721641004	70.43706149753999
KEGG_PATHWAY	mmu04310:Wnt signaling pathway	22	2.1471283548880544	0.0011883820392430047	1.5385442814536687	GOTERM_MF_DIRECT	GO:0019901~protein kinase binding	39	1.2839706065512517	0.08927939019799958	77.89855199724892
GOTERM_BP_DIRECT	GO:0007267~cell-cell signaling	19	2.3179392377392607	0.0011960692025110371	2.2282046116449017	GOTERM_BP_DIRECT	GO:0046777~protein autophosphorylation	19	1.4829116273448495	0.09007572217420415	82.55291561766552
GOTERM_BP_DIRECT	GO:0030178~negative regulation of Wnt signaling pathway	13	2.9170306760647273	0.0012740374379467876	2.3718103488355458	GOTERM_MF_DIRECT	GO:0001077~transcriptional activator activity, RNA polymerase II core promoter proximal region sequence-specific binding	26	1.3759092425759092	0.09163557799036363	78.80365937856743
GOTERM_BP_DIRECT	GO:0071773~cellular response to BMP stimulus	10	3.590191601310434	0.0013138202207890858	2.4450072629894515	GOTERM_MF_DIRECT	GO:0016757~transferase activity, transferring glycosyl groups	21	1.4425675675675675	0.09180614323141181	78.86781202205401
KEGG_PATHWAY	mmu04727:GABAergic synapse	16	2.5307845186141327	0.0013317683975313855	1.7226950330793467	GOTERM_BP_DIRECT	GO:0007416~synapse assembly	7	2.221765841671055	0.09181228185279923	83.15863521021498
GOTERM_BP_DIRECT	GO:0009953~dorsal/ventral pattern formation	12	3.0773070868375143	0.0013436444063074096	2.499847126597987	GOTERM_MF_DIRECT	GO:0042056~chemoattractant activity	5	2.857657657657658	0.09320442876279944	79.38690764296065
GOTERM_MF_DIRECT	GO:0031490~chromatin DNA binding	14	2.748792977322604	0.0013826498001569645	2.1970791933558997	GOTERM_BP_DIRECT	GO:0006814~sodium ion transport	14	1.6125719818580238	0.09330765532009674	83.66423487512309
GOTERM_MF_DIRECT	GO:0051015~actin filament binding	22	2.1270421848329675	0.0013977093230312754	2.2207581677101462	GOTERM_BP_DIRECT	GO:0048168~regulation of neuronal synaptic plasticity	5	2.856556082148499	0.09331900132306303	83.66801559611838
GOTERM_MF_DIRECT	GO:0000980~RNA polymerase II distal enhancer sequence-specific DNA binding	15	2.6223807758214663	0.0014104601901904976	2.2408029038415544	GOTERM_BP_DIRECT	GO:0007160~cell-matrix adhesion	10	1.8311256936849352	0.09383896360760832	83.8403922947271
GOTERM_BP_DIRECT	GO:0070588~calcium ion transmembrane transport	17	2.42745909406785	0.0014268213947817472	2.6526364201424513	GOTERM_BP_DIRECT	GO:0043524~negative regulation of neuron apoptotic process	17	1.5175454186413901	0.09444477957835018	84.03906019547938
GOTERM_BP_DIRECT	GO:0031175~neuron projection development	23	2.079211682773309	0.0014285834918163483	2.655870793943227	GOTERM_BP_DIRECT	GO:0071773~cellular response to BMP stimulus	6	2.448476641841571	0.09445841323383461	84.04350444448157
GOTERM_BP_DIRECT	GO:0002042~cell migration involved in sprouting angiogenesis	7	5.174099660712096	0.0014395081589133425	2.6759210265647426	GOTERM_BP_DIRECT	GO:0048589~developmental growth	6	2.448476641841571	0.09445841323383461	84.04350444448157
GOTERM_MF_DIRECT	GO:0004879~RNA polymerase II transcription factor activity, ligand-activated sequence-specific DNA binding	10	3.545070308054946	0.00146070984353062	2.319759320672421	GOTERM_MF_DIRECT	GO:0000979~RNA polymerase II core promoter sequence-specific DNA binding	9	1.919322307382009	0.0945524998422191	79.87601694210353
GOTERM_BP_DIRECT	GO:0048738~cardiac muscle tissue development	9	3.899690877285472	0.0014811960411841524	2.7523955999379623	GOTERM_BP_DIRECT	GO:0090263~positive regulation of canonical Wnt signaling pathway	9	1.9185824432340666	0.09473859352159081	84.13457778960691
KEGG_PATHWAY	mmu04151:PI3K-Akt signaling pathway	42	1.6466322348675289	0.0014820727382642562	1.9153891077507867	KEGG_PATHWAY	mmu04913:Ovarian steroidogenesis	8	2.0252500409903265	0.0964798031946511	73.65704024560074
GOTERM_MF_DIRECT	GO:0001227~transcriptional repressor activity, RNA polymerase II transcription regulatory region sequence-specific binding	13	2.8605050071891633	0.0015363536513173228	2.438504379747075	GOTERM_BP_DIRECT	GO:0006171~cAMP biosynthetic process	4	3.570695102685624	0.09666603526996277	84.74789976166844
GOTERM_BP_DIRECT	GO:0032455~nerve growth factor processing	6	6.282835302293258	0.0015561131450443433	2.8896847206136833	GOTERM_BP_DIRECT	GO:0008631~intrinsic apoptotic signaling pathway in response to oxidative stress	4	3.570695102685624	0.09666603526996277	84.74789976166844
GOTERM_BP_DIRECT	GO:0001823~mesonephros development	6	6.282835302293258	0.0015561131450443433	2.8896847206136833	GOTERM_BP_DIRECT	GO:0010666~positive regulation of cardiac muscle cell apoptotic process	4	3.570695102685624	0.09666603526996277	84.74789976166844
GOTERM_BP_DIRECT	GO:0021952~central nervous system projection neuron axonogenesis	6	6.282835302293258	0.0015561131450443433	2.8896847206136833	GOTERM_BP_DIRECT	GO:0001921~positive regulation of receptor recycling	4	3.570695102685624	0.09666603526996277	84.74789976166844
GOTERM_BP_DIRECT	GO:0060045~positive regulation of cardiac muscle cell proliferation	8	4.37066803637792	0.0015595995458201335	2.8960692430473944	GOTERM_BP_DIRECT	GO:0042953~lipoprotein transport	4	3.570695102685624	0.09666603526996277	84.74789976166844
GOTERM_BP_DIRECT	GO:0022008~neurogenesis	14	2.706452130218635	0.0015931207261824806	2.957435116160334	GOTERM_BP_DIRECT	GO:0050877~neurological system process	4	3.570695102685624	0.09666603526996277	84.74789976166844
GOTERM_MF_DIRECT	GO:0046872~metal ion binding	306	1.1640087783467448	0.0016110688282292543	2.555658790932247	GOTERM_BP_DIRECT	GO:2001222~regulation of neuron migration	4	3.570695102685624	0.09666603526996277	84.74789976166844
GOTERM_BP_DIRECT	GO:0060070~canonical Wnt signaling pathway	17	2.400184272786189	0.0016137465766911329	2.995175778188297	KEGG_PATHWAY	mmu04724:Glutamatergic synapse	13	1.6312068264932955	0.09928040347402108	74.71065772956709
GOTERM_BP_DIRECT	GO:0030513~positive regulation of BMP signaling pathway	10	3.4904640568295884	0.0016298503149535148	3.0246323311059364
GOTERM_BP_DIRECT	GO:0000902~cell morphogenesis	16	2.482107773745485	0.001640317886408194	3.043774807284383
GOTERM_BP_DIRECT	GO:0008543~fibroblast growth factor receptor signaling pathway	11	3.2144738755919002	0.0016553824038273825	3.0713176268010067
GOTERM_BP_DIRECT	GO:0007612~learning	14	2.665445279760777	0.0018421713294167969	3.4122134536596738
GOTERM_BP_DIRECT	GO:0061031~endodermal digestive tract morphogenesis	4	12.565670604586519	0.0018884587923628077	3.496513881001173
GOTERM_BP_DIRECT	GO:0007611~learning or memory	12	2.9566283775497686	0.0018969128362113757	3.511903169952113
GOTERM_MF_DIRECT	GO:0017124~SH3 domain binding	20	2.1630937472877636	0.0020013319182867655	3.165455476826018
GOTERM_BP_DIRECT	GO:0002053~positive regulation of mesenchymal cell proliferation	10	3.3961271904287886	0.0020039993045776376	3.706636612978109
GOTERM_BP_DIRECT	GO:0048546~digestive tract morphogenesis	7	4.886649679561424	0.002015182884423705	3.7269521327957356
GOTERM_BP_DIRECT	GO:0002063~chondrocyte development	7	4.886649679561424	0.002015182884423705	3.7269521327957356
GOTERM_MF_DIRECT	GO:0008083~growth factor activity	23	2.0243573897031	0.0020372286114715785	3.221364958043571
GOTERM_BP_DIRECT	GO:0048170~positive regulation of long-term neuronal synaptic plasticity	5	7.8535441278665745	0.0021482352515079903	3.9683371148917845
GOTERM_BP_DIRECT	GO:0035239~tube morphogenesis	5	7.8535441278665745	0.0021482352515079903	3.9683371148917845
GOTERM_BP_DIRECT	GO:0010960~magnesium ion homeostasis	5	7.8535441278665745	0.0021482352515079903	3.9683371148917845
GOTERM_BP_DIRECT	GO:0060485~mesenchyme development	5	7.8535441278665745	0.0021482352515079903	3.9683371148917845
GOTERM_BP_DIRECT	GO:0006810~transport	178	1.2276011896906698	0.0023074112677869785	4.2563629972602435
GOTERM_BP_DIRECT	GO:0009887~organ morphogenesis	19	2.190346252175632	0.0023100692495415746	4.261165612345397
GOTERM_MF_DIRECT	GO:0000976~transcription regulatory region sequence-specific DNA binding	12	2.8895667416598805	0.0023194787308105516	3.659918982022725
GOTERM_BP_DIRECT	GO:0045664~regulation of neuron differentiation	9	3.6480979174606025	0.0023607557376107728	4.352705631247822
KEGG_PATHWAY	mmu05414:Dilated cardiomyopathy	15	2.486953160234521	0.0023618743871818863	3.036338225823243
GOTERM_BP_DIRECT	GO:0040037~negative regulation of fibroblast growth factor receptor signaling pathway	6	5.799540279039931	0.0023640493697732806	4.358651076751907
GOTERM_BP_DIRECT	GO:0001913~T cell mediated cytotoxicity	6	5.799540279039931	0.0023640493697732806	4.358651076751907
GOTERM_BP_DIRECT	GO:0001945~lymph vessel development	6	5.799540279039931	0.0023640493697732806	4.358651076751907
GOTERM_BP_DIRECT	GO:0007416~synapse assembly	11	3.071608370010038	0.002381774300663694	4.390640933402912
GOTERM_MF_DIRECT	GO:0043395~heparan sulfate proteoglycan binding	8	4.083920994879298	0.002430555230834506	3.831995652903075
GOTERM_BP_DIRECT	GO:0000187~activation of MAPK activity	15	2.480066566694707	0.0024335961639790926	4.484110641607586
GOTERM_BP_DIRECT	GO:0021987~cerebral cortex development	14	2.587049830356048	0.002436957770878937	4.490170892638989
GOTERM_BP_DIRECT	GO:0042755~eating behavior	10	3.30675542225961	0.0024435590367693225	4.502070489500765
GOTERM_BP_DIRECT	GO:0030879~mammary gland development	10	3.30675542225961	0.0024435590367693225	4.502070489500765
GOTERM_MF_DIRECT	GO:0004672~protein kinase activity	61	1.4660968731617063	0.002566242250817717	4.041807198460368
KEGG_PATHWAY	mmu04261:Adrenergic signaling in cardiomyocytes	22	2.018300653594771	0.0026035252861528347	3.342146689414671
GOTERM_BP_DIRECT	GO:0043401~steroid hormone mediated signaling pathway	12	2.845057495378079	0.0026226827022050535	4.824427665710818
GOTERM_BP_DIRECT	GO:0007214~gamma-aminobutyric acid signaling pathway	8	4.021014593467686	0.002657222662633744	4.886468367694752
GOTERM_BP_DIRECT	GO:0097150~neuronal stem cell population maintenance	8	4.021014593467686	0.002657222662633744	4.886468367694752
GOTERM_BP_DIRECT	GO:0048010~vascular endothelial growth factor receptor signaling pathway	8	4.021014593467686	0.002657222662633744	4.886468367694752
GOTERM_BP_DIRECT	GO:0071560~cellular response to transforming growth factor beta stimulus	13	2.677929800977455	0.0027498907409849206	5.052729702435754
GOTERM_BP_DIRECT	GO:0042493~response to drug	43	1.5938756224106791	0.002765664859795664	5.081003567857523
GOTERM_BP_DIRECT	GO:0007595~lactation	11	3.0048342750098196	0.002830365946533442	5.196891776522117
GOTERM_BP_DIRECT	GO:0001934~positive regulation of protein phosphorylation	27	1.8438755778469347	0.0029558311144402463	5.421234808237452
KEGG_PATHWAY	mmu04514:Cell adhesion molecules (CAMs)	23	1.9537422151801238	0.003063445677135521	3.9217156203675496
GOTERM_BP_DIRECT	GO:0045766~positive regulation of angiogenesis	20	2.07697034786554	0.0031959658737560287	5.849216332374452
KEGG_PATHWAY	mmu04810:Regulation of actin cytoskeleton	28	1.8005230979392608	0.003219390238964821	4.1174996740590775
GOTERM_MF_DIRECT	GO:0004222~metalloendopeptidase activity	20	2.0751631071541143	0.003242852499717449	5.081651649638641
GOTERM_MF_DIRECT	GO:0005543~phospholipid binding	16	2.320409656181419	0.0032705902034039416	5.124053870085621
KEGG_PATHWAY	mmu04970:Salivary secretion	14	2.502025603629882	0.003309807753369011	4.230847570899465
GOTERM_MF_DIRECT	GO:0005242~inward rectifier potassium channel activity	7	4.466788588149232	0.0033900181557065126	5.306418828350823
GOTERM_MF_DIRECT	GO:0016849~phosphorus-oxygen lyase activity	7	4.466788588149232	0.0033900181557065126	5.306418828350823
GOTERM_MF_DIRECT	GO:0017016~Ras GTPase binding	7	4.466788588149232	0.0033900181557065126	5.306418828350823
GOTERM_BP_DIRECT	GO:0048843~negative regulation of axon extension involved in axon guidance	8	3.866360186026621	0.003390069503634801	6.193817723141293
GOTERM_BP_DIRECT	GO:0002052~positive regulation of neuroblast proliferation	8	3.866360186026621	0.003390069503634801	6.193817723141293
GOTERM_MF_DIRECT	GO:0004725~protein tyrosine phosphatase activity	17	2.2366835345666254	0.0034166608357371095	5.347056992246735
GOTERM_BP_DIRECT	GO:0048715~negative regulation of oligodendrocyte differentiation	6	5.38528740196565	0.0034385154685731825	6.279639717225738
GOTERM_BP_DIRECT	GO:0021702~cerebellar Purkinje cell differentiation	6	5.38528740196565	0.0034385154685731825	6.279639717225738
GOTERM_BP_DIRECT	GO:0055085~transmembrane transport	45	1.5534482890285528	0.0035500180146578785	6.476884010372008
GOTERM_BP_DIRECT	GO:0034446~substrate adhesion-dependent cell spreading	10	3.141417651146629	0.003550144530336806	6.477107588979781
GOTERM_BP_DIRECT	GO:0007281~germ cell development	10	3.141417651146629	0.003550144530336806	6.477107588979781
GOTERM_BP_DIRECT	GO:0043087~regulation of GTPase activity	14	2.4777378656931166	0.003616285567230021	6.593922813696507
GOTERM_BP_DIRECT	GO:0010226~response to lithium ion	5	6.980928113659177	0.003624227932892504	6.607940955698998
GOTERM_BP_DIRECT	GO:0030916~otic vesicle formation	5	6.980928113659177	0.003624227932892504	6.607940955698998
GOTERM_BP_DIRECT	GO:0060429~epithelium development	5	6.980928113659177	0.003624227932892504	6.607940955698998
GOTERM_MF_DIRECT	GO:0003707~steroid hormone receptor activity	12	2.7347685233566725	0.0036523520240003974	5.705845935638376
GOTERM_BP_DIRECT	GO:0007422~peripheral nervous system development	7	4.3979847116052815	0.0036661284127271366	6.681861628978936
GOTERM_BP_DIRECT	GO:0060384~innervation	7	4.3979847116052815	0.0036661284127271366	6.681861628978936
GOTERM_BP_DIRECT	GO:0046928~regulation of neurotransmitter secretion	7	4.3979847116052815	0.0036661284127271366	6.681861628978936
GOTERM_BP_DIRECT	GO:0009653~anatomical structure morphogenesis	7	4.3979847116052815	0.0036661284127271366	6.681861628978936
GOTERM_MF_DIRECT	GO:0005201~extracellular matrix structural constituent	10	3.112744660731172	0.003815868409796938	5.954014587197398
GOTERM_MF_DIRECT	GO:0005230~extracellular ligand-gated ion channel activity	10	3.112744660731172	0.003815868409796938	5.954014587197398
GOTERM_MF_DIRECT	GO:0019901~protein kinase binding	51	1.499711770873014	0.0038265204151248598	5.970159857435919
GOTERM_BP_DIRECT	GO:0006816~calcium ion transport	22	1.9606010872404496	0.0038325322474394756	6.974884116852298
GOTERM_MF_DIRECT	GO:0030165~PDZ domain binding	19	2.0903690437151576	0.003903233634789939	6.086357532260123
GOTERM_BP_DIRECT	GO:0001843~neural tube closure	17	2.20223093070073	0.003982715805303972	7.238595945520887
GOTERM_MF_DIRECT	GO:0001205~transcriptional activator activity, RNA polymerase II distal enhancer sequence-specific binding	9	3.378243470028831	0.003990732929641355	6.218728515928018
GOTERM_BP_DIRECT	GO:0050680~negative regulation of epithelial cell proliferation	14	2.443324839780712	0.004099094691028511	7.44246216006964
GOTERM_BP_DIRECT	GO:0030336~negative regulation of cell migration	18	2.13379312153356	0.004111723761285119	7.464559544750749
KEGG_PATHWAY	mmu04512:ECM-receptor interaction	15	2.345649003403014	0.004112149172096784	5.231261020668687
GOTERM_BP_DIRECT	GO:0071363~cellular response to growth factor stimulus	13	2.5524018415566365	0.004158863201626834	7.546996431175201
GOTERM_BP_DIRECT	GO:0010977~negative regulation of neuron projection development	13	2.5524018415566365	0.004158863201626834	7.546996431175201
GOTERM_MF_DIRECT	GO:0005516~calmodulin binding	26	1.823179015571115	0.004178268219054487	6.501847188366961
GOTERM_MF_DIRECT	GO:0008134~transcription factor binding	42	1.5672942414558706	0.0041993345226255824	6.533600488436553
GOTERM_BP_DIRECT	GO:0010595~positive regulation of endothelial cell migration	10	3.0647977084357363	0.0042337248311623225	7.67777065556865
GOTERM_MF_DIRECT	GO:0005005~transmembrane-ephrin receptor activity	4	10.209802487198244	0.004246580847424008	6.604778242295783
GOTERM_MF_DIRECT	GO:0008294~calcium- and calmodulin-responsive adenylate cyclase activity	4	10.209802487198244	0.004246580847424008	6.604778242295783
GOTERM_BP_DIRECT	GO:0007631~feeding behavior	9	3.3262069247434902	0.004390576823239488	7.9512044018842705
GOTERM_BP_DIRECT	GO:0007616~long-term memory	9	3.3262069247434902	0.004390576823239488	7.9512044018842705
GOTERM_BP_DIRECT	GO:0019228~neuronal action potential	9	3.3262069247434902	0.004390576823239488	7.9512044018842705
GOTERM_BP_DIRECT	GO:0048755~branching morphogenesis of a nerve	4	10.052536483669213	0.004441269076097841	8.039410075530451
GOTERM_BP_DIRECT	GO:0072178~nephric duct morphogenesis	4	10.052536483669213	0.004441269076097841	8.039410075530451
GOTERM_BP_DIRECT	GO:0060512~prostate gland morphogenesis	4	10.052536483669213	0.004441269076097841	8.039410075530451
GOTERM_BP_DIRECT	GO:0033564~anterior/posterior axon guidance	4	10.052536483669213	0.004441269076097841	8.039410075530451
GOTERM_BP_DIRECT	GO:0021891~olfactory bulb interneuron development	4	10.052536483669213	0.004441269076097841	8.039410075530451
GOTERM_BP_DIRECT	GO:0060750~epithelial cell proliferation involved in mammary gland duct elongation	4	10.052536483669213	0.004441269076097841	8.039410075530451
GOTERM_BP_DIRECT	GO:0043949~regulation of cAMP-mediated signaling	4	10.052536483669213	0.004441269076097841	8.039410075530451
GOTERM_MF_DIRECT	GO:0019838~growth factor binding	10	3.038631692618525	0.004525778045856027	7.024359122232071
GOTERM_MF_DIRECT	GO:0042803~protein homodimerization activity	84	1.343395064105032	0.004528656620926081	7.02867585862853
GOTERM_MF_DIRECT	GO:0005089~Rho guanyl-nucleotide exchange factor activity	14	2.4144803179185037	0.004578413598193884	7.1032621637252
GOTERM_BP_DIRECT	GO:0060291~long-term synaptic potentiation	11	2.8208648296010552	0.004591669511732406	8.30063951239497
GOTERM_BP_DIRECT	GO:0048468~cell development	11	2.8208648296010552	0.004591669511732406	8.30063951239497
GOTERM_BP_DIRECT	GO:0007166~cell surface receptor signaling pathway	30	1.7213247403543175	0.004608969220318056	8.330642151970958
GOTERM_BP_DIRECT	GO:0007219~Notch signaling pathway	20	2.010507296733843	0.004611153518813501	8.334429688947932
KEGG_PATHWAY	mmu04924:Renin secretion	13	2.5196455022469935	0.004645948811987664	5.891483673456477
GOTERM_BP_DIRECT	GO:0018108~peptidyl-tyrosine phosphorylation	13	2.5131341209173037	0.0047397860263515765	8.557215180379796
GOTERM_BP_DIRECT	GO:0032526~response to retinoic acid	12	2.6454043378076877	0.004741357040692652	8.55993293199987
GOTERM_BP_DIRECT	GO:0001829~trophectodermal cell differentiation	7	4.188556868195507	0.0047919149786890365	8.647354018695596
GOTERM_BP_DIRECT	GO:0050673~epithelial cell proliferation	6	5.026268241834607	0.004823463496634627	8.701865301096912
GOTERM_BP_DIRECT	GO:0060134~prepulse inhibition	6	5.026268241834607	0.004823463496634627	8.701865301096912
GOTERM_BP_DIRECT	GO:0051216~cartilage development	15	2.298598281326802	0.004988257393948758	8.986105082226892
GOTERM_BP_DIRECT	GO:0048565~digestive tract development	10	2.9918263344253617	0.005015750074014077	9.033443368247319
KEGG_PATHWAY	mmu04971:Gastric acid secretion	13	2.4846504258268967	0.005218695658485609	6.595152888532018
GOTERM_BP_DIRECT	GO:0055010~ventricular cardiac muscle tissue morphogenesis	8	3.5901916013104334	0.005305700268393758	9.531276805408407
GOTERM_BP_DIRECT	GO:0055074~calcium ion homeostasis	8	3.5901916013104334	0.005305700268393758	9.531276805408407
GOTERM_BP_DIRECT	GO:0048169~regulation of long-term neuronal synaptic plasticity	8	3.5901916013104334	0.005305700268393758	9.531276805408407
GOTERM_BP_DIRECT	GO:0032956~regulation of actin cytoskeleton organization	11	2.764447533009034	0.005339374509149881	9.58892669894661
GOTERM_BP_DIRECT	GO:0007189~adenylate cyclase-activating G-protein coupled receptor signaling pathway	11	2.764447533009034	0.005339374509149881	9.58892669894661
GOTERM_MF_DIRECT	GO:0005096~GTPase activator activity	31	1.6835312611869446	0.005450474232468775	8.401416681025065
GOTERM_BP_DIRECT	GO:0042698~ovulation cycle	5	6.282835302293258	0.005662548263423831	10.140430235160148
GOTERM_BP_DIRECT	GO:0045446~endothelial cell differentiation	5	6.282835302293258	0.005662548263423831	10.140430235160148
GOTERM_BP_DIRECT	GO:0003149~membranous septum morphogenesis	5	6.282835302293258	0.005662548263423831	10.140430235160148
GOTERM_BP_DIRECT	GO:0060119~inner ear receptor cell development	5	6.282835302293258	0.005662548263423831	10.140430235160148
GOTERM_BP_DIRECT	GO:0032355~response to estradiol	17	2.115013864138325	0.005957784012316917	10.641471264624226
GOTERM_BP_DIRECT	GO:0032332~positive regulation of chondrocyte differentiation	7	3.9981679196411655	0.006152355987395517	10.97022959623658
GOTERM_BP_DIRECT	GO:0009948~anterior/posterior axis specification	7	3.9981679196411655	0.006152355987395517	10.97022959623658
GOTERM_BP_DIRECT	GO:0045786~negative regulation of cell cycle	9	3.1414176511466296	0.006351453579039111	11.305448867519852
GOTERM_BP_DIRECT	GO:0060079~excitatory postsynaptic potential	9	3.1414176511466296	0.006351453579039111	11.305448867519852
GOTERM_BP_DIRECT	GO:0090102~cochlea development	8	3.466391890920419	0.006522587977077926	11.592631206970328
GOTERM_BP_DIRECT	GO:0042491~auditory receptor cell differentiation	6	4.712126476719944	0.006562235756272883	11.659038803495614
GOTERM_BP_DIRECT	GO:0061036~positive regulation of cartilage development	6	4.712126476719944	0.006562235756272883	11.659038803495614
GOTERM_BP_DIRECT	GO:0006198~cAMP catabolic process	6	4.712126476719944	0.006562235756272883	11.659038803495614
GOTERM_BP_DIRECT	GO:0001706~endoderm formation	6	4.712126476719944	0.006562235756272883	11.659038803495614
GOTERM_BP_DIRECT	GO:2000679~positive regulation of transcription regulatory region DNA binding	6	4.712126476719944	0.006562235756272883	11.659038803495614
GOTERM_BP_DIRECT	GO:0007218~neuropeptide signaling pathway	14	2.314728795581727	0.006575264739128091	11.680851236902024
GOTERM_MF_DIRECT	GO:0005262~calcium channel activity	15	2.2259743794763613	0.0067015004432227285	10.23402306195138
GOTERM_BP_DIRECT	GO:0001570~vasculogenesis	13	2.4022605567591873	0.006879154253730688	12.188162698602712
GOTERM_BP_DIRECT	GO:0071456~cellular response to hypoxia	17	2.0739456337667073	0.007207268096001383	12.732815630742477
GOTERM_MF_DIRECT	GO:0001046~core promoter sequence-specific DNA binding	10	2.836056246443957	0.007282448994621206	11.073302816701924
GOTERM_BP_DIRECT	GO:0060395~SMAD protein signal transduction	14	2.2846673826520942	0.007349962310826176	12.968681613176026
GOTERM_BP_DIRECT	GO:0030177~positive regulation of Wnt signaling pathway	9	3.05651447138591	0.00755075130979445	13.29955307847751
GOTERM_BP_DIRECT	GO:0023019~signal transduction involved in regulation of gene expression	7	3.82433453183068	0.007773328848958935	13.664936850058352
GOTERM_BP_DIRECT	GO:0072001~renal system development	7	3.82433453183068	0.007773328848958935	13.664936850058352
GOTERM_BP_DIRECT	GO:0048814~regulation of dendrite morphogenesis	7	3.82433453183068	0.007773328848958935	13.664936850058352
GOTERM_BP_DIRECT	GO:0061178~regulation of insulin secretion involved in cellular response to glucose stimulus	7	3.82433453183068	0.007773328848958935	13.664936850058352
GOTERM_BP_DIRECT	GO:0045778~positive regulation of ossification	7	3.82433453183068	0.007773328848958935	13.664936850058352
GOTERM_BP_DIRECT	GO:0035050~embryonic heart tube development	7	3.82433453183068	0.007773328848958935	13.664936850058352
GOTERM_BP_DIRECT	GO:0010842~retina layer formation	7	3.82433453183068	0.007773328848958935	13.664936850058352
GOTERM_BP_DIRECT	GO:0090103~cochlea morphogenesis	7	3.82433453183068	0.007773328848958935	13.664936850058352
GOTERM_BP_DIRECT	GO:0001958~endochondral ossification	8	3.350845494556405	0.007935302995788518	13.92991683237097
GOTERM_BP_DIRECT	GO:0006836~neurotransmitter transport	10	2.792371245463671	0.008043948908339787	14.107223314255702
GOTERM_BP_DIRECT	GO:0048667~cell morphogenesis involved in neuron differentiation	5	5.711668456630236	0.008343378407928358	14.594093849226875
GOTERM_BP_DIRECT	GO:0048333~mesodermal cell differentiation	5	5.711668456630236	0.008343378407928358	14.594093849226875
GOTERM_BP_DIRECT	GO:0048762~mesenchymal cell differentiation	5	5.711668456630236	0.008343378407928358	14.594093849226875
GOTERM_BP_DIRECT	GO:0016486~peptide hormone processing	5	5.711668456630236	0.008343378407928358	14.594093849226875
GOTERM_BP_DIRECT	GO:0042981~regulation of apoptotic process	27	1.704889981526814	0.008350651190569386	14.605886779433707
GOTERM_BP_DIRECT	GO:0003150~muscular septum morphogenesis	4	8.377113736391012	0.008358204845669187	14.618133516325848
KEGG_PATHWAY	mmu04925:Aldosterone synthesis and secretion	14	2.240185714877917	0.008627420611765014	10.683562525474388
GOTERM_BP_DIRECT	GO:0050678~regulation of epithelial cell proliferation	6	4.434942566324653	0.008696705588359412	15.165240613123753
GOTERM_BP_DIRECT	GO:0035567~non-canonical Wnt signaling pathway	6	4.434942566324653	0.008696705588359412	15.165240613123753
GOTERM_BP_DIRECT	GO:0060412~ventricular septum morphogenesis	9	2.976079880033649	0.008912669249228986	15.512558912931008
GOTERM_BP_DIRECT	GO:0007528~neuromuscular junction development	9	2.976079880033649	0.008912669249228986	15.512558912931008
GOTERM_MF_DIRECT	GO:0042562~hormone binding	7	3.7223238234576934	0.008989749472909597	13.497403871805059
GOTERM_BP_DIRECT	GO:0072659~protein localization to plasma membrane	12	2.4320652783070678	0.009081362622919309	15.782918854477114
GOTERM_BP_DIRECT	GO:0008217~regulation of blood pressure	12	2.4320652783070678	0.009081362622919309	15.782918854477114
GOTERM_BP_DIRECT	GO:0043406~positive regulation of MAP kinase activity	11	2.5596736416750314	0.009322641450830366	16.16818595615259
GOTERM_BP_DIRECT	GO:0051968~positive regulation of synaptic transmission, glutamatergic	7	3.664987259671068	0.009680331398284666	16.73626536504449
GOTERM_BP_DIRECT	GO:0003148~outflow tract septum morphogenesis	7	3.664987259671068	0.009680331398284666	16.73626536504449
GOTERM_BP_DIRECT	GO:0045987~positive regulation of smooth muscle contraction	7	3.664987259671068	0.009680331398284666	16.73626536504449
GOTERM_MF_DIRECT	GO:0003690~double-stranded DNA binding	20	1.8768019277937948	0.009680449326310956	14.460370832052938
GOTERM_MF_DIRECT	GO:0008270~zinc ion binding	106	1.2584175158639697	0.010046652694920175	14.96684118569167
KEGG_PATHWAY	mmu05014:Amyotrophic lateral sclerosis (ALS)	10	2.6982629058753624	0.01017497519116167	12.48459681540437
GOTERM_BP_DIRECT	GO:0009612~response to mechanical stimulus	12	2.393461067540289	0.010233173107272254	17.60711738338736
GOTERM_BP_DIRECT	GO:0046777~protein autophosphorylation	25	1.7166216672932404	0.01048455582174819	18.000243723114885
GOTERM_MF_DIRECT	GO:0008528~G-protein coupled peptide receptor activity	6	4.254084369665935	0.010565911408008279	15.680172918561809
GOTERM_BP_DIRECT	GO:0035914~skeletal muscle cell differentiation	11	2.5131341209173033	0.010603791674256131	18.18608976881171
GOTERM_BP_DIRECT	GO:0048538~thymus development	11	2.5131341209173033	0.010603791674256131	18.18608976881171
GOTERM_MF_DIRECT	GO:0005178~integrin binding	16	2.041960497439649	0.010867354329822387	16.091701867359486
GOTERM_MF_DIRECT	GO:0036312~phosphatidylinositol 3-kinase regulatory subunit binding	5	5.317605462082419	0.011117859397871868	16.432256924812528
GOTERM_MF_DIRECT	GO:0004983~neuropeptide Y receptor activity	5	5.317605462082419	0.011117859397871868	16.432256924812528
GOTERM_MF_DIRECT	GO:0004016~adenylate cyclase activity	5	5.317605462082419	0.011117859397871868	16.432256924812528
GOTERM_BP_DIRECT	GO:0007050~cell cycle arrest	14	2.1718443020272997	0.011195111362016258	19.101867229317083
GOTERM_BP_DIRECT	GO:0016337~single organismal cell-cell adhesion	17	1.9779296322034334	0.011263162160315112	19.206632568326366
GOTERM_BP_DIRECT	GO:0048566~embryonic digestive tract development	6	4.188556868195506	0.011266522012739685	19.21180178772557
GOTERM_BP_DIRECT	GO:0021954~central nervous system neuron development	6	4.188556868195506	0.011266522012739685	19.21180178772557
GOTERM_BP_DIRECT	GO:0060996~dendritic spine development	6	4.188556868195506	0.011266522012739685	19.21180178772557
GOTERM_MF_DIRECT	GO:0019904~protein domain specific binding	35	1.5456015875948899	0.011280099672738604	16.65212630606788
GOTERM_BP_DIRECT	GO:0060349~bone morphogenesis	8	3.1414176511466296	0.011417511217347145	19.44377957232858
GOTERM_BP_DIRECT	GO:0060740~prostate gland epithelium morphogenesis	5	5.235696085244383	0.011737011039725641	19.93257705182282
GOTERM_BP_DIRECT	GO:0060272~embryonic skeletal joint morphogenesis	5	5.235696085244383	0.011737011039725641	19.93257705182282
GOTERM_BP_DIRECT	GO:0021953~central nervous system neuron differentiation	5	5.235696085244383	0.011737011039725641	19.93257705182282
GOTERM_BP_DIRECT	GO:0048711~positive regulation of astrocyte differentiation	5	5.235696085244383	0.011737011039725641	19.93257705182282
GOTERM_BP_DIRECT	GO:0060487~lung epithelial cell differentiation	5	5.235696085244383	0.011737011039725641	19.93257705182282
GOTERM_BP_DIRECT	GO:0050927~positive regulation of positive chemotaxis	5	5.235696085244383	0.011737011039725641	19.93257705182282
GOTERM_BP_DIRECT	GO:0048168~regulation of neuronal synaptic plasticity	7	3.5183877692842254	0.011898155209662666	20.178042113218552
GOTERM_BP_DIRECT	GO:0048593~camera-type eye morphogenesis	7	3.5183877692842254	0.011898155209662666	20.178042113218552
GOTERM_BP_DIRECT	GO:0007492~endoderm development	9	2.8272758860319667	0.012174728999132923	20.59767674023878
GOTERM_BP_DIRECT	GO:0001569~patterning of blood vessels	9	2.8272758860319667	0.012174728999132923	20.59767674023878
GOTERM_BP_DIRECT	GO:0016311~dephosphorylation	17	1.959783488788723	0.012256375848050071	20.721156413300623
GOTERM_BP_DIRECT	GO:0045599~negative regulation of fat cell differentiation	10	2.6178480426221915	0.01229413832476018	20.77820546928737
GOTERM_BP_DIRECT	GO:0048146~positive regulation of fibroblast proliferation	12	2.3198161116159723	0.012869712678173731	21.642948080880085
GOTERM_MF_DIRECT	GO:0005004~GPI-linked ephrin receptor activity	4	7.292716062284461	0.013189001423838921	19.19867548108628
GOTERM_MF_DIRECT	GO:0004890~GABA-A receptor activity	6	4.030185192315097	0.013432564282989957	19.51829776142442
GOTERM_MF_DIRECT	GO:0030552~cAMP binding	7	3.4359912216532553	0.013448102754696451	19.538648278394422
GOTERM_MF_DIRECT	GO:0017134~fibroblast growth factor binding	7	3.4359912216532553	0.013448102754696451	19.538648278394422
GOTERM_BP_DIRECT	GO:0001541~ovarian follicle development	11	2.424953976323714	0.013561686330874182	22.670738111229973
GOTERM_BP_DIRECT	GO:0042421~norepinephrine biosynthetic process	4	7.180383202620867	0.01376717763877313	22.97348801574196
GOTERM_BP_DIRECT	GO:0060449~bud elongation involved in lung branching	4	7.180383202620867	0.01376717763877313	22.97348801574196
GOTERM_BP_DIRECT	GO:0060575~intestinal epithelial cell differentiation	4	7.180383202620867	0.01376717763877313	22.97348801574196
GOTERM_BP_DIRECT	GO:0060510~Type II pneumocyte differentiation	4	7.180383202620867	0.01376717763877313	22.97348801574196
GOTERM_BP_DIRECT	GO:0060536~cartilage morphogenesis	4	7.180383202620867	0.01376717763877313	22.97348801574196
GOTERM_BP_DIRECT	GO:0042490~mechanoreceptor differentiation	4	7.180383202620867	0.01376717763877313	22.97348801574196
GOTERM_BP_DIRECT	GO:0021517~ventral spinal cord development	4	7.180383202620867	0.01376717763877313	22.97348801574196
GOTERM_BP_DIRECT	GO:0022029~telencephalon cell migration	4	7.180383202620867	0.01376717763877313	22.97348801574196
GOTERM_BP_DIRECT	GO:0003337~mesenchymal to epithelial transition involved in metanephros morphogenesis	4	7.180383202620867	0.01376717763877313	22.97348801574196
GOTERM_BP_DIRECT	GO:0060235~lens induction in camera-type eye	4	7.180383202620867	0.01376717763877313	22.97348801574196
GOTERM_BP_DIRECT	GO:0048070~regulation of developmental pigmentation	4	7.180383202620867	0.01376717763877313	22.97348801574196
GOTERM_BP_DIRECT	GO:0043266~regulation of potassium ion transport	4	7.180383202620867	0.01376717763877313	22.97348801574196
GOTERM_BP_DIRECT	GO:0040036~regulation of fibroblast growth factor receptor signaling pathway	4	7.180383202620867	0.01376717763877313	22.97348801574196
GOTERM_BP_DIRECT	GO:0060231~mesenchymal to epithelial transition	4	7.180383202620867	0.01376717763877313	22.97348801574196
GOTERM_BP_DIRECT	GO:0032808~lacrimal gland development	4	7.180383202620867	0.01376717763877313	22.97348801574196
GOTERM_BP_DIRECT	GO:0072205~metanephric collecting duct development	4	7.180383202620867	0.01376717763877313	22.97348801574196
GOTERM_BP_DIRECT	GO:0060527~prostate epithelial cord arborization involved in prostate glandular acinus morphogenesis	4	7.180383202620867	0.01376717763877313	22.97348801574196
GOTERM_BP_DIRECT	GO:0014031~mesenchymal cell development	4	7.180383202620867	0.01376717763877313	22.97348801574196
GOTERM_BP_DIRECT	GO:0060396~growth hormone receptor signaling pathway	4	7.180383202620867	0.01376717763877313	22.97348801574196
KEGG_PATHWAY	mmu04920:Adipocytokine signaling pathway	12	2.2935234699940583	0.013961512342639286	16.750895933100928
GOTERM_BP_DIRECT	GO:0051930~regulation of sensory perception of pain	9	2.758317937592163	0.014099820918959208	23.461192971567158
GOTERM_BP_DIRECT	GO:0030217~T cell differentiation	9	2.758317937592163	0.014099820918959208	23.461192971567158
GOTERM_BP_DIRECT	GO:0048598~embryonic morphogenesis	6	3.9681065067115315	0.01430846457070035	23.765602142003328
GOTERM_BP_DIRECT	GO:0001508~action potential	6	3.9681065067115315	0.01430846457070035	23.765602142003328
GOTERM_BP_DIRECT	GO:0021904~dorsal/ventral neural tube patterning	6	3.9681065067115315	0.01430846457070035	23.765602142003328
GOTERM_BP_DIRECT	GO:0060749~mammary gland alveolus development	6	3.9681065067115315	0.01430846457070035	23.765602142003328
GOTERM_BP_DIRECT	GO:1900006~positive regulation of dendrite development	6	3.9681065067115315	0.01430846457070035	23.765602142003328
GOTERM_BP_DIRECT	GO:0050905~neuromuscular process	7	3.3830651627732933	0.014450580921953926	23.97229183784222
GOTERM_BP_DIRECT	GO:0050919~negative chemotaxis	7	3.3830651627732933	0.014450580921953926	23.97229183784222
GOTERM_BP_DIRECT	GO:0010765~positive regulation of sodium ion transport	7	3.3830651627732933	0.014450580921953926	23.97229183784222
GOTERM_BP_DIRECT	GO:0016310~phosphorylation	65	1.3345891981995486	0.014659908926497659	24.275765957821992
GOTERM_BP_DIRECT	GO:0051384~response to glucocorticoid	13	2.1780495714616634	0.014812781222385267	24.496668090311235
GOTERM_MF_DIRECT	GO:0005245~voltage-gated calcium channel activity	9	2.7347685233566725	0.014888349236707028	21.404108069419358
GOTERM_MF_DIRECT	GO:0000983~transcription factor activity, RNA polymerase II core promoter sequence-specific	5	4.908558888076079	0.015078943532604264	21.647911665273888
GOTERM_BP_DIRECT	GO:0071526~semaphorin-plexin signaling pathway	8	2.956628377549769	0.015888219634183798	26.033530554301976
GOTERM_BP_DIRECT	GO:0048863~stem cell differentiation	8	2.956628377549769	0.015888219634183798	26.033530554301976
GOTERM_BP_DIRECT	GO:0016331~morphogenesis of embryonic epithelium	5	4.8329502325332765	0.015902771782143367	26.05412182928134
GOTERM_BP_DIRECT	GO:0021527~spinal cord association neuron differentiation	5	4.8329502325332765	0.015902771782143367	26.05412182928134
GOTERM_BP_DIRECT	GO:0090179~planar cell polarity pathway involved in neural tube closure	5	4.8329502325332765	0.015902771782143367	26.05412182928134
GOTERM_BP_DIRECT	GO:2000177~regulation of neural precursor cell proliferation	5	4.8329502325332765	0.015902771782143367	26.05412182928134
GOTERM_BP_DIRECT	GO:0021549~cerebellum development	10	2.5131341209173037	0.01593427609264278	26.098681803540778
GOTERM_MF_DIRECT	GO:0005104~fibroblast growth factor receptor binding	7	3.3087322875179495	0.016172742574527194	23.033415702943394
GOTERM_BP_DIRECT	GO:0007162~negative regulation of cell adhesion	9	2.692643700982826	0.01623724935287702	26.525913810049207
GOTERM_MF_DIRECT	GO:0042813~Wnt-activated receptor activity	6	3.8286759326993414	0.01678007965922452	23.792769675705582
GOTERM_MF_DIRECT	GO:0001161~intronic transcription regulatory region sequence-specific DNA binding	3	12.762253108997804	0.017421563555851612	24.587185186005435
GOTERM_BP_DIRECT	GO:0007190~activation of adenylate cyclase activity	6	3.769701181375955	0.017855909957480792	28.76909627609293
GOTERM_BP_DIRECT	GO:0001502~cartilage condensation	6	3.769701181375955	0.017855909957480792	28.76909627609293
GOTERM_BP_DIRECT	GO:0070384~Harderian gland development	3	12.565670604586517	0.017957297340611578	28.907421211903127
GOTERM_BP_DIRECT	GO:1901843~positive regulation of high voltage-gated calcium channel activity	3	12.565670604586517	0.017957297340611578	28.907421211903127
GOTERM_BP_DIRECT	GO:0061074~regulation of neural retina development	3	12.565670604586517	0.017957297340611578	28.907421211903127
GOTERM_BP_DIRECT	GO:2001055~positive regulation of mesenchymal cell apoptotic process	3	12.565670604586517	0.017957297340611578	28.907421211903127
GOTERM_BP_DIRECT	GO:2000195~negative regulation of female gonad development	3	12.565670604586517	0.017957297340611578	28.907421211903127
GOTERM_BP_DIRECT	GO:0060112~generation of ovulation cycle rhythm	3	12.565670604586517	0.017957297340611578	28.907421211903127
GOTERM_BP_DIRECT	GO:0035993~deltoid tuberosity development	3	12.565670604586517	0.017957297340611578	28.907421211903127
GOTERM_BP_DIRECT	GO:0060594~mammary gland specification	3	12.565670604586517	0.017957297340611578	28.907421211903127
GOTERM_BP_DIRECT	GO:2000721~positive regulation of transcription from RNA polymerase II promoter involved in smooth muscle cell differentiation	3	12.565670604586517	0.017957297340611578	28.907421211903127
GOTERM_BP_DIRECT	GO:0001707~mesoderm formation	8	2.8721532810483468	0.01853472244083089	29.690377751479915
GOTERM_BP_DIRECT	GO:0048813~dendrite morphogenesis	9	2.6300240800297368	0.018598847110436627	29.776821773131513
GOTERM_BP_DIRECT	GO:0001974~blood vessel remodeling	9	2.6300240800297368	0.018598847110436627	29.776821773131513
GOTERM_BP_DIRECT	GO:0046426~negative regulation of JAK-STAT cascade	9	2.6300240800297368	0.018598847110436627	29.776821773131513
GOTERM_BP_DIRECT	GO:0016055~Wnt signaling pathway	27	1.592831485088432	0.018974655640567502	30.2814152394425
GOTERM_BP_DIRECT	GO:0007566~embryo implantation	11	2.3037062775075285	0.019101381156687188	30.450792575716747
GOTERM_BP_DIRECT	GO:0001503~ossification	15	1.9633860319666434	0.01934901201316922	30.780644228459842
KEGG_PATHWAY	mmu04720:Long-term potentiation	11	2.2935234699940583	0.019668866938648735	22.8197369887412
GOTERM_BP_DIRECT	GO:0030509~BMP signaling pathway	14	2.0220619363702443	0.019680428064309117	31.219782885702863
GOTERM_BP_DIRECT	GO:0030308~negative regulation of cell growth	18	1.8094565670604588	0.020400185294707614	32.16441949388494
GOTERM_BP_DIRECT	GO:0008045~motor neuron axon guidance	7	3.1414176511466296	0.020647663042647518	32.48637077607874
GOTERM_BP_DIRECT	GO:0050770~regulation of axonogenesis	7	3.1414176511466296	0.020647663042647518	32.48637077607874
GOTERM_BP_DIRECT	GO:0048791~calcium ion-regulated exocytosis of neurotransmitter	7	3.1414176511466296	0.020647663042647518	32.48637077607874
GOTERM_BP_DIRECT	GO:0042538~hyperosmotic salinity response	4	6.282835302293259	0.020738543071482988	32.60423571936041
GOTERM_BP_DIRECT	GO:0051549~positive regulation of keratinocyte migration	4	6.282835302293259	0.020738543071482988	32.60423571936041
GOTERM_BP_DIRECT	GO:0021884~forebrain neuron development	4	6.282835302293259	0.020738543071482988	32.60423571936041
GOTERM_BP_DIRECT	GO:0042048~olfactory behavior	4	6.282835302293259	0.020738543071482988	32.60423571936041
GOTERM_BP_DIRECT	GO:0014807~regulation of somitogenesis	4	6.282835302293259	0.020738543071482988	32.60423571936041
GOTERM_BP_DIRECT	GO:0060008~Sertoli cell differentiation	4	6.282835302293259	0.020738543071482988	32.60423571936041
GOTERM_BP_DIRECT	GO:0060430~lung saccule development	4	6.282835302293259	0.020738543071482988	32.60423571936041
GOTERM_BP_DIRECT	GO:2000543~positive regulation of gastrulation	4	6.282835302293259	0.020738543071482988	32.60423571936041
GOTERM_BP_DIRECT	GO:0060406~positive regulation of penile erection	4	6.282835302293259	0.020738543071482988	32.60423571936041
GOTERM_BP_DIRECT	GO:0071711~basement membrane organization	4	6.282835302293259	0.020738543071482988	32.60423571936041
GOTERM_BP_DIRECT	GO:0048672~positive regulation of collateral sprouting	4	6.282835302293259	0.020738543071482988	32.60423571936041
GOTERM_MF_DIRECT	GO:0008146~sulfotransferase activity	10	2.407972284716567	0.020815239038622306	28.662304914492577
GOTERM_BP_DIRECT	GO:0043586~tongue development	5	4.487739501638042	0.020888474307007306	32.798260116255065
GOTERM_BP_DIRECT	GO:0030516~regulation of axon extension	5	4.487739501638042	0.020888474307007306	32.798260116255065
GOTERM_BP_DIRECT	GO:0060993~kidney morphogenesis	5	4.487739501638042	0.020888474307007306	32.798260116255065
GOTERM_BP_DIRECT	GO:0060766~negative regulation of androgen receptor signaling pathway	5	4.487739501638042	0.020888474307007306	32.798260116255065
GOTERM_BP_DIRECT	GO:0042417~dopamine metabolic process	5	4.487739501638042	0.020888474307007306	32.798260116255065
GOTERM_BP_DIRECT	GO:0035810~positive regulation of urine volume	5	4.487739501638042	0.020888474307007306	32.798260116255065
GOTERM_BP_DIRECT	GO:0030949~positive regulation of vascular endothelial growth factor receptor signaling pathway	5	4.487739501638042	0.020888474307007306	32.798260116255065
GOTERM_BP_DIRECT	GO:0031076~embryonic camera-type eye development	5	4.487739501638042	0.020888474307007306	32.798260116255065
GOTERM_BP_DIRECT	GO:0042267~natural killer cell mediated cytotoxicity	5	4.487739501638042	0.020888474307007306	32.798260116255065
GOTERM_BP_DIRECT	GO:0051896~regulation of protein kinase B signaling	5	4.487739501638042	0.020888474307007306	32.798260116255065
GOTERM_MF_DIRECT	GO:0003714~transcription corepressor activity	21	1.7070529636239102	0.02096727528037321	28.839945519652765
GOTERM_BP_DIRECT	GO:0002027~regulation of heart rate	8	2.7923712454636704	0.021475511476487248	33.552860978108136
GOTERM_BP_DIRECT	GO:0016358~dendrite development	8	2.7923712454636704	0.021475511476487248	33.552860978108136
KEGG_PATHWAY	mmu05146:Amoebiasis	16	1.8818654112771758	0.021504839774491104	24.6834026203288
GOTERM_BP_DIRECT	GO:0010001~glial cell differentiation	6	3.590191601310434	0.02193840838856107	34.14222194462888
GOTERM_BP_DIRECT	GO:0045879~negative regulation of smoothened signaling pathway	6	3.590191601310434	0.02193840838856107	34.14222194462888
KEGG_PATHWAY	mmu04012:ErbB signaling pathway	13	2.056262421373983	0.02248628211782082	25.66251970062343
KEGG_PATHWAY	mmu04530:Tight junction	18	1.7820182356788368	0.02293061640318121	26.101924775991815
GOTERM_BP_DIRECT	GO:0007417~central nervous system development	14	1.9766223422945086	0.02337441899229254	35.93921703261481
KEGG_PATHWAY	mmu05030:Cocaine addiction	9	2.5275564771363093	0.02339292895073128	26.556562068157863
GOTERM_MF_DIRECT	GO:0005254~chloride channel activity	11	2.228329907920252	0.02375677872808267	32.026514202920886
GOTERM_BP_DIRECT	GO:0006821~chloride transport	13	2.041921473245309	0.023770081645790433	36.42612222081192
GOTERM_BP_DIRECT	GO:0060548~negative regulation of cell death	13	2.041921473245309	0.023770081645790433	36.42612222081192
GOTERM_BP_DIRECT	GO:0001568~blood vessel development	12	2.1237753134512425	0.023889120135214156	36.57192470084322
GOTERM_BP_DIRECT	GO:0007173~epidermal growth factor receptor signaling pathway	9	2.513134120917304	0.024039725943967503	36.75593824753767
GOTERM_BP_DIRECT	GO:0045907~positive regulation of vasoconstriction	9	2.513134120917304	0.024039725943967503	36.75593824753767
GOTERM_BP_DIRECT	GO:0007193~adenylate cyclase-inhibiting G-protein coupled receptor signaling pathway	9	2.513134120917304	0.024039725943967503	36.75593824753767
GOTERM_BP_DIRECT	GO:0051402~neuron apoptotic process	9	2.513134120917304	0.024039725943967503	36.75593824753767
GOTERM_BP_DIRECT	GO:0048469~cell maturation	9	2.513134120917304	0.024039725943967503	36.75593824753767
GOTERM_BP_DIRECT	GO:0045930~negative regulation of mitotic cell cycle	7	3.033092904555367	0.024332465233222897	37.112168422467185
GOTERM_BP_DIRECT	GO:0045747~positive regulation of Notch signaling pathway	8	2.716901752343031	0.02472462218158872	37.58640192933827
GOTERM_BP_DIRECT	GO:0046627~negative regulation of insulin receptor signaling pathway	8	2.716901752343031	0.02472462218158872	37.58640192933827
GOTERM_MF_DIRECT	GO:0044325~ion channel binding	17	1.8079858571080225	0.024901593067352616	33.29514420019092
GOTERM_MF_DIRECT	GO:0016594~glycine binding	5	4.254084369665935	0.025395746547485065	33.83585248533747
GOTERM_BP_DIRECT	GO:0006366~transcription from RNA polymerase II promoter	19	1.7300560977329265	0.02551506927771129	38.53201365232828
GOTERM_BP_DIRECT	GO:0007204~positive regulation of cytosolic calcium ion concentration	20	1.6980635952143943	0.02574048033611112	38.79917690161182
GOTERM_BP_DIRECT	GO:0016525~negative regulation of angiogenesis	12	2.094278434097753	0.0262427034723166	39.390476678678866
KEGG_PATHWAY	mmu05410:Hypertrophic cardiomyopathy (HCM)	12	2.0902998713869896	0.026484032694650946	29.530609345284432
GOTERM_MF_DIRECT	GO:0017147~Wnt-protein binding	7	2.9778590587661546	0.026569795361328544	35.10407275030434
GOTERM_BP_DIRECT	GO:0019226~transmission of nerve impulse	6	3.427001073978141	0.026581364977174376	39.7861465544909
GOTERM_BP_DIRECT	GO:0035924~cellular response to vascular endothelial growth factor stimulus	6	3.427001073978141	0.026581364977174376	39.7861465544909
GOTERM_BP_DIRECT	GO:0008589~regulation of smoothened signaling pathway	6	3.427001073978141	0.026581364977174376	39.7861465544909
GOTERM_BP_DIRECT	GO:0046579~positive regulation of Ras protein signal transduction	6	3.427001073978141	0.026581364977174376	39.7861465544909
GOTERM_BP_DIRECT	GO:0032148~activation of protein kinase B activity	6	3.427001073978141	0.026581364977174376	39.7861465544909
GOTERM_BP_DIRECT	GO:0061029~eyelid development in camera-type eye	5	4.188556868195507	0.026730296419325696	39.95937286649741
GOTERM_BP_DIRECT	GO:0071360~cellular response to exogenous dsRNA	5	4.188556868195507	0.026730296419325696	39.95937286649741
GOTERM_BP_DIRECT	GO:0071498~cellular response to fluid shear stress	5	4.188556868195507	0.026730296419325696	39.95937286649741
GOTERM_BP_DIRECT	GO:0045197~establishment or maintenance of epithelial cell apical/basal polarity	5	4.188556868195507	0.026730296419325696	39.95937286649741
GOTERM_BP_DIRECT	GO:0060997~dendritic spine morphogenesis	5	4.188556868195507	0.026730296419325696	39.95937286649741
GOTERM_BP_DIRECT	GO:0050773~regulation of dendrite development	5	4.188556868195507	0.026730296419325696	39.95937286649741
GOTERM_BP_DIRECT	GO:0030514~negative regulation of BMP signaling pathway	9	2.45850077046258	0.027140275040970004	40.43379629486802
GOTERM_BP_DIRECT	GO:0007266~Rho protein signal transduction	9	2.45850077046258	0.027140275040970004	40.43379629486802
GOTERM_MF_DIRECT	GO:0003680~AT DNA binding	4	5.672112492887914	0.028118322910097596	36.741969138101325
GOTERM_MF_DIRECT	GO:0039706~co-receptor binding	4	5.672112492887914	0.028118322910097596	36.741969138101325
GOTERM_BP_DIRECT	GO:0003281~ventricular septum development	8	2.6454043378076877	0.02829506316695357	41.75109956042364
GOTERM_BP_DIRECT	GO:0045909~positive regulation of vasodilation	8	2.6454043378076877	0.02829506316695357	41.75109956042364
GOTERM_BP_DIRECT	GO:0010975~regulation of neuron projection development	7	2.9319898077368545	0.028431755792624604	41.90519039547367
GOTERM_BP_DIRECT	GO:0045880~positive regulation of smoothened signaling pathway	7	2.9319898077368545	0.028431755792624604	41.90519039547367
GOTERM_BP_DIRECT	GO:0050775~positive regulation of dendrite morphogenesis	7	2.9319898077368545	0.028431755792624604	41.90519039547367
GOTERM_BP_DIRECT	GO:0051928~positive regulation of calcium ion transport	7	2.9319898077368545	0.028431755792624604	41.90519039547367
GOTERM_BP_DIRECT	GO:0050731~positive regulation of peptidyl-tyrosine phosphorylation	15	1.866188703651463	0.028769389252614616	42.28414533469059
GOTERM_BP_DIRECT	GO:0060346~bone trabecula formation	4	5.584742490927341	0.02929570064042469	42.87020497208333
GOTERM_BP_DIRECT	GO:0003208~cardiac ventricle morphogenesis	4	5.584742490927341	0.02929570064042469	42.87020497208333
GOTERM_BP_DIRECT	GO:0051127~positive regulation of actin nucleation	4	5.584742490927341	0.02929570064042469	42.87020497208333
GOTERM_BP_DIRECT	GO:0032835~glomerulus development	4	5.584742490927341	0.02929570064042469	42.87020497208333
GOTERM_BP_DIRECT	GO:0045687~positive regulation of glial cell differentiation	4	5.584742490927341	0.02929570064042469	42.87020497208333
GOTERM_BP_DIRECT	GO:0021587~cerebellum morphogenesis	4	5.584742490927341	0.02929570064042469	42.87020497208333
GOTERM_BP_DIRECT	GO:0007494~midgut development	4	5.584742490927341	0.02929570064042469	42.87020497208333
GOTERM_BP_DIRECT	GO:0031915~positive regulation of synaptic plasticity	4	5.584742490927341	0.02929570064042469	42.87020497208333
GOTERM_BP_DIRECT	GO:0050796~regulation of insulin secretion	9	2.406192243431461	0.030507379920895025	44.198090745374984
KEGG_PATHWAY	mmu05218:Melanoma	11	2.132007732670533	0.031201861131812225	33.85604385862203
GOTERM_BP_DIRECT	GO:0033138~positive regulation of peptidyl-serine phosphorylation	12	2.037676314257273	0.03144436741051539	45.20484567583429
GOTERM_BP_DIRECT	GO:0001756~somitogenesis	10	2.243869750819021	0.03153413734275811	45.30039169959655
GOTERM_BP_DIRECT	GO:0030036~actin cytoskeleton organization	19	1.6813221231489004	0.03281736516428059	46.649058559093206
GOTERM_BP_DIRECT	GO:0001837~epithelial to mesenchymal transition	7	2.837409491358246	0.032960686156365965	46.79771808183787
GOTERM_BP_DIRECT	GO:0050767~regulation of neurogenesis	7	2.837409491358246	0.032960686156365965	46.79771808183787
GOTERM_BP_DIRECT	GO:0045746~negative regulation of Notch signaling pathway	7	2.837409491358246	0.032960686156365965	46.79771808183787
GOTERM_MF_DIRECT	GO:0004971~AMPA glutamate receptor activity	3	9.571689831748353	0.03303920990519908	41.69324943212083
GOTERM_MF_DIRECT	GO:0005042~netrin receptor activity	3	9.571689831748353	0.03303920990519908	41.69324943212083
GOTERM_BP_DIRECT	GO:0060041~retina development in camera-type eye	13	1.944687117376485	0.033395350547821834	47.24617824417409
GOTERM_BP_DIRECT	GO:0046887~positive regulation of hormone secretion	5	3.9267720639332873	0.03345298330822282	47.305370729707555
GOTERM_BP_DIRECT	GO:0050877~neurological system process	5	3.9267720639332873	0.03345298330822282	47.305370729707555
GOTERM_BP_DIRECT	GO:0060322~head development	5	3.9267720639332873	0.03345298330822282	47.305370729707555
GOTERM_BP_DIRECT	GO:2000310~regulation of N-methyl-D-aspartate selective glutamate receptor activity	5	3.9267720639332873	0.03345298330822282	47.305370729707555
GOTERM_BP_DIRECT	GO:0086004~regulation of cardiac muscle cell contraction	5	3.9267720639332873	0.03345298330822282	47.305370729707555
GOTERM_BP_DIRECT	GO:0002089~lens morphogenesis in camera-type eye	5	3.9267720639332873	0.03345298330822282	47.305370729707555
GOTERM_BP_DIRECT	GO:0006171~cAMP biosynthetic process	5	3.9267720639332873	0.03345298330822282	47.305370729707555
GOTERM_BP_DIRECT	GO:0003195~tricuspid valve formation	3	9.424252953439888	0.03402613588908329	47.890622004797564
GOTERM_BP_DIRECT	GO:0072193~ureter smooth muscle cell differentiation	3	9.424252953439888	0.03402613588908329	47.890622004797564
GOTERM_BP_DIRECT	GO:0060486~Clara cell differentiation	3	9.424252953439888	0.03402613588908329	47.890622004797564
GOTERM_BP_DIRECT	GO:0021892~cerebral cortex GABAergic interneuron differentiation	3	9.424252953439888	0.03402613588908329	47.890622004797564
GOTERM_BP_DIRECT	GO:0035990~tendon cell differentiation	3	9.424252953439888	0.03402613588908329	47.890622004797564
GOTERM_BP_DIRECT	GO:0060686~negative regulation of prostatic bud formation	3	9.424252953439888	0.03402613588908329	47.890622004797564
GOTERM_BP_DIRECT	GO:0072086~specification of loop of Henle identity	3	9.424252953439888	0.03402613588908329	47.890622004797564
GOTERM_BP_DIRECT	GO:0060571~morphogenesis of an epithelial fold	3	9.424252953439888	0.03402613588908329	47.890622004797564
GOTERM_BP_DIRECT	GO:0060688~regulation of morphogenesis of a branching structure	3	9.424252953439888	0.03402613588908329	47.890622004797564
GOTERM_BP_DIRECT	GO:0097118~neuroligin clustering involved in postsynaptic membrane assembly	3	9.424252953439888	0.03402613588908329	47.890622004797564
GOTERM_BP_DIRECT	GO:0031507~heterochromatin assembly	3	9.424252953439888	0.03402613588908329	47.890622004797564
GOTERM_BP_DIRECT	GO:0035910~ascending aorta morphogenesis	3	9.424252953439888	0.03402613588908329	47.890622004797564
GOTERM_BP_DIRECT	GO:0048105~establishment of body hair planar orientation	3	9.424252953439888	0.03402613588908329	47.890622004797564
GOTERM_BP_DIRECT	GO:0072210~metanephric nephron development	3	9.424252953439888	0.03402613588908329	47.890622004797564
GOTERM_BP_DIRECT	GO:0071504~cellular response to heparin	3	9.424252953439888	0.03402613588908329	47.890622004797564
GOTERM_BP_DIRECT	GO:0007442~hindgut morphogenesis	3	9.424252953439888	0.03402613588908329	47.890622004797564
GOTERM_BP_DIRECT	GO:0003253~cardiac neural crest cell migration involved in outflow tract morphogenesis	3	9.424252953439888	0.03402613588908329	47.890622004797564
GOTERM_BP_DIRECT	GO:0033563~dorsal/ventral axon guidance	3	9.424252953439888	0.03402613588908329	47.890622004797564
GOTERM_BP_DIRECT	GO:0060073~micturition	3	9.424252953439888	0.03402613588908329	47.890622004797564
GOTERM_BP_DIRECT	GO:0015015~heparan sulfate proteoglycan biosynthetic process, enzymatic modification	3	9.424252953439888	0.03402613588908329	47.890622004797564
GOTERM_BP_DIRECT	GO:0021545~cranial nerve development	3	9.424252953439888	0.03402613588908329	47.890622004797564
GOTERM_BP_DIRECT	GO:0030035~microspike assembly	3	9.424252953439888	0.03402613588908329	47.890622004797564
GOTERM_BP_DIRECT	GO:0007423~sensory organ development	3	9.424252953439888	0.03402613588908329	47.890622004797564
GOTERM_BP_DIRECT	GO:0021559~trigeminal nerve development	3	9.424252953439888	0.03402613588908329	47.890622004797564
GOTERM_BP_DIRECT	GO:0003266~regulation of secondary heart field cardioblast proliferation	3	9.424252953439888	0.03402613588908329	47.890622004797564
GOTERM_MF_DIRECT	GO:0016301~kinase activity	67	1.2686512734463693	0.03410103447443057	42.712836777460794
GOTERM_BP_DIRECT	GO:0010942~positive regulation of cell death	9	2.3560632383599724	0.034150028240008304	48.01631800645859
GOTERM_MF_DIRECT	GO:0000979~RNA polymerase II core promoter sequence-specific DNA binding	11	2.0952952865518784	0.03484403959600023	43.41631795572711
GOTERM_MF_DIRECT	GO:0004114~3',5'-cyclic-nucleotide phosphodiesterase activity	6	3.190563277249451	0.03550452933800707	44.03486403025981
GOTERM_MF_DIRECT	GO:0001106~RNA polymerase II transcription corepressor activity	6	3.190563277249451	0.03550452933800707	44.03486403025981
GOTERM_MF_DIRECT	GO:0005251~delayed rectifier potassium channel activity	7	2.79174286759327	0.03552075987752837	44.049983744067234
GOTERM_BP_DIRECT	GO:0007010~cytoskeleton organization	15	1.8123563371999785	0.035831323210308824	49.69395698958854
GOTERM_MF_DIRECT	GO:0005085~guanyl-nucleotide exchange factor activity	20	1.6361862960253597	0.03603663238427001	44.528558845487495
GOTERM_BP_DIRECT	GO:0001654~eye development	8	2.5131341209173033	0.036446223347683056	50.29461521535289
GOTERM_BP_DIRECT	GO:0043507~positive regulation of JUN kinase activity	8	2.5131341209173033	0.036446223347683056	50.29461521535289
GOTERM_BP_DIRECT	GO:0009880~embryonic pattern specification	6	3.141417651146629	0.03762831631360488	51.430303679853616
GOTERM_BP_DIRECT	GO:0010575~positive regulation of vascular endothelial growth factor production	6	3.141417651146629	0.03762831631360488	51.430303679853616
GOTERM_BP_DIRECT	GO:0060425~lung morphogenesis	6	3.141417651146629	0.03762831631360488	51.430303679853616
GOTERM_BP_DIRECT	GO:0017158~regulation of calcium ion-dependent exocytosis	6	3.141417651146629	0.03762831631360488	51.430303679853616
GOTERM_BP_DIRECT	GO:0071158~positive regulation of cell cycle arrest	6	3.141417651146629	0.03762831631360488	51.430303679853616
GOTERM_MF_DIRECT	GO:0001222~transcription corepressor binding	4	5.104901243599122	0.037874889577173255	46.202883417550666
GOTERM_MF_DIRECT	GO:0042577~lipid phosphatase activity	4	5.104901243599122	0.037874889577173255	46.202883417550666
GOTERM_BP_DIRECT	GO:0001558~regulation of cell growth	10	2.166494931825262	0.03851320980586585	52.26433135037443
GOTERM_BP_DIRECT	GO:0043588~skin development	10	2.166494931825262	0.03851320980586585	52.26433135037443
GOTERM_MF_DIRECT	GO:0046703~natural killer cell lectin-like receptor binding	5	3.7536038555875897	0.03909586606505988	47.28865581046946
GOTERM_BP_DIRECT	GO:0045843~negative regulation of striated muscle tissue development	4	5.0262682418346065	0.03942419451560827	53.108772876388656
GOTERM_BP_DIRECT	GO:0010656~negative regulation of muscle cell apoptotic process	4	5.0262682418346065	0.03942419451560827	53.108772876388656
GOTERM_BP_DIRECT	GO:0042118~endothelial cell activation	4	5.0262682418346065	0.03942419451560827	53.108772876388656
GOTERM_BP_DIRECT	GO:0042428~serotonin metabolic process	4	5.0262682418346065	0.03942419451560827	53.108772876388656
GOTERM_BP_DIRECT	GO:0060253~negative regulation of glial cell proliferation	4	5.0262682418346065	0.03942419451560827	53.108772876388656
GOTERM_BP_DIRECT	GO:0038083~peptidyl-tyrosine autophosphorylation	8	2.451838166748589	0.04104695325944248	54.57806879962145
GOTERM_BP_DIRECT	GO:0048712~negative regulation of astrocyte differentiation	5	3.6957854719372114	0.0410702995283052	54.59888562064232
GOTERM_BP_DIRECT	GO:0045956~positive regulation of calcium ion-dependent exocytosis	5	3.6957854719372114	0.0410702995283052	54.59888562064232
GOTERM_BP_DIRECT	GO:2000147~positive regulation of cell motility	5	3.6957854719372114	0.0410702995283052	54.59888562064232
GOTERM_BP_DIRECT	GO:0003203~endocardial cushion morphogenesis	5	3.6957854719372114	0.0410702995283052	54.59888562064232
GOTERM_BP_DIRECT	GO:1900745~positive regulation of p38MAPK cascade	5	3.6957854719372114	0.0410702995283052	54.59888562064232
GOTERM_BP_DIRECT	GO:0035024~negative regulation of Rho protein signal transduction	5	3.6957854719372114	0.0410702995283052	54.59888562064232
GOTERM_MF_DIRECT	GO:0016791~phosphatase activity	16	1.730474997830211	0.042208725954674016	49.96456983782361
GOTERM_BP_DIRECT	GO:0006915~apoptotic process	58	1.278612096607049	0.04318024666654961	56.443380386845156
KEGG_PATHWAY	mmu05206:MicroRNAs in cancer	29	1.4459169702136454	0.04329941273133055	43.85246101894958
GOTERM_BP_DIRECT	GO:0019216~regulation of lipid metabolic process	7	2.665445279760777	0.04335688366102057	56.59453244677428
GOTERM_BP_DIRECT	GO:0021510~spinal cord development	7	2.665445279760777	0.04335688366102057	56.59453244677428
GOTERM_MF_DIRECT	GO:0004721~phosphoprotein phosphatase activity	18	1.6526658702299315	0.04401854032476654	51.461225749522846
GOTERM_BP_DIRECT	GO:0051091~positive regulation of sequence-specific DNA binding transcription factor activity	15	1.7615426081196053	0.04406033559290308	57.19157794159659
GOTERM_BP_DIRECT	GO:0002009~morphogenesis of an epithelium	6	3.015760945100764	0.04406085659099097	57.1920172360114
GOTERM_BP_DIRECT	GO:0048844~artery morphogenesis	6	3.015760945100764	0.04406085659099097	57.1920172360114
GOTERM_BP_DIRECT	GO:0008283~cell proliferation	26	1.485033798723861	0.044819151043903376	57.82689058884485
GOTERM_BP_DIRECT	GO:0043433~negative regulation of sequence-specific DNA binding transcription factor activity	11	2.003222850006546	0.045436084904258975	58.336823325596775
GOTERM_BP_DIRECT	GO:1902476~chloride transmembrane transport	8	2.393461067540289	0.04600889403969771	58.80505270643683
GOTERM_MF_DIRECT	GO:0015459~potassium channel regulator activity	7	2.6275226989113127	0.04620603966144501	53.214178031938395
GOTERM_BP_DIRECT	GO:0042552~myelination	10	2.0942784340977534	0.04647386170249634	59.18146121625075
GOTERM_BP_DIRECT	GO:0008286~insulin receptor signaling pathway	9	2.2174712831623267	0.04680920698007977	59.45091169783871
KEGG_PATHWAY	mmu04070:Phosphatidylinositol signaling system	13	1.84427660473749	0.04714415343528064	46.72457787004321
GOTERM_BP_DIRECT	GO:0009790~embryo development	12	1.9087094589245344	0.04756559128727518	60.05249721578596
GOTERM_MF_DIRECT	GO:0008081~phosphoric diester hydrolase activity	9	2.2088514996342354	0.047841228596169565	54.485570389823245
GOTERM_MF_DIRECT	GO:0005313~L-glutamate transmembrane transporter activity	4	4.640819312362838	0.04911723989243791	55.455111998973905
GOTERM_BP_DIRECT	GO:0048384~retinoic acid receptor signaling pathway	5	3.4904640568295884	0.049585664532389225	61.61799867908784
GOTERM_BP_DIRECT	GO:0050910~detection of mechanical stimulus involved in sensory perception of sound	5	3.4904640568295884	0.049585664532389225	61.61799867908784
GOTERM_BP_DIRECT	GO:0030111~regulation of Wnt signaling pathway	5	3.4904640568295884	0.049585664532389225	61.61799867908784
GOTERM_BP_DIRECT	GO:2000311~regulation of alpha-amino-3-hydroxy-5-methyl-4-isoxazole propionate selective glutamate receptor activity	5	3.4904640568295884	0.049585664532389225	61.61799867908784
GOTERM_BP_DIRECT	GO:0045176~apical protein localization	4	4.5693347653041885	0.05107950055610211	62.73812356665102
GOTERM_BP_DIRECT	GO:0060013~righting reflex	4	4.5693347653041885	0.05107950055610211	62.73812356665102
GOTERM_BP_DIRECT	GO:0061180~mammary gland epithelium development	4	4.5693347653041885	0.05107950055610211	62.73812356665102
GOTERM_BP_DIRECT	GO:0090129~positive regulation of synapse maturation	4	4.5693347653041885	0.05107950055610211	62.73812356665102
GOTERM_BP_DIRECT	GO:0032330~regulation of chondrocyte differentiation	4	4.5693347653041885	0.05107950055610211	62.73812356665102
GOTERM_BP_DIRECT	GO:0046839~phospholipid dephosphorylation	4	4.5693347653041885	0.05107950055610211	62.73812356665102
GOTERM_BP_DIRECT	GO:0048149~behavioral response to ethanol	4	4.5693347653041885	0.05107950055610211	62.73812356665102
GOTERM_BP_DIRECT	GO:0010107~potassium ion import	6	2.8997701395199655	0.05111092222629515	62.761348736101354
GOTERM_BP_DIRECT	GO:0048675~axon extension	6	2.8997701395199655	0.05111092222629515	62.761348736101354
KEGG_PATHWAY	mmu04611:Platelet activation	16	1.6807500238124395	0.05158174951789548	49.870649561805294
GOTERM_BP_DIRECT	GO:0031532~actin cytoskeleton reorganization	9	2.1748276046399746	0.05162769356476214	63.14135672763055
GOTERM_MF_DIRECT	GO:0005158~insulin receptor binding	7	2.552450621799561	0.052220031872377164	57.73249234679214
GOTERM_MF_DIRECT	GO:0022851~GABA-gated chloride ion channel activity	3	7.657351865398683	0.05223429594347747	57.74270507245753
GOTERM_MF_DIRECT	GO:0003730~mRNA 3'-UTR binding	9	2.1671750562449104	0.05264584896209463	58.03637238702015
GOTERM_MF_DIRECT	GO:0005160~transforming growth factor beta receptor binding	8	2.320409656181419	0.053239341950620196	58.45649636461363
GOTERM_BP_DIRECT	GO:0019827~stem cell population maintenance	11	1.9467940373303056	0.05357426682889274	64.5400633564645
GOTERM_BP_DIRECT	GO:0001714~endodermal cell fate specification	3	7.53940236275191	0.05374938043028337	64.66339600196098
GOTERM_BP_DIRECT	GO:0060019~radial glial cell differentiation	3	7.53940236275191	0.05374938043028337	64.66339600196098
GOTERM_BP_DIRECT	GO:0002741~positive regulation of cytokine secretion involved in immune response	3	7.53940236275191	0.05374938043028337	64.66339600196098
GOTERM_BP_DIRECT	GO:0061333~renal tubule morphogenesis	3	7.53940236275191	0.05374938043028337	64.66339600196098
GOTERM_BP_DIRECT	GO:0045061~thymic T cell selection	3	7.53940236275191	0.05374938043028337	64.66339600196098
GOTERM_BP_DIRECT	GO:0021521~ventral spinal cord interneuron specification	3	7.53940236275191	0.05374938043028337	64.66339600196098
GOTERM_BP_DIRECT	GO:0061743~motor learning	3	7.53940236275191	0.05374938043028337	64.66339600196098
GOTERM_BP_DIRECT	GO:0090184~positive regulation of kidney development	3	7.53940236275191	0.05374938043028337	64.66339600196098
GOTERM_BP_DIRECT	GO:0000160~phosphorelay signal transduction system	3	7.53940236275191	0.05374938043028337	64.66339600196098
GOTERM_BP_DIRECT	GO:0046068~cGMP metabolic process	3	7.53940236275191	0.05374938043028337	64.66339600196098
GOTERM_BP_DIRECT	GO:0021631~optic nerve morphogenesis	3	7.53940236275191	0.05374938043028337	64.66339600196098
GOTERM_BP_DIRECT	GO:0051823~regulation of synapse structural plasticity	3	7.53940236275191	0.05374938043028337	64.66339600196098
GOTERM_BP_DIRECT	GO:0051150~regulation of smooth muscle cell differentiation	3	7.53940236275191	0.05374938043028337	64.66339600196098
GOTERM_BP_DIRECT	GO:0070445~regulation of oligodendrocyte progenitor proliferation	3	7.53940236275191	0.05374938043028337	64.66339600196098
GOTERM_BP_DIRECT	GO:0090027~negative regulation of monocyte chemotaxis	3	7.53940236275191	0.05374938043028337	64.66339600196098
GOTERM_BP_DIRECT	GO:0060078~regulation of postsynaptic membrane potential	3	7.53940236275191	0.05374938043028337	64.66339600196098
GOTERM_BP_DIRECT	GO:0016199~axon midline choice point recognition	3	7.53940236275191	0.05374938043028337	64.66339600196098
GOTERM_BP_DIRECT	GO:0060676~ureteric bud formation	3	7.53940236275191	0.05374938043028337	64.66339600196098
GOTERM_BP_DIRECT	GO:0003211~cardiac ventricle formation	3	7.53940236275191	0.05374938043028337	64.66339600196098
GOTERM_BP_DIRECT	GO:0045636~positive regulation of melanocyte differentiation	3	7.53940236275191	0.05374938043028337	64.66339600196098
GOTERM_BP_DIRECT	GO:0051964~negative regulation of synapse assembly	3	7.53940236275191	0.05374938043028337	64.66339600196098
GOTERM_BP_DIRECT	GO:0045836~positive regulation of meiotic nuclear division	3	7.53940236275191	0.05374938043028337	64.66339600196098
GOTERM_BP_DIRECT	GO:0010453~regulation of cell fate commitment	3	7.53940236275191	0.05374938043028337	64.66339600196098
GOTERM_BP_DIRECT	GO:0040023~establishment of nucleus localization	3	7.53940236275191	0.05374938043028337	64.66339600196098
GOTERM_BP_DIRECT	GO:0007368~determination of left/right symmetry	12	1.8615808303091137	0.05535082831161607	65.77260919657508
KEGG_PATHWAY	mmu05202:Transcriptional misregulation in cancer	19	1.5750703348151966	0.055397614246127186	52.43781243587649
GOTERM_BP_DIRECT	GO:0001947~heart looping	10	2.0267210652558902	0.0554579606826945	65.84562348905916
GOTERM_BP_DIRECT	GO:0048589~developmental growth	7	2.5131341209173037	0.05559646805968516	65.93980231724575
GOTERM_BP_DIRECT	GO:0030073~insulin secretion	7	2.5131341209173037	0.05559646805968516	65.93980231724575
GOTERM_BP_DIRECT	GO:0045776~negative regulation of blood pressure	7	2.5131341209173037	0.05559646805968516	65.93980231724575
GOTERM_BP_DIRECT	GO:0048514~blood vessel morphogenesis	7	2.5131341209173037	0.05559646805968516	65.93980231724575
GOTERM_MF_DIRECT	GO:0016810~hydrolase activity, acting on carbon-nitrogen (but not peptide) bonds	5	3.3584876602625804	0.056264539654060745	60.53738516375533
GOTERM_BP_DIRECT	GO:0051291~protein heterooligomerization	13	1.795095800655217	0.056402405308333445	66.48294397879853
GOTERM_BP_DIRECT	GO:0071277~cellular response to calcium ion	9	2.13379312153356	0.056754109565408564	66.717386944075
GOTERM_BP_DIRECT	GO:0090314~positive regulation of protein targeting to membrane	6	2.7923712454636704	0.05878156373571617	68.0388821865756
GOTERM_BP_DIRECT	GO:0008585~female gonad development	6	2.7923712454636704	0.05878156373571617	68.0388821865756
GOTERM_BP_DIRECT	GO:0031032~actomyosin structure organization	6	2.7923712454636704	0.05878156373571617	68.0388821865756
GOTERM_BP_DIRECT	GO:0042310~vasoconstriction	5	3.30675542225961	0.05899291785503791	68.17374618954742
GOTERM_BP_DIRECT	GO:0016339~calcium-dependent cell-cell adhesion via plasma membrane cell adhesion molecules	5	3.30675542225961	0.05899291785503791	68.17374618954742
GOTERM_BP_DIRECT	GO:0001556~oocyte maturation	5	3.30675542225961	0.05899291785503791	68.17374618954742
GOTERM_BP_DIRECT	GO:0051726~regulation of cell cycle	15	1.6829023131142655	0.060575845547870225	69.16680923858532
KEGG_PATHWAY	mmu05231:Choline metabolism in cancer	13	1.7712359471241244	0.06086319643975734	55.903901577968625
GOTERM_MF_DIRECT	GO:0008022~protein C-terminus binding	24	1.4655218881145804	0.06117709570604753	63.70954115249923
GOTERM_MF_DIRECT	GO:0033130~acetylcholine receptor binding	4	4.254084369665935	0.06178370005691792	64.08421322293827
GOTERM_BP_DIRECT	GO:0048705~skeletal system morphogenesis	9	2.094278434097753	0.06219214671016681	70.15049010199812
GOTERM_BP_DIRECT	GO:0019882~antigen processing and presentation	9	2.094278434097753	0.06219214671016681	70.15049010199812
GOTERM_BP_DIRECT	GO:0090630~activation of GTPase activity	11	1.8934572143897495	0.06262119424105894	70.40657348746629
GOTERM_BP_DIRECT	GO:0042593~glucose homeostasis	17	1.6061383479546678	0.062862260500109	70.54954323210067
GOTERM_BP_DIRECT	GO:0007601~visual perception	17	1.6061383479546678	0.062862260500109	70.54954323210067
GOTERM_MF_DIRECT	GO:0001085~RNA polymerase II transcription factor binding	9	2.0883686905632772	0.0631551879717677	64.91799001432193
GOTERM_BP_DIRECT	GO:2001259~positive regulation of cation channel activity	4	4.188556868195506	0.06419366373095575	71.3274542129218
GOTERM_BP_DIRECT	GO:0043116~negative regulation of vascular permeability	4	4.188556868195506	0.06419366373095575	71.3274542129218
GOTERM_BP_DIRECT	GO:0035313~wound healing, spreading of epidermal cells	4	4.188556868195506	0.06419366373095575	71.3274542129218
GOTERM_BP_DIRECT	GO:0048009~insulin-like growth factor receptor signaling pathway	4	4.188556868195506	0.06419366373095575	71.3274542129218
GOTERM_BP_DIRECT	GO:0072015~glomerular visceral epithelial cell development	4	4.188556868195506	0.06419366373095575	71.3274542129218
GOTERM_BP_DIRECT	GO:0060402~calcium ion transport into cytosol	4	4.188556868195506	0.06419366373095575	71.3274542129218
GOTERM_BP_DIRECT	GO:0035385~Roundabout signaling pathway	4	4.188556868195506	0.06419366373095575	71.3274542129218
GOTERM_BP_DIRECT	GO:0001649~osteoblast differentiation	15	1.6680093722902456	0.0643201062138712	71.40031153358039
GOTERM_BP_DIRECT	GO:2000352~negative regulation of endothelial cell apoptotic process	6	2.692643700982825	0.06707154214636606	72.94297315735984
GOTERM_BP_DIRECT	GO:0001892~embryonic placenta development	6	2.692643700982825	0.06707154214636606	72.94297315735984
GOTERM_BP_DIRECT	GO:0007205~protein kinase C-activating G-protein coupled receptor signaling pathway	6	2.692643700982825	0.06707154214636606	72.94297315735984
GOTERM_BP_DIRECT	GO:0001702~gastrulation with mouth forming second	6	2.692643700982825	0.06707154214636606	72.94297315735984
GOTERM_BP_DIRECT	GO:2000463~positive regulation of excitatory postsynaptic potential	6	2.692643700982825	0.06707154214636606	72.94297315735984
GOTERM_MF_DIRECT	GO:0005080~protein kinase C binding	9	2.0510763925175044	0.0688656536657092	68.19834314060846
GOTERM_BP_DIRECT	GO:0010596~negative regulation of endothelial cell migration	5	3.141417651146629	0.0692771698320653	74.12236718813836
GOTERM_BP_DIRECT	GO:0061003~positive regulation of dendritic spine morphogenesis	5	3.141417651146629	0.0692771698320653	74.12236718813836
GOTERM_BP_DIRECT	GO:0060324~face development	5	3.141417651146629	0.0692771698320653	74.12236718813836
GOTERM_BP_DIRECT	GO:0022409~positive regulation of cell-cell adhesion	5	3.141417651146629	0.0692771698320653	74.12236718813836
GOTERM_BP_DIRECT	GO:0019229~regulation of vasoconstriction	5	3.141417651146629	0.0692771698320653	74.12236718813836
GOTERM_BP_DIRECT	GO:0050808~synapse organization	7	2.377289033300152	0.06971666657568029	74.3514832889599
GOTERM_BP_DIRECT	GO:0008219~cell death	7	2.377289033300152	0.06971666657568029	74.3514832889599
GOTERM_BP_DIRECT	GO:0060976~coronary vasculature development	7	2.377289033300152	0.06971666657568029	74.3514832889599
KEGG_PATHWAY	mmu04976:Bile secretion	10	1.9381888478823028	0.06980364905028413	61.074748058634874
GOTERM_MF_DIRECT	GO:0046875~ephrin receptor binding	6	2.6404661604823043	0.07203989128900298	69.89508066738163
GOTERM_MF_DIRECT	GO:0005184~neuropeptide hormone activity	6	2.6404661604823043	0.07203989128900298	69.89508066738163
GOTERM_MF_DIRECT	GO:0045296~cadherin binding	6	2.6404661604823043	0.07203989128900298	69.89508066738163
GOTERM_MF_DIRECT	GO:0000987~core promoter proximal region sequence-specific DNA binding	6	2.6404661604823043	0.07203989128900298	69.89508066738163
KEGG_PATHWAY	mmu04730:Long-term depression	9	2.0303322521258877	0.07207687492192805	62.29705202212836
GOTERM_BP_DIRECT	GO:0071407~cellular response to organic cyclic compound	11	1.8429650220060227	0.0725986737631264	75.80698987502979
GOTERM_MF_DIRECT	GO:0005109~frizzled binding	7	2.3509413621838062	0.07299433468144614	70.38842145627018
GOTERM_BP_DIRECT	GO:0060348~bone development	9	2.019482775737119	0.07401290507791444	76.49227639804337
GOTERM_MF_DIRECT	GO:0005127~ciliary neurotrophic factor receptor binding	3	6.381126554498902	0.0743516772760915	71.07697254277063
GOTERM_MF_DIRECT	GO:0004112~cyclic-nucleotide phosphodiesterase activity	3	6.381126554498902	0.0743516772760915	71.07697254277063
GOTERM_MF_DIRECT	GO:0000988~transcription factor activity, protein binding	3	6.381126554498902	0.0743516772760915	71.07697254277063
GOTERM_MF_DIRECT	GO:0000155~phosphorelay sensor kinase activity	3	6.381126554498902	0.0743516772760915	71.07697254277063
GOTERM_MF_DIRECT	GO:0004115~3',5'-cyclic-AMP phosphodiesterase activity	4	3.9268471104608635	0.07579512701316726	71.79271475063199
GOTERM_MF_DIRECT	GO:0008191~metalloendopeptidase inhibitor activity	4	3.9268471104608635	0.07579512701316726	71.79271475063199
GOTERM_BP_DIRECT	GO:0021522~spinal cord motor neuron differentiation	6	2.599793918190314	0.07597551650109632	77.41289015093503
GOTERM_BP_DIRECT	GO:0032870~cellular response to hormone stimulus	8	2.1388375497168544	0.076415949058682	77.61474315404962
GOTERM_BP_DIRECT	GO:0008595~anterior/posterior axis specification, embryo	3	6.282835302293258	0.07644496822196586	77.62798266154275
GOTERM_BP_DIRECT	GO:0061309~cardiac neural crest cell development involved in outflow tract morphogenesis	3	6.282835302293258	0.07644496822196586	77.62798266154275
GOTERM_BP_DIRECT	GO:0030323~respiratory tube development	3	6.282835302293258	0.07644496822196586	77.62798266154275
GOTERM_BP_DIRECT	GO:0060022~hard palate development	3	6.282835302293258	0.07644496822196586	77.62798266154275
GOTERM_BP_DIRECT	GO:0046578~regulation of Ras protein signal transduction	3	6.282835302293258	0.07644496822196586	77.62798266154275
GOTERM_BP_DIRECT	GO:0010564~regulation of cell cycle process	3	6.282835302293258	0.07644496822196586	77.62798266154275
GOTERM_BP_DIRECT	GO:0061312~BMP signaling pathway involved in heart development	3	6.282835302293258	0.07644496822196586	77.62798266154275
GOTERM_BP_DIRECT	GO:0001936~regulation of endothelial cell proliferation	3	6.282835302293258	0.07644496822196586	77.62798266154275
GOTERM_BP_DIRECT	GO:0097237~cellular response to toxic substance	3	6.282835302293258	0.07644496822196586	77.62798266154275
GOTERM_BP_DIRECT	GO:0033600~negative regulation of mammary gland epithelial cell proliferation	3	6.282835302293258	0.07644496822196586	77.62798266154275
GOTERM_BP_DIRECT	GO:0048562~embryonic organ morphogenesis	3	6.282835302293258	0.07644496822196586	77.62798266154275
GOTERM_BP_DIRECT	GO:0048659~smooth muscle cell proliferation	3	6.282835302293258	0.07644496822196586	77.62798266154275
GOTERM_BP_DIRECT	GO:1900028~negative regulation of ruffle assembly	3	6.282835302293258	0.07644496822196586	77.62798266154275
GOTERM_BP_DIRECT	GO:1904938~planar cell polarity pathway involved in axon guidance	3	6.282835302293258	0.07644496822196586	77.62798266154275
GOTERM_BP_DIRECT	GO:2000369~regulation of clathrin-mediated endocytosis	3	6.282835302293258	0.07644496822196586	77.62798266154275
GOTERM_BP_DIRECT	GO:0021960~anterior commissure morphogenesis	3	6.282835302293258	0.07644496822196586	77.62798266154275
GOTERM_BP_DIRECT	GO:0090336~positive regulation of brown fat cell differentiation	3	6.282835302293258	0.07644496822196586	77.62798266154275
GOTERM_BP_DIRECT	GO:0055012~ventricular cardiac muscle cell differentiation	3	6.282835302293258	0.07644496822196586	77.62798266154275
GOTERM_BP_DIRECT	GO:0065004~protein-DNA complex assembly	3	6.282835302293258	0.07644496822196586	77.62798266154275
GOTERM_BP_DIRECT	GO:0051938~L-glutamate import	3	6.282835302293258	0.07644496822196586	77.62798266154275
GOTERM_BP_DIRECT	GO:2000324~positive regulation of glucocorticoid receptor signaling pathway	3	6.282835302293258	0.07644496822196586	77.62798266154275
GOTERM_BP_DIRECT	GO:0030718~germ-line stem cell population maintenance	3	6.282835302293258	0.07644496822196586	77.62798266154275
GOTERM_BP_DIRECT	GO:0060075~regulation of resting membrane potential	3	6.282835302293258	0.07644496822196586	77.62798266154275
GOTERM_BP_DIRECT	GO:0003416~endochondral bone growth	3	6.282835302293258	0.07644496822196586	77.62798266154275
GOTERM_BP_DIRECT	GO:2000651~positive regulation of sodium ion transmembrane transporter activity	3	6.282835302293258	0.07644496822196586	77.62798266154275
GOTERM_BP_DIRECT	GO:0072189~ureter development	3	6.282835302293258	0.07644496822196586	77.62798266154275
GOTERM_MF_DIRECT	GO:0004683~calmodulin-dependent protein kinase activity	5	3.038631692618525	0.0768410638351221	72.30093330834622
GOTERM_MF_DIRECT	GO:0030215~semaphorin receptor binding	5	3.038631692618525	0.0768410638351221	72.30093330834622
GOTERM_BP_DIRECT	GO:0042220~response to cocaine	7	2.314728795581727	0.07748321721181539	78.09681783834364
GOTERM_BP_DIRECT	GO:0001893~maternal placenta development	4	3.866360186026621	0.07868093131429665	78.62610355593112
GOTERM_BP_DIRECT	GO:0060317~cardiac epithelial to mesenchymal transition	4	3.866360186026621	0.07868093131429665	78.62610355593112
GOTERM_BP_DIRECT	GO:0021795~cerebral cortex cell migration	4	3.866360186026621	0.07868093131429665	78.62610355593112
GOTERM_BP_DIRECT	GO:0032461~positive regulation of protein oligomerization	4	3.866360186026621	0.07868093131429665	78.62610355593112
GOTERM_BP_DIRECT	GO:0060080~inhibitory postsynaptic potential	4	3.866360186026621	0.07868093131429665	78.62610355593112
GOTERM_BP_DIRECT	GO:0008406~gonad development	4	3.866360186026621	0.07868093131429665	78.62610355593112
GOTERM_BP_DIRECT	GO:0043117~positive regulation of vascular permeability	4	3.866360186026621	0.07868093131429665	78.62610355593112
GOTERM_BP_DIRECT	GO:2000678~negative regulation of transcription regulatory region DNA binding	4	3.866360186026621	0.07868093131429665	78.62610355593112
GOTERM_BP_DIRECT	GO:0022407~regulation of cell-cell adhesion	4	3.866360186026621	0.07868093131429665	78.62610355593112
GOTERM_BP_DIRECT	GO:0003198~epithelial to mesenchymal transition involved in endocardial cushion formation	4	3.866360186026621	0.07868093131429665	78.62610355593112
GOTERM_BP_DIRECT	GO:0043583~ear development	4	3.866360186026621	0.07868093131429665	78.62610355593112
GOTERM_BP_DIRECT	GO:0043129~surfactant homeostasis	4	3.866360186026621	0.07868093131429665	78.62610355593112
GOTERM_MF_DIRECT	GO:0003779~actin binding	35	1.321535085251252	0.0794663041162407	73.53896818422089
GOTERM_BP_DIRECT	GO:0048265~response to pain	5	2.9918263344253617	0.08041570193568792	79.37128973491944
GOTERM_BP_DIRECT	GO:2000179~positive regulation of neural precursor cell proliferation	5	2.9918263344253617	0.08041570193568792	79.37128973491944
GOTERM_BP_DIRECT	GO:0031641~regulation of myelination	5	2.9918263344253617	0.08041570193568792	79.37128973491944
KEGG_PATHWAY	mmu05222:Small cell lung cancer	11	1.8020541549953315	0.08146750412829903	66.98023112460103
GOTERM_MF_DIRECT	GO:0008092~cytoskeletal protein binding	10	1.8768019277937948	0.08239133764456263	74.85718816862929
GOTERM_MF_DIRECT	GO:0005200~structural constituent of cytoskeleton	11	1.7998049256278956	0.08247785948838698	74.89522655761631
GOTERM_BP_DIRECT	GO:0090263~positive regulation of canonical Wnt signaling pathway	10	1.875473224565152	0.0825757882082401	80.26481164374756
GOTERM_BP_DIRECT	GO:0010862~positive regulation of pathway-restricted SMAD protein phosphorylation	8	2.094278434097753	0.08363208188234328	80.68828598907459
GOTERM_BP_DIRECT	GO:0009725~response to hormone	8	2.094278434097753	0.08363208188234328	80.68828598907459
GOTERM_BP_DIRECT	GO:0006897~endocytosis	21	1.457895484510038	0.083832656230895	80.76771919404139
GOTERM_BP_DIRECT	GO:0007271~synaptic transmission, cholinergic	6	2.5131341209173037	0.08548426864587892	81.41014400470658
GOTERM_BP_DIRECT	GO:0042517~positive regulation of tyrosine phosphorylation of Stat3 protein	6	2.5131341209173037	0.08548426864587892	81.41014400470658
GOTERM_BP_DIRECT	GO:0008360~regulation of cell shape	17	1.5368086350933152	0.08583500646134064	81.54392863353468
GOTERM_MF_DIRECT	GO:0042923~neuropeptide binding	5	2.9005120702267737	0.08835447286363521	77.35615608348208
GOTERM_BP_DIRECT	GO:0007160~cell-matrix adhesion	11	1.7720817519288679	0.08933682272435883	82.83059679923218
GOTERM_MF_DIRECT	GO:0001540~beta-amyloid binding	6	2.470113504967317	0.09080701023225532	78.31470508248424
GOTERM_BP_DIRECT	GO:0010719~negative regulation of epithelial to mesenchymal transition	5	2.855834228315118	0.09237888792739142	83.87894653932267
GOTERM_MF_DIRECT	GO:0015297~antiporter activity	8	2.041960497439649	0.0931346964894173	79.1891478824187
GOTERM_BP_DIRECT	GO:0043408~regulation of MAPK cascade	9	1.9167972108691302	0.09411633404878592	84.45019937651055
GOTERM_BP_DIRECT	GO:0007568~aging	20	1.4526786826111582	0.09430923160558294	84.5124262331023
GOTERM_BP_DIRECT	GO:0009966~regulation of signal transduction	7	2.1989923558026407	0.0944115648767118	84.54534214187122
GOTERM_BP_DIRECT	GO:0048568~embryonic organ development	7	2.1989923558026407	0.0944115648767118	84.54534214187122
GOTERM_BP_DIRECT	GO:0045773~positive regulation of axon extension	7	2.1989923558026407	0.0944115648767118	84.54534214187122
GOTERM_BP_DIRECT	GO:0043267~negative regulation of potassium ion transport	4	3.5901916013104334	0.09444251049771915	84.55528287383277
GOTERM_BP_DIRECT	GO:0060979~vasculogenesis involved in coronary vascular morphogenesis	4	3.5901916013104334	0.09444251049771915	84.55528287383277
GOTERM_BP_DIRECT	GO:0051482~positive regulation of cytosolic calcium ion concentration involved in phospholipase C-activating G-protein coupled signaling pathway	6	2.4320652783070678	0.0955849575860165	84.91806495241251
GOTERM_BP_DIRECT	GO:0000186~activation of MAPKK activity	6	2.4320652783070678	0.0955849575860165	84.91806495241251
GOTERM_BP_DIRECT	GO:0070372~regulation of ERK1 and ERK2 cascade	6	2.4320652783070678	0.0955849575860165	84.91806495241251
GOTERM_BP_DIRECT	GO:0045777~positive regulation of blood pressure	6	2.4320652783070678	0.0955849575860165	84.91806495241251
KEGG_PATHWAY	mmu04726:Serotonergic synapse	15	1.5637660022686761	0.09650389037444386	73.37409619322783
KEGG_PATHWAY	mmu04914:Progesterone-mediated oocyte maturation	11	1.7399143565472164	0.0976748032090555	73.82054917961565
GOTERM_MF_DIRECT	GO:0015293~symporter activity	14	1.5952816386247257	0.09853429184569945	81.0919661657287
GOTERM_MF_DIRECT	GO:0042826~histone deacetylase binding	14	1.5952816386247257	0.09853429184569945	81.0919661657287
GOTERM_MF_DIRECT	GO:0008144~drug binding	14	1.5952816386247257	0.09853429184569945	81.0919661657287
GOTERM_MF_DIRECT	GO:0004716~receptor signaling protein tyrosine kinase activity	3	5.469537046713345	0.09881674761830878	81.18686737683738
